# Supplementary material for: MAF amplification licenses ERα through epigenetic remodelling to drive breast cancer metastasis
Source: Nat Cell Biol. 2023 Nov 9;25(12):1833–47. doi: 10.1038/s41556-023-01281-y (PMC10709142; doi:10.1038/s41556-023-01281-y)
Supplement: Supplementary file 2 — List of differentially expressed genes in each of the defined clusters by RNA-seq. [file 41556_2023_1281_MOESM2_ESM.xlsx]

## Sheet: Supplementary Table 1
CLUSTER 1 MAF upregulated	CLUSTER 2 MAF downregulated	CLUSTER 3 E2 upregulated	CLUSTER 4 E2 downregulated	CLUSTER 5 MAF and E2 upregulated	CLUSTER 6 MAF and E2 downregulated
KRT81	NPY1R	FMN1	BMF	CUEDC1	ST8SIA4
MAF	SCIN	GPR68	NR3C1	NOL6	KYNU
HLA-DRB1	SLITRK6	FOXC1	TMEM150C	SEPT9	ACSS3
MUCL1	LGALS1	SIAH2	PSCA	RABEP1	EFEMP1
GABBR2	WISP2	RAPGEFL1	EFNA1	RAI14	FAM83B
ACTG2	PABPC4L	C1orf226	NECTIN4	FAXDC2	TBL1XR1
GJA1	HEY2	NAV2	ADGRF4	MYBBP1A	PTGER4
HMOX1	IGSF1	CXCL12	EPS8	USP31	CRYBG1
CEACAM6	GFRA1	NOS1AP	RARG	OSGIN1	GAS2L1
TRIM16L	SEMA3D	PRSS23	ALDH1A3	IL6ST	MARCKS
ST3GAL1	SPATA7	XBP1	ST8SIA4	SLC16A6	FZD2
TSPAN5	ZNF618	MREG	TNFRSF11B	CEMIP2	SEMA3F
ITPR1	HMCN1	SGK1	RUNDC3B	TBKBP1	PCDH10
BHLHE40	GALC	TPBG	RBBP8NL	C1QTNF6	TTC7B
HLA-DRB5	IFITM3	CYP26B1	ERBB3	HSPB8	SLITRK6
RND3	IFITM2	SGK3	NOTCH3	TGFA	ZMYND8
TRIM16	AREG	GREB1	PRPS1	TPM1	CERS4
PCDH7	SPANXA1	SLC22A5	TSPAN9	MYOF	DDB2
HLA-DRB6	MAGED2	KLF4	TRIM24	NBPF1	SCIN
KRT86	IFITM1	TIPARP	RNF43	FAM198B	ILVBL
PITPNA	MITF	SYTL5	LYPD3	TRPC6	NEURL1B
HLA-DQB1	NCAM2	TMEM164	TRAFD1	FAM102A	IGSF9
SLC7A11	TNNT1	DEPTOR	EPB41L5	RET	FECH
KRT15	SPANXA2	SEPT5	TRAM2	ADAMTS9	COL9A2
ST3GAL4	LRFN5	TET2	DYRK2	IFRD1	PALM
TNFRSF12A	KCNJ8	MYBL1	VTCN1	PPM1K	LRP1
OTULINL	AMIGO2	CCND1	PSD3	AKAP1	CAPS
SLC17A5	ASPM	VXN	SERINC5	ANKH	MALRD1
BCAS1	RNF150	MYB	CABLES1	DNAJB6	SEMA3D
KIF28P	EYA2	RARA	PCDH1	DLG5	DMTN
LMO7	NEURL1B	HEY2	KYNU	PHLDA1	PCDH17
NUCB2	OSBPL10	CUEDC1	WNT7B	PODXL	SLC16A14
LOC100130449	CDC25C	EGR3	SOX2	PTPRE	ZNF444
GOLM1	KIF20A	SVIL	RND1	NOP14-AS1	NCAM2
TGFBI	SLC6A14	NOL6	TRERF1	FGF18	MYORG
TLE4	BAHCC1	INKA2	FAM171B	ZNF239	CDH3
KLK6	CKMT1B	JAK2	IKZF2	PVT1	HNMT
NR3C1	PSIP1	CA12	OSR2	USP36	EFHD1
PRNP	CIT	NRIP1	LYPD6B	TRAF3	VANGL1
MBNL3	DLGAP5	PPIF	SGSM1	DCDC2	KCNJ8
DUSP16	CENPE	SOX3	C3orf70	NR4A3	ACBD7
ALDH1A3	GPR65	LONRF2	PTPRJ	SHH	NIPSNAP2
KLHL4	NUSAP1	SFXN2	FAM107B	JAK1	METTL7A
TSC22D3	DMD	LAMA3	HIVEP2	PTP4A1	PDCL
HSPB8	SRP9	AMZ1	DBP	SLC35F6	ZNF362
PHACTR2	CDON	OPN3	SH2D4A	PISD	C3orf14
TMPRSS2	TNFAIP8L1	MYC	INPP4A	SOX9	CLSTN2
DUSP3	DEGS2	SEPT9	RAB27B	DUSP16	CAPG
TPCN1	TRIM59	RABEP1	VPS54	CALCR	FKBP9
MIR22HG	CTSV	IGFBP4	PHACTR2	LOXL1-AS1	KCNK2
NTN4	CKMT1A	C5AR2	ID3	UBE2G2	CDK2AP2
DUSP4	BUB1	RCL1	TMTC2	SPATS2L	LGALS3BP
ABCA5	APBB2	GADD45B	TMPRSS2	ULK1	SMIM14
SFMBT2	AGR2	LRP4	NCOA2	GAB2	GLCE
PDLIM1	CENPF	SEMA3B	CRYBG2	CHORDC1	KCNMB4
SAMD4A	HMGB2	LINC01016	BIK	KRT15	TMEM14A
TOB1	METTL7A	MANEAL	TACSTD2	STEAP3	TMEM168
CAPN9	CRABP1	TMPRSS3	ALAD	PVR	MXD3
CPEB2	KYNU	MAMLD1	RAB3D	ABAT	DOK4
DTNA	MALRD1	SMTNL2	SMIM5	ICOSLG	GM2A
TMEM184A	CKAP2	C6orf132	ACPP	PDCD4	H1F0
RAI14	CCNB2	TIFA	GAB1	DENND5B	SHISA9
ADAMTS9	KNL1	LMX1B	IRF2BPL	HS3ST5	ALDH6A1
SPAG1	NDC80	MACF1	DOCK11	STS	DNMT3B
MAP3K14	DEPDC1	TFAP4	FAM49A	EPB41L1	ABL1
SPAG9	RASA3	DSCAM	FBXL18	KIAA1324	SALL2
TBKBP1	CXCL12	FKBP4	CCNG2	PLCD3	SRGAP2
CEACAM1	HMMR	DOK7	RNF144B	PTRH2	APOBEC3F
FLRT3	KIF14	RRS1	LOC100505909	FHL2	ESR1
CEMIP2	CEP128	MICAL2	SH3BP4	LAMC2	PKP1
TMEM59	NUF2	RUBCNL	RND3	TLR2	CEP112
CAPN13	INCENP	ENDOD1	IL1R1	LINC00886	CDKN2D
TIMP3	FSD1	MXD1	TNRC18	L3HYPDH	BBS9
SGCG	H1FX	SLC9A3R1	EPN3	TOMM34	OTUD3
PDE3B	COL12A1	GALNT4	DAB2	LIF	CACHD1
DAPK1	GPER1	GEM	N4BP3	LTO1	KLHDC9
ERRFI1	CENPA	CELSR2	S1PR3	CAPN8	C1orf112
PDXDC2P-NPIPB14P	RBMXL1	STC2	CREB3L2	FNDC3B	RASSF5
HS6ST2	BANF1	CA2	ID1	KLK10	AHNAK
MAP1B	ZMYND8	TMEM104	GRB7	SPHK1	LOC100506368
MTCL1	TRAF3IP2	ZNF703	SOCS2	PTHLH	ITGA7
ZFP36L2	PTBP3	AREG	ACSS3	MLPH	NFATC4
AKR1C1	PRCP	CITED4	KITLG	TBC1D10A	NYNRIN
KRT83	MXD3	TGM2	DRD1	SNORD47	IFI27
ITGAM	TMEM164	RAI14	MSX2	ITPR1	APOBR
LPGAT1	TOP2A	SYTL4	RPL23AP87	AK4	MYLK3
NEDD9	CDKN2C	SYBU	BCAS1	QSOX1	SYCE1L
DDX42	MEGF9	FOS	COBLL1	PARM1	PITPNM3
DUSP8	FAM72B	NPY1R	CLDN9	USP35	DLX4
KRT80	DSCAM	FAM208B	LIMA1	PTP4A2	MAP2K6
CEMIP	B3GALNT1	HIF1A	TMEM30A	KLHL29	RNF213
KRTAP5-AS1	PTGER4	PPRC1	ENPP1	PSME4	ZNF750
JAG1	RNF26	FAXDC2	CLIP4	NSMF	CPAMD8
KLK10	STMN1	RHOD	MKNK2	POLR3C	ZNF432
CPEB4	MGP	TFAP2C	ARHGAP35	NPR1	ANKRD36C
ATP13A4	PHGDH	FRK	NCOA3	JAG1	KCNJ3
PSCA	SNRPA	KCNK5	CDK6	TRNP1	PCGEM1
UPK2	HNRNPUL1	SUSD4	HEXIM1	PAPSS2	KCNJ13
LINC01341	MYORG	SULT2B1	EFEMP1	MCCC2	C20orf204
FAM129A	ANP32E	EPS15L1	DRAM1	NADK	CLTCL1
IFFO2	MZT2A	PIM1	B3GALT4	ZNF354A	INPP5J
AKR1C2	KIF15	FOXK2	TRIQK	DOCK1	GLYCTK
TGFA	ACSS3	ELF1	TACC1	STUM	FRMD4B
PTPRJ	TPX2	NMRK1	ARHGAP12	P4HA2	NAALADL2
LHFPL2	CERS4	SLC19A2	B3GNT5	RFTN1	CMYA5
DAB2	YWHAQ	KCNK6	FAM160B1	AJAP1	ADGRV1
PPP2R5B	GABRP	ZNRF3	PLEKHF2	TRAF3IP3	CDC25C
PSD3	LPCAT1	SRSF7	HCAR2	ASAH2	HIST1H2BI
AKR1C4	HJURP	NOP16	LIPH	ASAH2B	USP49
CLMN	RPLP2	AHSA1	RIPK4	ZCCHC24	PI15
RASD1	DARS2	MICB	EPHB3	RAB3IL1	HEY1
HLA-DRA	MMP16	SLITRK4	NYNRIN	BIRC3	PARP10
WSB2	ARMT1	DDX10	PKP2	IL17D	PLIN2
SYTL2	MARCKS	WDR77	EFNB2	RUBCNL	C9orf47
LCN2	C18orf54	LRIG1	FAM83A	LINC01588
MTRNR2L10	ESPL1	MITF	RIT1	RASGRP1
ERP27	CLIC4	PMAIP1	FAM83B	SOX8
FAM118A	G2E3	MYBBP1A	HELZ2	CDIP1
SPTLC3	AGR3	USP31	CAB39L	SPNS2
CCDC83	SLC16A3	HEG1	GRB14	SOX9
AKR1C3	PCDH19	LINC01588	CD55	LINC00673
MTRNR2L9	EHD2	OSGIN1	NRBP1	ZNF799
ARHGEF37	PRR11	IL6ST	RBL2	CNTD2
CDRT1	ASS1	NXNL2	CLIP1	SNORD110
CAMK2D	CDC20	SYT10	CMYA5	ISM1
TNFSF10	ATP8B1	CISH	NUMA1	SLC17A9
RAPGEF2	PCDH10	ADCY9	AKTIP	TMPRSS3
TLCD2	MYB	ARF6	KIAA1211L	A4GALT
GPRC5A	SGPP1	NFIC	PCDH7	IL17RB
JUN	CC2D2A	PGR	ENC1	ACOX2
SPRR3	NSD2	FJX1	TEAD3	TNIK
JDP2	ADAM2	SLC16A6	MMD	PPARGC1A
STRA6	TJP3	PDZK1	COLEC10	BMP3
ZBTB4	NEFH	SLC1A1	TMBIM1	PITX1
MFSD1	BIRC5	WFS1	SLIT2	FAXDC2
CASTOR3	SHMT1	IFITM10	ANKRD50	C5orf60
GCNT4	TAGLN2	SLC25A24	TC2N	NDUFAF4
HELZ	NFIC	CEMIP2	NUAK1	TXLNB
SLC48A1	ARHGAP11A	TBKBP1	CAB39	EN2
DAPK2	CLIC3	SDK2	FNBP1	GEM
LAD1	ECT2	GJB3	AHRR	FOXD4L5
ATP2A3	MPHOSPH9	ZNF488	FUT9	NTRK2
NFKB2	PLK1	ZDHHC22	IGDCC3	LOC100272217
PTP4A1	PTTG1	MAP4K3	EDC3
LRRC6	TRIM9	PLOD2	NPHP3
PTGR1	PTBP1	C1QTNF6	CFAP206
ZBTB46	TACC3	ZFP36	USP43
ALCAM	RASSF8	TIMM9	TLE1
PODXL	RBMX	ZNRF1	TMEM135
SLC5A6	RMI2	TINCR	ACER2
LIPH	SGO1	PUS1	ID2
NBPF1	TET2	IL17RB	DENND4C
CERS2	BTC	UGT2B17	LOC374443
MGLL	KIF26A	LRRFIP2	TGFB2
MID2	DHTKD1	BIRC3	LMO7
CRISPLD2	OLFML2A	DHX34	ZBTB42
CREB3L2	PLK4	TWNK	SERPINB1
P4HA2	SMC2	SLC26A2	NFATC4
SCCPDH	RTN4RL1	SARS	ATP9A
ZFYVE27	WDFY4	SVIL2P	KIAA0513
DICER1	KIF2C	DNMBP	CCDC68
CYB5R1	KIF23	PLAC1	BACH1
ANO6	CCNB1	TMEM120B	SYDE2
SPECC1	CENPI	TPD52L1	RAB20
SFXN5	KCNK2	RAB37	STON1
EPAS1	PLCH1	SLC25A19	CERK
PISD	DPYSL2	MAT2A	PRKCH
MAPK4	TMPO-AS1	HS3ST3A1	BCL9L
NOCT	FUZ	CDH26	ERBB2
TLR2	FAM83D	DGKZ	CARD14
PSAP	TET1	NT5DC3	KIAA1522
RGPD5	ABCD3	RAP1A	TBL1XR1
VMP1	ACBD7	CT62	PTGER4
IZUMO4	MAP2K6	HSPB8	ANK3
APOD	GPSM2	DDAH1	MAB21L4
VEGFA	H2AFJ	SPOCK1	MYCL
IL6R	NUCKS1	AEN	MAL2
IGFBP3	ARL6IP6	TGFA	GAREM1
GSTA1	RIPPLY3	AMD1	BBC3
HERPUD1	SGO2	TIMM8A	AFF2
COG3	CAPS	ATP11A	ACSL1
ZNF274	PRC1	TMED8	ZNF750
IFNGR1	SPC24	C6orf141	TMEM45B
TOMM34	SPIN4	TPM1	P2RY6
NDRG1	DEPTOR	WDR43	ZNF704
NABP1	C16orf45	SNHG15	CAMK2G
MYO18A	TAF6	MYOF	GRHL3
CPE	KIF4A	E2F6	CCDC120
RAB10	SPANXC	ZNF516	FOXN3
TUFT1	FAM234B	JADE2	PLEKHM3
DOCK11	CKAP2L	MGAT3	RAB9A
DDIT3	SKA3	GEMIN5	PPL
MACC1	DNA2	FARP1	SLC44A2
FAM210B	GAS2L3	AXIN1	CYP1A1
ENGASE	PLEKHS1	OLFM1	CCDC154
RPS6KL1	HNRNPM	FAM189A2	SALL4
ARRDC4	EMP2	SLC37A3	MISP
GABARAPL1	NCAPG	CHEK2	KIFC3
CSRP1	RAMP3	QSOX2	FBXL3
PRICKLE2	VASH1	RNF150	ANKRD33B
SQSTM1	HMGB1	NTN1	MPZL2
PITRM1-AS1	LMNB1	COL12A1	TRIM56
AHCYL2	MAN1A1	PUS7	TUFT1
FOXP1	TMEM19	HSPA8	PIK3R3
EPB41L2	GTSE1	UGDH	CSRNP1
CAPN8	ANP32B	MYPN	CACFD1
MLPH	RNASEH2A	FAM86C1	ESRP1
DOCK8	SMARCB1	ARMC6	MMP11
SPIRE2	ITGB3BP	KLF10	TGFB3
RGL1	HINT1	PDCD11	TAOK3
SIK1	BCL2	CCDC88C	GLTP
PTHLH	KIF11	CHD9	PTPN13
SEMA5A	MYL6B	TMEM64	VAT1L
DOCK5	NCAPD2	DYNLT3	CFL2
GADD45A	FAM72A	WWC1	CDYL2
MTRNR2L8	CBX5	SLC47A1	MCCC1
TNFAIP1	FECH	SLC1A5	IGFBP3
KRT82	GM2A	WDR3	FAM20C
NPAS2	MMAB	DDX31	HDAC5
CXCR4	SNX10	FREM2	LINC00689
STXBP5	ARHGEF39	PPAT	CA5B
PLEKHM1P1	ARL6IP1	NBPF1	HCAR3
MOB3C	HSDL2	FAM198B	SH3RF1
ASTN2	ADIPOR2	HCK	ERMAP
SAMD9	HSPA2	DPM2	SLC11A2
BID	FAM72D	FAM86EP	CRYBG1
CLIP4	NABP2	PEX11A	BRPF3
ATF4	NDC1	SLC24A3	CTDSP2
PLA2G10	MELK	DPH2	SOX13
WIPI1	POLR2L	TRPC6	LOC100507516
SPATS2L	CENPM	EIF5B	SQSTM1
RBMS1	METTL4	POLR1B	SUOX
ZNF451	MET	PLAT	GTF2IRD1
GPRIN3	SALL2	STK17A	PTPRF
RGPD8	AKR7A2	HSPA4	OCLN
PPP1R3B	ARHGAP11B	CHST8	SSH3
S100A9	CD99	GART	POF1B
SAMD10	UBE2C	SLC22A15	CLN3
CLCF1	SMC4	CAP2	KIAA1147
BDKRB2	SLC25A6	MAPT	NCOA7
FBXW10	H2AFV	SRSF1	GSEC
CXCL16	SOX3	IRS2	ABCC5
CTSA	AHNAK2	POC1B	TBC1D8
AHR	AURKA	KIT	ITGB4
NAMPT	DEGS1	IGHE	SLC17A5
SLK	HEBP1	TMEM229B	FAM110C
TP53INP2	CENPK	IRX2	CDKL5
ACADVL	PREX1	LPCAT1	GAS2L1
DPYD	PCLAF	SLC27A4	UFL1
ABHD4	PHF6	RGS22	TGM1
RGPD6	NEK2	FAM102A	C2CD2
TMC4	ITM2A	GSC	CLMN
ZFAND3	TPBG	CTSD	SCCPDH
LASP1	NUDT1	CTR9	LRP11
CCDC84	SMTNL2	KRT19	ARHGAP5
ZC3H12A	FOXM1	ISG20L2	MTA3
PLSCR3	DNMT1	SLC17A9	SOCS2-AS1
COBLL1	PLXDC2	RET	GRAMD1A
RNR2	CCNA2	CARNMT1	SH3TC2
VCL	DEPDC1B	MEIS1	GATA6
KIAA1147	TFAP4	CCDC117	BCL2L1
BATF	TMPO	GNA14	PRSS8
RPS6KA2	PMP22	LMBR1	CBX6
ALPK3	CDK1	PNO1	KHNYN
PTTG1IP	KIFC1	BYSL	UBA5
FLVCR2	CDCA3	MBOAT1	PTPN12
ZSWIM8	CDKN3	ADAMTS9	DMRTA1
ZMAT3	HMGB3	CHCHD4	PLXNB2
SHH	DDX23	ABHD2	HILPDA
PLEKHB2	MIS18BP1	NOP2	SRGAP3
HCAR2	ARHGAP24	SNX24	ZDHHC7
ASAH1	TOP1MT	DDX21	TPST1
DNAH11	SLC7A8	MTFP1	CGN
ME1	PTMA	IFRD1	SP6
ADHFE1	DCK	MAK16	PPP1R37
HIST1H4H	YBX2	CD44	ABCD1
RCN1	MFAP2	GNL3L	MEGF8
S100A16	FZD1	MGAT5	FURIN
RDH10	SMIM14	EIF3J	MARCKS
ZMYND15	DNMT3B	RLN2	LATS2
PSG9	FDFT1	PDLIM2	FZD2
ARSG	MRPS27	HS3ST3B1	SOWAHB
TNFSF15	AURKAP1	RERG	PTPRU
CSF1	FANCD2	COA7	ACOXL
ADARB1	TSPAN13	DNAJA1	MIOS
JAG2	DESI2	OTUD6B	INSR
WSB1	CDKN2AIPNL	RRP12	CHD6
CCNYL1	ZIC3	PPP2R5A	POMT1
PVT1	KIF22	PPM1K	KDM4A
MAP2K4	GINS4	SNAPC1	EPOR
ARFRP1	NCAPH	MSTO2P	TSC22D1
LOC285593	SKP2	HDAC11	CTNND2
SLC43A2	EFHD1	TSEN2	ZNF836
ANXA2P1	LMNB2	FUT4	PUS10
MUC20	MESP1	SRM	FLRT3
FAM174B	BLM	MAP6D1	SBK1
UPK1A	TRAIP	TRNT1	ATP8A1
TMEM30A	CDK14	URB2	ORAI3
FNDC3B	ELOVL5	GAR1	ATP13A4
MAML2	LIG1	SLC38A2	VPS37C
PARM1	RACGAP1	TST	LIN7A
MAP1LC3B2	PALM	FKBP5	PHF1
FOSL1	HMGN2	NAF1	YPEL3
RAB22A	SPDL1	CASTOR1	KLHL28
PLEKHM1	LSM3	FAM222A	TOB2
WDR26	TMEM160	AKAP1	SLC31A2
ZYX	MYBL2	SNHG16	PLEKHA5
RAPH1	BUB1B	CDH1	JUNB
CD36	ANLN	CDC14A	VIPR1
SEMA7A	CDCA2	MYEOV	HDHD3
GOSR2	REEP4	ANKH	AFAP1
MFHAS1	HIP1	CHST10	OSGIN2
KLK11	RMI1	CCDC86	BMP7
RNFT1	HIRIP3	SBDSP1	MUC20
ZNF91	CDCA8	TRIM47	KLF5
ATF3	PKMYT1	GPATCH4	ESYT2
AP1S3	MZT1	DNAJB6	PARP8
RELB	HMGCR	DLG5	BTG2
PACS1	DPP4	PHLDA1	TOM1L2
STN1	CDK2AP2	ENTR1	PGM5
ASAP1	NEIL3	PODXL	ACSL3
MAFK	KIF4B	VPS9D1-AS1	PIK3C2B
HOPX	CLSTN2	PTPRH	IGFBP5
ANXA2	TRIP13	PTPRE	RABGAP1
DUSP1	PBK	RAB31	SEMA3E
TRIB1	TMEM14A	NIFK	SEMA6C
PDE8A	PPP1CB	TAF4B	TMPRSS13
SNTB1	SPANXD	PTGER3	CREBRF
EDN1	DPY30	PNP	FAM174B
CD59	SREBF1	SLC1A2	IDH1
LINC00674	H1F0	KAT6B	SLC20A2
FBLIM1	TIMELESS	CNKSR3	NDST1
NKX3-1	PLA2G3	METTL1	PDP1
SMG5	ZNF695	SLC16A1	GLDN
TDRD1	PC	KIF21A	USP30
LINC00963	DDX39A	OGFOD1	LRRC1
ZNF286A	UGDH	NAB2	C12orf49
PRKCA	ADCY1	ABCE1	FAM84A
NIPAL2	JADE1	NOP56	PIAS3
ATP9A	NEDD1	RPF2	PCDH10
FGF18	PHF19	PKP3	ADAM10
ATP8A1	TTK	LARGE1	ZNF217
MTRNR2L6	IRS2	NOP14-AS1	MPZL3
RABEP1	DTYMK	ZFYVE21	LSM14A
DPP7	SLC25A40	PDCL3P4	PNRC1
UBE2QL1	CCP110	FGF18	TTC7B
IFRD1	STYX	ARSJ	SLITRK6
MIR612	KNSTRN	FLNB	MYH14
FLII	RPA3	ASB13	KLHDC8B
DDX60L	SERPINA1	CHSY1	PLEKHA2
TNFRSF10B	RFC3	DPY19L1	FZD5
GNS	FAR2	DNAJC12	NEBL
FAM110C	GPD2	ANKRD18B	ARNT
SAT1	TOPBP1	SH3RF2	BLNK
SCRN2	SCD	KDM7A-DT	ARPIN
NOL4L	OIP5	ZNF239	ANKMY2
NATD1	FUS	SLC7A5	HS6ST3
SCPEP1	CDCA5	RABEPK	RNF224
CGNL1	BMI1	CNTD2	NEDD4L
MANBA	SCNN1B	MAP4K5	TP53INP2
ENTPD3	PGAP1	HSPH1	IQSEC2
ELMSAN1	SKA2	SLC2A8	ZFYVE26
DOP1A	LDOC1	ECE1	ZNF467
CCDC120	PLP2	SLC12A8	HBP1
STAT3	PDIA4	CAND1	ELF5
COX2	L2HGDH	WDR46	TJP2
SESN2	PSRC1	PABPC4L	TP53INP1
EIF2AK3	DKK2	ANKRD2	LGALS8
LOC100507516	NUDT15	ANKRD13B	HCFC2
MYO1E	NUDT21	ADAMTSL5	H6PD
ACHE	HNRNPA1	RAB17	CYP1B1
FAT4	BCL2L12	SCNN1B	TNFSF10
STK40	ANXA6	PVT1	SPIRE2
ITGB6	CTDSPL2	UTP20	NFRKB
OPTN	ARHGDIG	ARL3
WDR66	MIS18A	SCNN1G
MYO1C	SPC25	RRP9
SETD7	ISCA2	USP36
PTPRE	NES	EMP2
TUT7	RPS29	MSTO1
LIG4	COQ2	PRELID2
LINC00886	CHAF1A	PUM3
CYP2J2	ZWILCH	DESI1
MYO1B	GLCE	FAM207A
SNCG	ARF6	NAT10
TSC22D2	CENPN	CHDH
ANXA2P2	NCAPG2	ANKRD29
CD46	MRE11	BMP6
AKIRIN1	MSMB	RBBP8
NAPB	WDHD1	TFRC
ADM2	CENPH	THSD4
GLDN	CALR	CADM1
SERPINA11	MECOM	SLC29A1
RAB24	NDUFS3	WDR12
KIF1C	FANCG	SMOX
PHF20L1	CNTRL	NOP14
CTNS	HAUS4	P2RX5
MAP3K8	HNRNPA1L2	STC1
PTPRN2	SSRP1	DKC1
SAMD12	KATNAL1	RIOK1
ZNFX1	FANCC	TRAF3
EPB41L4A-AS1	ASF1B	EIF3B
TRAF3	NIPBL-DT	DDHD1
PSME4	ESR1	DIRAS2
SELENOW	TK1	HPDL
DIPK1A	LSM7	UGCG
TGFBR2	SDHA	DFFA
DSC2	COMMD4	UGT2B15
KAT2B	KDM1A	SLC1A4
FN1	MVK	GGA2
ABCG2	CDT1	ARMCX6
ACP6	TDP1	NOLC1
PRSS22	FYB2	ISOC1
TOM1L2	STIL	MARS2
AAK1	RRM1	TEX2
SMIM5	PPP2R5E	SRSF10
RAB32	HMGN2P46	PDCL3
RAB43	IARS2	UTP14A
RNF144B	DMTN	PRTG
CACNA1H	TEAD4	MOCOS
AK4	CIP2A	AK2
RNF19A	NXPH3	RBM24
SH3BP4	CDKN1B	AGR3
PDCD4	HENMT1	HR
MAP1LC3B	LBR	RRP15
TAB3	MIR1244-1	RPP40
KLHL2	PCBD2	PITPNC1
COPS7A	ANKRD6	THBS1
RAI2	AMZ1	BEND3
CDK6	SPAG5	PRMT6
STS	DENND6A	CHML
UBD	FDPS	UTP4
TNFAIP3	ITPK1	CYCS
HCAR1	UBTF	PIP4K2A
FAM198B	LINC01003	WDR74
PLEKHG1	SPAST	PLD6
SIDT2	AAAS	DDX55
IQSEC2	PCDH17	IDH3A
DLG5	NNT	POGK
ANK3	HDHD5	OSTF1
ABCC3	TSN	SAMD15
TMEM131L	CHST8	SRFBP1
SHOC2	CARHSP1	ESF1
CYP1B1	UGCG	AMMECR1
VIL1	COX8A	SHH
ATP8B2	SCAI	JAK1
MICALL1	TRIM28	GTPBP4
PAPSS2	RFC4	CTPS1
STAT4	MPP2	TRMT61A
FAM219A	HTR7P1	OSMR
RGPD1	KHSRP	FABP5
IRF2BP2	THRA	NBPF22P
SLC31A2	RAD21	PES1
ADGRF4	MKX	TRMT1
CAPN5	C4orf46	PPP2R2A
ETS2	H2AFZ	DHX37
PIK3C2B	DBF4	ADORA1
AHCYL1	IFNAR2	NXPH3
	MCM2	BRIX1
	ABL1	CALCR
	SLC38A1	IPO4
	SLF1	ALDH1B1
	LOXL3	KRT9
	HELLS	GINS3
	DCLRE1B	POLR1A
	NRM	LOXL1-AS1
	TRMT5	CSK
	NDUFB6	ECE2
	NUP93	NCL
	MMGT1	SLC25A17
	SLC4A10	C12orf60
		ACTN4
		PKIB
		C11orf49
		SERPINA5
		LYAR
		TMEM201
		RUSC2
		NBPF4
		FLAD1
		ZNF552
		NUP35
		BOP1
		AATF
		NOP58
		PWP2
		ITGA2
		LINGO1
		YTHDF1
		DTL
		MGP
		NARS2
		DDX20
		PMM2
		CLUH
		GPD1L
		ULK1
		TCOF1
		FARSB
		YARS
		QTRT2
		PCYOX1L
		SEH1L
		CCDC110
		TARDBP
		SLC3A2
		NBPF6
