# Supplementary material for: MAF amplification licenses ERα through epigenetic remodelling to drive breast cancer metastasis
Source: Nat Cell Biol. 2023 Nov 9;25(12):1833–47. doi: 10.1038/s41556-023-01281-y (PMC10709142; doi:10.1038/s41556-023-01281-y)
Supplement: Supplementary file 3 — Hallmark enrichment analysis in the defined clusters by RNA-seq. [file 41556_2023_1281_MOESM3_ESM.xlsx]

## Sheet: MAFpos
Hypergeometric test, one-talied. Significance was defined by the adjusted p-value using the Benjamini and Hochberg (BH) multiple testing correction
path	n.geneset.path	n.geneset.int	n.intersect	n.population	p.val	p.val.adj	common.genes
HALLMARK_TNFA_SIGNALING_VIA_NFKB	198	458	25	23387	15.838	79.1901	ATF3 BHLHE40 CLCF1 CSF1 DUSP1 DUSP4 EDN1 ETS2 FOSL1 GADD45A JAG1 JUN MAP3K8 NAMPT NFKB2 PTPRE RELB SAT1 SIK1 SQSTM1 TLR2 TNFAIP3 TRIB1 VEGFA ZC3H12A
HALLMARK_HYPOXIA	194	458	20	23387	168851	4.22128e+06	AK4 ANXA2 ATF3 BHLHE40 CXCR4 DDIT3 DTNA DUSP1 ERRFI1 HMOX1 IGFBP3 JUN NDRG1 NR3C1 P4HA2 PRKCA TGFBI TNFAIP3 VEGFA WSB1
HALLMARK_APOPTOSIS	159	458	16	23387	1.0164e+07	1.694e+07	ATF3 BID DDIT3 DPYD GADD45A HMOX1 IFNGR1 JUN NEDD9 PDCD4 PPP2R5B SAT1 SQSTM1 TIMP3 TNFRSF12A TNFSF10
HALLMARK_EPITHELIAL_MESENCHYMAL_TRANSITION	196	458	16	23387	1.73612e+08	2.17016e+09	CD59 DAB2 FN1 GADD45A GJA1 IGFBP3 JUN PTHLH SAT1 SGCG SNTB1 TGFBI TIMP3 TNFAIP3 TNFRSF12A VEGFA
HALLMARK_IL2_STAT5_SIGNALING	195	458	15	23387	7.53978e+07	6.68396e+07	AHR ALCAM BATF BHLHE40 CSF1 GABARAPL1 HOPX IFNGR1 MAP3K8 MYO1C MYO1E NDRG1 PRNP ST3GAL4 TNFSF10
HALLMARK_P53_PATHWAY	196	458	15	23387	8.02075e+07	6.68396e+07	ABHD4 ATF3 DDIT3 GADD45A HMOX1 JAG2 JUN NDRG1 PTPRE PVT1 SAT1 SLC7A11 TGFA TOB1 ZMAT3
HALLMARK_MYOGENESIS	199	458	15	23387	9.63159e+07	6.8797e+09	ACHE APOD BDKRB2 BHLHE40 CACNA1H CD36 DAPK2 DTNA FLII HSPB8 IFRD1 IGFBP3 MYO1C PRNP SGCG
HALLMARK_IL6_JAK_STAT3_SIGNALING	87	458	9	23387	5.20249e+09	0.000325155902633648	CD36 CSF1 HMOX1 IFNGR1 JUN MAP3K8 STAT3 TLR2 TNFRSF12A
HALLMARK_CHOLESTEROL_HOMEOSTASIS	73	458	8	23387	8.98044e+09	0.000475482389141078	ALCAM ATF3 CPEB2 CXCL16 ERRFI1 FAM129A JAG1 TNFRSF12A
HALLMARK_UV_RESPONSE_DN	139	458	11	23387	9.50965e+09	0.000475482389141078	ANXA2 BHLHE40 DAB2 DUSP1 GJA1 MAP1B MGLL NR3C1 PRKCA RND3 TGFBR2
HALLMARK_HEME_METABOLISM	196	458	12	23387	0.000512270015278538	0.00201225203066207	ABCG2 CTNS KAT2B MFHAS1 NR3C1 OPTN P4HA2 PPP2R5B RNF19A SIDT2 SLC7A11 TSPAN5
HALLMARK_ESTROGEN_RESPONSE_LATE	198	458	12	23387	0.000560769854995191	0.00201225203066207	BATF CPE DLG5 HSPB8 KLK10 KLK11 PAPSS2 PDCD4 RABEP1 RPS6KA2 S100A9 TOB1
HALLMARK_GLYCOLYSIS	198	458	12	23387	0.000560769854995191	0.00201225203066207	AK4 CACNA1H CAPN5 CXCR4 DSC2 HS6ST2 IGFBP3 ME1 P4HA2 TGFA TGFBI VEGFA
HALLMARK_HEDGEHOG_SIGNALING	35	458	5	23387	0.00056343056858538	0.00201225203066207	ACHE CDK6 ETS2 SHH VEGFA
HALLMARK_ESTROGEN_RESPONSE_EARLY	197	458	11	23387	0.00181804892705567	0.00534720272663432	BHLHE40 GJA1 HSPB8 KLK10 KRT15 LAD1 MLPH PAPSS2 PODXL RPS6KA2 TOB1
HALLMARK_MTORC1_SIGNALING	197	458	11	23387	0.00181804892705567	0.00534720272663432	AK4 BHLHE40 CXCR4 DDIT3 FAM129A IFRD1 ME1 NAMPT SLC7A11 SQSTM1 SYTL2
HALLMARK_INFLAMMATORY_RESPONSE	197	458	11	23387	0.00181804892705567	0.00534720272663432	AHR CSF1 EDN1 NAMPT PCDH7 PTPRE RNF144B SLC31A2 TLR2 TNFSF10 TNFSF15
HALLMARK_ANDROGEN_RESPONSE	98	458	7	23387	0.0031609410100989	0.00878039169471917	ALDH1A3 CDK6 MAF NDRG1 NKX3-1 SAT1 TMPRSS2
HALLMARK_ADIPOGENESIS	190	458	10	23387	0.00439334155911879	0.0115614251555758	CD36 GADD45A HSPB8 IFNGR1 ME1 MGLL PDCD4 SLC5A6 SNCG TOB1
HALLMARK_UNFOLDED_PROTEIN_RESPONSE	109	458	7	23387	0.00567417993520937	0.0141854498380234	ATF3 ATF4 EIF2AK3 GOSR2 HERPUD1 VEGFA WIPI1
HALLMARK_XENOBIOTIC_METABOLISM	199	458	10	23387	0.00605121020265314	0.0144076433396503	ABCC3 AKR1C2 AKR1C3 CD36 CYP2J2 ETS2 GABARAPL1 HMOX1 PAPSS2 PTGR1
HALLMARK_COMPLEMENT	195	458	9	23387	0.0150283195284687	0.0341552716556107	CD36 CD46 CD59 CSRP1 FN1 ITGAM ME1 S100A9 TNFAIP3
HALLMARK_NOTCH_SIGNALING	32	458	3	23387	0.0243096459828739	0.0528470564845085	JAG1 MAML2 PRKCA
HALLMARK_ANGIOGENESIS	36	458	3	23387	0.0330555469523244	0.0688657228173425	JAG1 JAG2 VEGFA
HALLMARK_UV_RESPONSE_UP	154	458	6	23387	0.0828539702283403	0.164664911459471	ATF3 BID CYB5R1 FGF18 HMOX1 SQSTM1
HALLMARK_KRAS_SIGNALING_UP	194	458	7	23387	0.0879212974044967	0.164664911459471	ALDH1A3 APOD CPE CXCR4 IGFBP3 TNFAIP3 TRIB1
HALLMARK_FATTY_ACID_METABOLISM	157	458	6	23387	0.0889190521881143	0.164664911459471	ACADVL CD36 GABARAPL1 ME1 MGLL TP53INP2
HALLMARK_INTERFERON_GAMMA_RESPONSE	198	458	7	23387	0.0953679916492329	0.170299985087916	HLA-DRB1 NAMPT STAT3 STAT4 TNFAIP3 TNFSF10 ZNFX1
HALLMARK_PI3K_AKT_MTOR_SIGNALING	104	458	4	23387	0.147388473226507	0.254118057287081	CXCR4 DDIT3 DUSP3 SQSTM1
HALLMARK_ALLOGRAFT_REJECTION	199	458	6	23387	0.196598531252035	0.320329089474813	ACHE CSF1 HLA-DRA IFNGR1 STAT4 TLR2
HALLMARK_WNT_BETA_CATENIN_SIGNALING	42	458	2	23387	0.198604035474384	0.320329089474813	JAG1 JAG2
HALLMARK_REACTIVE_OXIGEN_SPECIES_PATHWAY	46	458	2	23387	0.227408676798058	0.355326057496966	PDLIM1 PRNP
HALLMARK_COAGULATION	136	458	4	23387	0.276873703183174	0.419505610883597	CAPN5 CSRP1 FN1 TIMP3
HALLMARK_KRAS_SIGNALING_DN	189	458	5	23387	0.31219594717508	0.459111687022176	CAPN9 EDN1 KRT15 PTPRJ SPRR3
HALLMARK_APICAL_JUNCTION	194	458	5	23387	0.331425748727059	0.47346535532437	ACTG2 EPB41L2 TGFBI VCL ZYX
HALLMARK_INTERFERON_ALPHA_RESPONSE	93	458	2	23387	0.546330993959104	0.734034979870113	CSF1 SAMD9
HALLMARK_MITOTIC_SPINDLE	199	458	4	23387	0.548713759213859	0.734034979870113	EPB41L2 MYO1E NEDD9 VCL
HALLMARK_PROTEIN_SECRETION	95	458	2	23387	0.557866584701286	0.734034979870113	GOSR2 RAB22A
HALLMARK_BILE_ACID_METABOLISM	112	458	2	23387	0.647388390820571	0.82998511643663	ABCA5 OPTN
HALLMARK_PEROXISOME	103	458	1	23387	0.870181255474833	1	STS
HALLMARK_SPERMATOGENESIS	134	458	1	23387	0.929902566634031	1	TLE4
HALLMARK_OXIDATIVE_PHOSPHORYLATION	183	458	1	23387	0.973580181329718	1	ACADVL
HALLMARK_MYC_TARGETS_V1	197	458	1	23387	0.980015834535469	1	IFRD1
HALLMARK_TGF_BETA_SIGNALING	54	458	0	23387	1	1
HALLMARK_DNA_REPAIR	141	458	0	23387	1	1
HALLMARK_G2M_CHECKPOINT	194	458	0	23387	1	1
HALLMARK_APICAL_SURFACE	43	458	0	23387	1	1
HALLMARK_E2F_TARGETS	196	458	0	23387	1	1
HALLMARK_MYC_TARGETS_V2	58	458	0	23387	1	1
HALLMARK_PANCREAS_BETA_CELLS	40	458	0	23387	1	1

## Sheet: MAFneg
Hypergeometric test, one-talied. Significance was defined by the adjusted p-value using the Benjamini and Hochberg (BH) multiple testing correction
path	n.geneset.path	n.geneset.int	n.intersect	n.population	p.val	p.val.adj	common.genes
HALLMARK_E2F_TARGETS	196	471	65	23387	4.62314e-47	2.31157e-45	ANP32E ASF1B AURKA BIRC5 BUB1B CBX5 CCNB2 CCP110 CDC20 CDCA3 CDCA8 CDK1 CDKN1B CDKN2C CDKN3 CENPE CENPM CIT DCK DCLRE1B DDX39A DEPDC1 DLGAP5 DNMT1 ESPL1 GINS4 H2AFZ HELLS HMGB2 HMGB3 HMMR KIF22 KIF2C KIF4A LBR LIG1 LMNB1 MCM2 MELK MXD3 MYBL2 NCAPD2 NUDT21 PLK1 PLK4 PSIP1 PTTG1 RACGAP1 RAD21 RFC3 RNASEH2A RPA3 SHMT1 SMC4 SPAG5 SPC24 SPC25 SSRP1 STMN1 TACC3 TIMELESS TK1 TMPO TOP2A TRIP13
HALLMARK_G2M_CHECKPOINT	194	471	60	23387	2.84559e-40	7.11397e-39	ABL1 AURKA BIRC5 BUB1 CCNA2 CCNB2 CDC20 CDK1 CDKN1B CDKN2C CDKN3 CENPA CENPE CENPF CHAF1A DBF4 DDX39A DMD DTYMK ESPL1 FANCC H2AFV H2AFZ HMGB3 HMGN2 HMMR INCENP KIF11 KIF15 KIF22 KIF23 KIF2C KIF4A LBR LMNB1 MARCKS MCM2 MYBL2 NDC80 NEK2 NUSAP1 PBK PLK1 PLK4 PRC1 PTTG1 RACGAP1 RAD21 SLC38A1 SMC2 SMC4 STIL STMN1 TACC3 TMPO TOP2A TPX2 TRAIP TTK UBE2C
HALLMARK_MITOTIC_SPINDLE	199	471	34	23387	7.79812e-08	1.29969e-06	ABL1 ANLN ARF6 AURKA BIRC5 BUB1 CCNB2 CDK1 CENPE CENPF CNTRL DLGAP5 ECT2 ESPL1 INCENP KIF11 KIF15 KIF22 KIF23 KIF2C KIF4A LMNB1 MARCKS NDC80 NEK2 NUSAP1 PLK1 PRC1 PREX1 RACGAP1 SMC4 TOP2A TPX2 TTK
HALLMARK_ESTROGEN_RESPONSE_LATE	198	471	28	23387	0.00562881	0.703601	AGR2 AREG ASS1 BCL2 CDC20 CHST8 CLIC3 CXCL12 ELOVL5 EMP2 FDFT1 IGSF1 ITPK1 KIF20A MYB NPY1R PLK4 RNASEH2A SERPINA1 SNX10 SOX3 STIL TJP3 TOP2A TPBG TSPAN13 UGDH WISP2
HALLMARK_SPERMATOGENESIS	134	471	17	23387	179616	1.79616e+06	ADAM2 AURKA BUB1 CCNB2 CDK1 CDKN3 DBF4 HSPA2 KIF2C NCAPH NEFH NEK2 RFC4 TOPBP1 TSN TTK YBX2
HALLMARK_ESTROGEN_RESPONSE_EARLY	197	471	19	23387	2.03444e+06	1.69537e+07	ADCY1 AREG BCL2 CLIC3 CXCL12 DEPTOR ELOVL5 FDFT1 GFRA1 ITPK1 MSMB MYB NPY1R SOX3 TJP3 TMEM164 TPBG UGCG WISP2
HALLMARK_GLYCOLYSIS	198	471	13	23387	0.00020109954561081	0.0014364253257915	AURKA CDK1 CENPA DEPDC1 GLCE HMMR IRS2 KIF20A MET PC SLC16A3 STMN1 TPBG
HALLMARK_MTORC1_SIGNALING	197	471	11	23387	0.00225929489581738	0.0113611243412036	ADIPOR2 AURKA BUB1 CALR DDX39A ELOVL5 HMGCR MCM2 PHGDH PLK1 SCD
HALLMARK_MYC_TARGETS_V1	197	471	11	23387	0.00225929489581738	0.0113611243412036	CCNA2 CDC20 H2AFZ HNRNPA1 LSM7 MCM2 RFC4 RRM1 SNRPA TRIM28 YWHAQ
HALLMARK_DNA_REPAIR	141	471	9	23387	0.00227222486824073	0.0113611243412036	AAAS ARL6IP1 LIG1 NUDT21 RFC3 RFC4 RPA3 SSRP1 TAF6
HALLMARK_FATTY_ACID_METABOLISM	157	471	8	23387	0.0144470593503764	0.06566845159262	ADIPOR2 ELOVL5 GPD2 H2AFZ HSDL2 LGALS1 SDHA UGDH
HALLMARK_CHOLESTEROL_HOMEOSTASIS	73	471	5	23387	0.0158987990425182	0.0662449960104925	FDFT1 FDPS HMGCR MVK SCD
HALLMARK_ANDROGEN_RESPONSE	98	471	5	23387	0.0481288041079131	0.179068740292178	CENPN ELOVL5 H1F0 HMGCR SCD
HALLMARK_WNT_BETA_CATENIN_SIGNALING	42	471	3	23387	0.0522677132707567	0.179068740292178	FZD1 HEY2 SKP2
HALLMARK_APICAL_SURFACE	43	471	3	23387	0.0553789366176611	0.179068740292178	ADIPOR2 ATP8B1 RTN4RL1
HALLMARK_PEROXISOME	103	471	5	23387	0.057301996893497	0.179068740292178	ABCD3 CRABP1 ELOVL5 FDPS TOP2A
HALLMARK_UV_RESPONSE_DN	139	471	6	23387	0.062536051048058	0.183929561906053	APBB2 CDKN1B CDON MET MMP16 PMP22
HALLMARK_APOPTOSIS	159	471	6	23387	0.102855705057168	0.27114765359694	CDKN1B H1F0 HMGB2 IFITM3 NEFH TOP2A
HALLMARK_MYOGENESIS	199	471	7	23387	0.108459061438776	0.27114765359694	DMD FDPS MYL6B PC SCD TEAD4 TNNT1
HALLMARK_XENOBIOTIC_METABOLISM	199	471	7	23387	0.108459061438776	0.27114765359694	ELOVL5 ESR1 KYNU MAN1A1 MPP2 PC UGDH
HALLMARK_HEDGEHOG_SIGNALING	35	471	2	23387	0.15635168239961	0.359097712170313	DPYSL2 HEY2
HALLMARK_PI3K_AKT_MTOR_SIGNALING	104	471	4	23387	0.158175020050098	0.359097712170313	CALR CDK1 CDKN1B MAP2K6
HALLMARK_OXIDATIVE_PHOSPHORYLATION	183	471	6	23387	0.165184947598344	0.359097712170313	COX8A NDUFB6 NDUFS3 NNT SDHA SLC25A6
HALLMARK_UNFOLDED_PROTEIN_RESPONSE	109	471	4	23387	0.177699951083578	0.370208231424121	BANF1 CALR FUS KHSRP
HALLMARK_PANCREAS_BETA_CELLS	40	471	2	23387	0.192415695307613	0.384831390615226	DPP4 SRP9
HALLMARK_EPITHELIAL_MESENCHYMAL_TRANSITION	196	471	6	23387	0.20432539964435	0.392933460854519	AREG COL12A1 CXCL12 LGALS1 MGP PMP22
HALLMARK_INTERFERON_ALPHA_RESPONSE	93	471	3	23387	0.288546014414995	0.53434447113888	IFITM1 IFITM2 IFITM3
HALLMARK_MYC_TARGETS_V2	58	471	2	23387	0.326488847920358	0.542177192792912	PLK1 PLK4
HALLMARK_ADIPOGENESIS	190	471	5	23387	0.33679847608145	0.542177192792912	ADIPOR2 CDKN2C COX8A GPD2 NDUFS3
HALLMARK_HYPOXIA	194	471	5	23387	0.352722313145297	0.542177192792912	BCL2 CDKN1B IRS2 TPBG WISP2
HALLMARK_COMPLEMENT	195	471	5	23387	0.356709723057122	0.542177192792912	DPP4 GPD2 KYNU PRCP SERPINA1
HALLMARK_P53_PATHWAY	196	471	5	23387	0.360698841471069	0.542177192792912	CCP110 GM2A H2AFJ HINT1 NUDT15
HALLMARK_HEME_METABOLISM	196	471	5	23387	0.360698841471069	0.542177192792912	FECH H1F0 HEBP1 NNT PC
HALLMARK_TNFA_SIGNALING_VIA_NFKB	198	471	5	23387	0.36868049109918	0.542177192792912	AREG IRS2 KYNU MARCKS PTGER4
HALLMARK_NOTCH_SIGNALING	32	471	1	23387	0.478723613990027	0.68389087712861	FZD1
HALLMARK_ANGIOGENESIS	36	471	1	23387	0.519521427074806	0.71641636601155	KCNJ8
HALLMARK_KRAS_SIGNALING_DN	189	471	4	23387	0.530148110848547	0.71641636601155	ARHGDIG EFHD1 SLC6A14 YBX2
HALLMARK_INFLAMMATORY_RESPONSE	197	471	4	23387	0.562884380692816	0.716431198886779	IFITM1 MET PTGER4 TPBG
HALLMARK_INTERFERON_GAMMA_RESPONSE	198	471	4	23387	0.566888584601963	0.716431198886779	IFITM2 IFITM3 IFNAR2 NUP93
HALLMARK_PROTEIN_SECRETION	95	471	2	23387	0.573144959109423	0.716431198886779	ANP32E GALC
HALLMARK_IL2_STAT5_SIGNALING	195	471	3	23387	0.755224005095248	0.892150211151274	BCL2 GPR65 IFITM3
HALLMARK_COAGULATION	136	471	2	23387	0.762338381473904	0.892150211151274	DPP4 SERPINA1
HALLMARK_ALLOGRAFT_REJECTION	199	471	3	23387	0.767249181590096	0.892150211151274	DEGS1 GPR65 IFNAR2
HALLMARK_UV_RESPONSE_UP	154	471	2	23387	0.819434348095921	0.931175395563547	HSPA2 RFC4
HALLMARK_BILE_ACID_METABOLISM	112	471	1	23387	0.898135879465553	0.962352435653247	ABCD3
HALLMARK_APICAL_JUNCTION	194	471	2	23387	0.904611289514052	0.962352435653247	AMIGO2 CD99
HALLMARK_KRAS_SIGNALING_UP	194	471	2	23387	0.904611289514052	0.962352435653247	BTC TSPAN13
HALLMARK_TGF_BETA_SIGNALING	54	471	0	23387	1	1
HALLMARK_IL6_JAK_STAT3_SIGNALING	87	471	0	23387	1	1
HALLMARK_REACTIVE_OXIGEN_SPECIES_PATHWAY	46	471	0	23387	1	1

## Sheet: E2pos
Hypergeometric test, one-talied. Significance was defined by the adjusted p-value using the Benjamini and Hochberg (BH) multiple testing correction
path	n.geneset.path	n.geneset.int	n.intersect	n.population	p.val	p.val.adj	common.genes
HALLMARK_ESTROGEN_RESPONSE_EARLY	197	507	97	23387	4.95989e-95	2.47995e-93	ABHD2 ADCY9 AKAP1 AREG ARL3 ASB13 CA12 CALCR CCND1 CD44 CELSR2 CISH CXCL12 CYP26B1 DEPTOR DYNLT3 EGR3 ELF1 ENDOD1 FAM102A FARP1 FKBP4 FKBP5 FLNB FOS FOXC1 FRK GREB1 HR HSPB8 IGFBP4 IL17RB IL6ST ISG20L2 JAK2 KCNK5 KLF10 KLF4 KRT19 LRIG1 MAPT MICB MREG MYB MYBBP1A MYBL1 MYC MYOF NAV2 NPY1R NRIP1 OLFM1 OPN3 PDZK1 PEX11A PGR PMAIP1 PODXL PPIF PRSS23 RAB17 RAB31 RAPGEFL1 RARA RBBP8 RET RHOD RRP12 SEMA…
HALLMARK_ESTROGEN_RESPONSE_LATE	198	507	84	23387	3.97684e-73	9.94211e-72	ABHD2 AREG ARL3 CA12 CA2 CALCR CCND1 CD44 CDH1 CELSR2 CHST8 CISH CXCL12 CYP26B1 DLG5 DNAJC12 DYNLT3 EGR3 EMP2 FABP5 FAM102A FARP1 FKBP4 FKBP5 FLNB FOS FOXC1 FRK GJB3 HR HSPB8 IGFBP4 IL17RB IL6ST JAK1 JAK2 KCNK5 KLF4 KRT19 MAPT MICB MYB MYOF NAB2 NPY1R NRIP1 OLFM1 OPN3 PDZK1 PGR PKP3 PLAC1 PPIF PRSS23 PTGER3 RAB31 RABEP1 RAPGEFL1 RBBP8 RET SEMA3B SERPINA5 SGK1 SIAH2 SLC16A1 SLC1A4 SLC22A5 SLC24A3 …
HALLMARK_MYC_TARGETS_V2	58	507	20	23387	3.1262e-05	0.000521034	BYSL IPO4 MYBBP1A MYC NOLC1 NOP16 NOP2 NOP56 PES1 PPRC1 PUS1 RABEPK RCL1 RRP12 RRP9 SRM TCOF1 UTP20 WDR43 WDR74
HALLMARK_TNFA_SIGNALING_VIA_NFKB	198	507	22	23387	41057.4	513217	AREG BIRC3 CCND1 CD44 EGR3 FJX1 FOS FUT4 GADD45B GEM IL6ST IRS2 KLF10 KLF4 MXD1 MYC PHLDA1 PTPRE SGK1 SLC16A6 TIPARP ZFP36
HALLMARK_EPITHELIAL_MESENCHYMAL_TRANSITION	196	507	17	23387	1.4252e+08	1.4252e+09	AREG CADM1 CAP2 CD44 COL12A1 CXCL12 GADD45B GEM IGFBP4 ITGA2 LAMA3 MGP PLOD2 SPOCK1 TGM2 THBS1 TPM1
HALLMARK_UV_RESPONSE_UP	154	507	14	23387	6.98469e+08	5.82058e+09	AMD1 CA2 DDX21 DNAJA1 FGF18 FKBP4 FOS IL6ST OLFM1 PPAT PPIF RET TFRC TST
HALLMARK_IL2_STAT5_SIGNALING	195	507	15	23387	2.48186e+09	0.000157931432812823	CA2 CD44 CISH GADD45B LRIG1 MXD1 MYC NOP2 PHLDA1 PIM1 PNP PUS1 SLC1A5 TGM2 XBP1
HALLMARK_UNFOLDED_PROTEIN_RESPONSE	109	507	11	23387	2.5269e+09	0.000157931432812823	DDX10 DKC1 NOLC1 NOP14 NOP56 RRP9 SLC1A4 SLC7A5 STC2 WFS1 XBP1
HALLMARK_ANDROGEN_RESPONSE	98	507	10	23387	5.33802e+09	0.000296556396369296	ABHD2 ANKH CCND1 FKBP5 GPD1L KRT19 RRP12 SGK1 SLC26A2 SLC38A2
HALLMARK_MTORC1_SIGNALING	197	507	14	23387	0.000107998392282541	0.000490901783102459	GGA2 HSPA4 IFRD1 PLOD2 PNO1 PNP RRP9 SLC1A4 SLC1A5 SLC7A5 SLC9A3R1 STC1 TFRC XBP1
HALLMARK_MYC_TARGETS_V1	197	507	14	23387	0.000107998392282541	0.000490901783102459	ABCE1 DDX21 EIF3B EIF3J IFRD1 MYC NOLC1 NOP16 NOP56 RRP9 SRM SRSF1 SRSF7 TARDBP
HALLMARK_P53_PATHWAY	196	507	13	23387	0.000369318478355401	0.0015388269931475	AEN CTSD FOS KLF4 MXD1 OSGIN1 PITPNC1 PTPRE PVT1 SLC19A2 SLC3A2 TGFA TPD52L1
HALLMARK_APOPTOSIS	159	507	11	23387	0.000723293662197873	0.00278189870076105	ANKH BIRC3 CCND1 CD44 DFFA DNAJA1 EGR3 GADD45B PLAT PMAIP1 RARA
HALLMARK_HYPOXIA	194	507	12	23387	0.00113029156804122	0.0037676385601374	CA12 FOS IRS2 PIM1 SIAH2 STC1 STC2 SULT2B1 TGM2 TIPARP TPBG ZFP36
HALLMARK_G2M_CHECKPOINT	194	507	12	23387	0.00113029156804122	0.0037676385601374	AMD1 CCND1 DKC1 HIF1A HSPA8 MEIS1 MYC NCL NOLC1 SLC7A5 SRSF1 SRSF10
HALLMARK_PEROXISOME	103	507	7	23387	0.00716638898663178	0.0223949655832243	CADM1 ISOC1 PEX11A SLC25A17 SLC25A19 SULT2B1 UGT2B17
HALLMARK_WNT_BETA_CATENIN_SIGNALING	42	507	4	23387	0.012748531153204	0.0374956798623647	AXIN1 HDAC11 HEY2 MYC
HALLMARK_KRAS_SIGNALING_UP	194	507	9	23387	0.0260948535550566	0.0683021825796318	AMMECR1 ANKH BIRC3 CA2 DNMBP ITGA2 KLF4 PLAT SEMA3B
HALLMARK_E2F_TARGETS	196	507	9	23387	0.0276310226603334	0.0683021825796318	AK2 CHEK2 GINS3 LYAR MYC NOLC1 NOP56 SRSF1 TFRC
HALLMARK_GLYCOLYSIS	198	507	9	23387	0.0292297702071932	0.0683021825796318	CD44 FKBP4 IRS2 PLOD2 PMM2 STC1 STC2 TGFA TPBG
HALLMARK_TGF_BETA_SIGNALING	54	507	4	23387	0.0294498646034314	0.0683021825796318	CDH1 KLF10 RAB31 THBS1
HALLMARK_MYOGENESIS	199	507	9	23387	0.030052960335038	0.0683021825796318	ADCY9 ANKRD2 GADD45B HSPB8 IFRD1 NAV2 STC2 SVIL TPD52L1
HALLMARK_IL6_JAK_STAT3_SIGNALING	87	507	5	23387	0.0407988518813462	0.0886931562637961	CD44 IL17RB IL6ST OSMR PIM1
HALLMARK_BILE_ACID_METABOLISM	112	507	5	23387	0.0967180919106585	0.201496024813872	BMP6 ISOC1 PEX11A SLC29A1 SULT2B1
HALLMARK_ADIPOGENESIS	190	507	7	23387	0.120295703978725	0.24059140795745	AK2 HSPB8 IDH3A MAP4K3 PTGER3 SLC1A5 TST
HALLMARK_INFLAMMATORY_RESPONSE	197	507	7	23387	0.137625023379002	0.264663506498081	HIF1A MXD1 MYC OSMR PTPRE SLC1A2 TPBG
HALLMARK_HEDGEHOG_SIGNALING	35	507	2	23387	0.175430715743659	0.324871695821591	HEY2 SHH
HALLMARK_ANGIOGENESIS	36	507	2	23387	0.183241593497629	0.327217131245766	SERPINA5 STC1
HALLMARK_HEME_METABOLISM	196	507	6	23387	0.25298781407118	0.436185886329621	CA2 ENDOD1 MOCOS RCL1 SMOX TFRC
HALLMARK_XENOBIOTIC_METABOLISM	199	507	6	23387	0.263901398446695	0.439835664077825	CA2 GART IGFBP4 SLC1A5 SMOX UGDH
HALLMARK_COAGULATION	136	507	4	23387	0.341002101201423	0.550003389034553	ITGA2 PLAT PRSS23 THBS1
HALLMARK_UV_RESPONSE_DN	139	507	4	23387	0.355774694602283	0.555897960316067	CAP2 DDAH1 KIT MYC
HALLMARK_COMPLEMENT	195	507	5	23387	0.416133912063431	0.599551587197481	CA2 CTSD JAK2 PIM1 PLAT
HALLMARK_INTERFERON_GAMMA_RESPONSE	198	507	5	23387	0.428929790626087	0.599551587197481	HIF1A ISOC1 JAK2 PIM1 PNP
HALLMARK_MITOTIC_SPINDLE	199	507	5	23387	0.433183099702876	0.599551587197481	ACTN4 ARF6 FARP1 FLNB SEPT9
HALLMARK_ALLOGRAFT_REJECTION	199	507	5	23387	0.433183099702876	0.599551587197481	ABCE1 CSK EIF3J HIF1A JAK2
HALLMARK_FATTY_ACID_METABOLISM	157	507	4	23387	0.443668174526136	0.599551587197481	CA2 HSPH1 SLC22A5 UGDH
HALLMARK_CHOLESTEROL_HOMEOSTASIS	73	507	2	23387	0.471776031500519	0.620757936184893	FABP5 SEMA3B
HALLMARK_NOTCH_SIGNALING	32	507	1	23387	0.504317190871334	0.646560501117095	CCND1
HALLMARK_APICAL_JUNCTION	194	507	4	23387	0.609011737655333	0.761264672069166	ACTN4 CDH1 ITGA2 LAMA3
HALLMARK_OXIDATIVE_PHOSPHORYLATION	183	507	3	23387	0.761400845376964	0.928537616313371	CYCS IDH3A TIMM9
HALLMARK_KRAS_SIGNALING_DN	189	507	3	23387	0.780184388186772	0.928790938317586	CELSR2 SGK1 UGT2B17
HALLMARK_INTERFERON_ALPHA_RESPONSE	93	507	1	23387	0.870277639072571	1	ELF1
HALLMARK_PI3K_AKT_MTOR_SIGNALING	104	507	1	23387	0.898172304493377	1	GNA14
HALLMARK_DNA_REPAIR	141	507	1	23387	0.95493761445131	1	PNP
HALLMARK_PROTEIN_SECRETION	95	507	0	23387	1	1
HALLMARK_APICAL_SURFACE	43	507	0	23387	1	1
HALLMARK_REACTIVE_OXIGEN_SPECIES_PATHWAY	46	507	0	23387	1	1
HALLMARK_SPERMATOGENESIS	134	507	0	23387	1	1
HALLMARK_PANCREAS_BETA_CELLS	40	507	0	23387	1	1

## Sheet:  E2neg
Hypergeometric test, one-talied. Significance was defined by the adjusted p-value using the Benjamini and Hochberg (BH) multiple testing correction
path	n.geneset.path	n.geneset.int	n.intersect	n.population	p.val	p.val.adj	common.genes
HALLMARK_UV_RESPONSE_DN	139	374	12	23387	2.52828e+08	0.000126414125832779	DAB2 DBP EFEMP1 ERBB2 FZD2 ID1 IGFBP5 MIOS NR3C1 PIAS3 PIK3R3 RND3
HALLMARK_TNFA_SIGNALING_VIA_NFKB	198	374	11	23387	0.000365333230510911	0.00635485270036005	BTG2 DRAM1 EFNA1 ID2 JUNB KYNU MARCKS PNRC1 PTGER4 SQSTM1 TSC22D1
HALLMARK_MYOGENESIS	199	374	11	23387	0.000381291162021603	0.00635485270036005	ACSL1 EPHB3 ERBB3 HDAC5 IGFBP3 ITGB4 KIFC3 KLF5 PLXNB2 RIT1 VIPR1
HALLMARK_APOPTOSIS	159	374	9	23387	0.00107879816342032	0.0133060563969437	BCL2L1 BIK BMF BTG2 ERBB2 ERBB3 SQSTM1 TGFB2 TNFSF10
HALLMARK_INFLAMMATORY_RESPONSE	197	374	10	23387	0.00133060563969437	0.0133060563969437	BTG2 CD55 FZD5 IL1R1 PCDH7 PTGER4 RNF144B SLC11A2 SLC31A2 TNFSF10
HALLMARK_TGF_BETA_SIGNALING	54	374	5	23387	0.00169350530557978	0.0141125442131648	FURIN ID1 ID2 ID3 JUNB
HALLMARK_APICAL_JUNCTION	194	374	9	23387	0.00415695848875199	0.0277730921191039	CLDN9 GRB7 ITGB4 LIMA1 MPZL2 PCDH1 PIK3R3 SLIT2 TNFRSF11B
HALLMARK_P53_PATHWAY	196	374	9	23387	0.00444369473905663	0.0277730921191039	ABCC5 BTG2 DRAM1 HEXIM1 ITGB4 MKNK2 PLXNB2 TRAFD1 TSC22D1
HALLMARK_PI3K_AKT_MTOR_SIGNALING	104	374	6	23387	0.00655984644679724	0.0364435913710958	CAB39 CAB39L MKNK2 PIK3R3 RIT1 SQSTM1
HALLMARK_HYPOXIA	194	374	8	23387	0.0131238074208729	0.0578616458923625	CCNG2 EFNA1 IGFBP3 NDST1 NEDD4L NR3C1 PNRC1 TGFB3
HALLMARK_IL2_STAT5_SIGNALING	195	374	8	23387	0.0135013623498768	0.0578616458923625	BCL2L1 ENPP1 FURIN IKZF2 NCOA3 PRKCH SOCS2 TNFSF10
HALLMARK_HEME_METABOLISM	196	374	8	23387	0.013886795014167	0.0578616458923625	ALAD BACH1 BTG2 EPOR ERMAP KHNYN NR3C1 SLC11A2
HALLMARK_ANDROGEN_RESPONSE	98	374	5	23387	0.0206365715469788	0.0793714290268415	ACSL3 ALDH1A3 CDK6 TMPRSS2 TSC22D1
HALLMARK_KRAS_SIGNALING_UP	194	374	7	23387	0.0369838386698813	0.122032343470845	ALDH1A3 CAB39L ID2 IGFBP3 MMD MMP11 MPZL2
HALLMARK_MTORC1_SIGNALING	197	374	7	23387	0.0396473878375612	0.122032343470845	ACSL3 BTG2 IDH1 IGFBP5 PIK3R3 RIT1 SQSTM1
HALLMARK_GLYCOLYSIS	198	374	7	23387	0.04056236250177	0.122032343470845	BIK CLDN9 IDH1 IGFBP3 PKP2 PRPS1 TPST1
HALLMARK_XENOBIOTIC_METABOLISM	199	374	7	23387	0.0414909967800874	0.122032343470845	CYP1A1 ID2 IDH1 IL1R1 KYNU TGFB2 TPST1
HALLMARK_PEROXISOME	103	374	4	23387	0.0834443806865362	0.231789946351489	ABCC5 ABCD1 ACSL1 IDH1
HALLMARK_NOTCH_SIGNALING	32	374	2	23387	0.092454028849076	0.243056287457385	FZD5 NOTCH3
HALLMARK_UV_RESPONSE_UP	154	374	5	23387	0.101607308132945	0.243056287457385	BTG2 CYP1A1 FURIN JUNB SQSTM1
HALLMARK_HEDGEHOG_SIGNALING	35	374	2	23387	0.1075610932801	0.243056287457385	CDK6 TLE1
HALLMARK_FATTY_ACID_METABOLISM	157	374	5	23387	0.10795682699378	0.243056287457385	ACSL1 ALAD CYP1A1 IDH1 TP53INP2
HALLMARK_CHOLESTEROL_HOMEOSTASIS	73	374	3	23387	0.111805892230397	0.243056287457385	MAL2 PNRC1 TP53INP1
HALLMARK_APICAL_SURFACE	43	374	2	23387	0.150532660197189	0.313609708744144	ADAM10 LYPD3
HALLMARK_KRAS_SIGNALING_DN	189	374	5	23387	0.186493333659168	0.369723950946074	BTG2 LYPD3 PTPRJ TGFB2 TGM1
HALLMARK_COMPLEMENT	195	374	5	23387	0.203101355618896	0.369723950946074	BRPF3 CD55 DYRK2 KYNU PDP1
HALLMARK_EPITHELIAL_MESENCHYMAL_TRANSITION	196	374	5	23387	0.205916846113494	0.369723950946074	DAB2 ID2 IGFBP3 SLIT2 TNFRSF11B
HALLMARK_INTERFERON_GAMMA_RESPONSE	198	374	5	23387	0.211586357542022	0.369723950946074	LATS2 NCOA3 ST8SIA4 TNFSF10 TRAFD1
HALLMARK_MITOTIC_SPINDLE	199	374	5	23387	0.214439891548723	0.369723950946074	ARHGAP5 CLIP1 MARCKS NUMA1 RABGAP1
HALLMARK_BILE_ACID_METABOLISM	112	374	3	23387	0.26638665929611	0.443977765493517	ABCD1 ACSL1 IDH1
HALLMARK_INTERFERON_ALPHA_RESPONSE	93	374	2	23387	0.439531188126826	0.703627206816244	NCOA7 TRAFD1
HALLMARK_PROTEIN_SECRETION	95	374	2	23387	0.450321412362396	0.703627206816244	ADAM10 RAB9A
HALLMARK_WNT_BETA_CATENIN_SIGNALING	42	374	1	23387	0.492207639676935	0.745769151025659	HDAC5
HALLMARK_REACTIVE_OXIGEN_SPECIES_PATHWAY	46	374	1	23387	0.523976449413169	0.77055360207819	JUNB
HALLMARK_ADIPOGENESIS	190	374	3	23387	0.58814850755428	0.836481638494386	CCNG2 IDH1 MCCC1
HALLMARK_G2M_CHECKPOINT	194	374	3	23387	0.602266779715958	0.836481638494386	FOXN3 MARCKS NUMA1
HALLMARK_COAGULATION	136	374	2	23387	0.642445923071695	0.868170166313101	FURIN MMP11
HALLMARK_IL6_JAK_STAT3_SIGNALING	87	374	1	23387	0.75466643009567	0.992982144862724	IL1R1
HALLMARK_OXIDATIVE_PHOSPHORYLATION	183	374	2	23387	0.793209196174554	1	IDH1 PDP1
HALLMARK_ALLOGRAFT_REJECTION	199	374	2	23387	0.830021168793697	1	ST8SIA4 TGFB2
HALLMARK_E2F_TARGETS	196	374	1	23387	0.95812550169491	1	PRPS1
HALLMARK_ESTROGEN_RESPONSE_LATE	198	374	1	23387	0.959465255223178	1	ID2
HALLMARK_DNA_REPAIR	141	374	0	23387	1	1
HALLMARK_ESTROGEN_RESPONSE_EARLY	197	374	0	23387	1	1
HALLMARK_UNFOLDED_PROTEIN_RESPONSE	109	374	0	23387	1	1
HALLMARK_MYC_TARGETS_V1	197	374	0	23387	1	1
HALLMARK_MYC_TARGETS_V2	58	374	0	23387	1	1
HALLMARK_ANGIOGENESIS	36	374	0	23387	1	1
HALLMARK_SPERMATOGENESIS	134	374	0	23387	1	1
HALLMARK_PANCREAS_BETA_CELLS	40	374	0	23387	1	1

## Sheet: MAFandE2pos
Hypergeometric test, one-talied. Significance was defined by the adjusted p-value using the Benjamini and Hochberg (BH) multiple testing correction
path	n.geneset.path	n.geneset.int	n.intersect	n.population	p.val	p.val.adj	common.genes
HALLMARK_ESTROGEN_RESPONSE_EARLY	197	104	16	23387	0.00481318	2.40659	ABAT AKAP1 CALCR FAM102A FHL2 GAB2 HSPB8 IL6ST KLK10 KRT15 MLPH MYBBP1A MYOF PAPSS2 PODXL RET
HALLMARK_ESTROGEN_RESPONSE_LATE	198	104	13	23387	481.53	12038.2	CALCR DLG5 FAM102A HSPB8 IL6ST JAK1 KLK10 LAMC2 MYOF PAPSS2 PDCD4 RABEP1 RET
HALLMARK_TNFA_SIGNALING_VIA_NFKB	198	104	10	23387	1.9718e+06	3.28634e+07	ICOSLG IL6ST JAG1 LIF NR4A3 PHLDA1 PTPRE SLC16A6 SPHK1 TLR2
HALLMARK_P53_PATHWAY	196	104	8	23387	2.73234e+08	3.41543e+09	ABAT LIF OSGIN1 PTPRE PVT1 SPHK1 STEAP3 TGFA
HALLMARK_INFLAMMATORY_RESPONSE	197	104	6	23387	0.000253269216784704	0.00253269216784704	ICOSLG LIF PTPRE PVR SPHK1 TLR2
HALLMARK_EPITHELIAL_MESENCHYMAL_TRANSITION	196	104	5	23387	0.0018477415851108	0.0137961904121172	LAMC2 PTHLH PVR QSOX1 TPM1
HALLMARK_GLYCOLYSIS	198	104	5	23387	0.00193146665769641	0.0137961904121172	AK4 P4HA2 QSOX1 SOX9 TGFA
HALLMARK_UV_RESPONSE_UP	154	104	3	23387	0.031462836545635	0.196642728410219	FGF18 IL6ST RET
HALLMARK_KRAS_SIGNALING_UP	194	104	3	23387	0.0557124217579572	0.227788132163574	ANKH LIF SOX9
HALLMARK_IL2_STAT5_SIGNALING	195	104	3	23387	0.0564066665665657	0.227788132163574	LIF PHLDA1 PTRH2
HALLMARK_IL6_JAK_STAT3_SIGNALING	87	104	2	23387	0.0574069345965746	0.227788132163574	IL6ST TLR2
HALLMARK_MYOGENESIS	199	104	3	23387	0.0592249143625292	0.227788132163574	HSPB8 IFRD1 SPHK1
HALLMARK_ALLOGRAFT_REJECTION	199	104	3	23387	0.0592249143625292	0.227788132163574	ICOSLG LIF TLR2
HALLMARK_NOTCH_SIGNALING	32	104	1	23387	0.132997517491352	0.463558517536366	JAG1
HALLMARK_HEDGEHOG_SIGNALING	35	104	1	23387	0.144528816263031	0.463558517536366	SHH
HALLMARK_ANGIOGENESIS	36	104	1	23387	0.148338725611637	0.463558517536366	JAG1
HALLMARK_APOPTOSIS	159	104	2	23387	0.157677408335466	0.463757083339606	ANKH PDCD4
HALLMARK_WNT_BETA_CATENIN_SIGNALING	42	104	1	23387	0.170847828601555	0.474577301670986	JAG1
HALLMARK_ADIPOGENESIS	190	104	2	23387	0.207069649302555	0.495722245629789	HSPB8 PDCD4
HALLMARK_HYPOXIA	194	104	2	23387	0.213571439856561	0.495722245629789	AK4 P4HA2
HALLMARK_MTORC1_SIGNALING	197	104	2	23387	0.21846093483226	0.495722245629789	AK4 IFRD1
HALLMARK_XENOBIOTIC_METABOLISM	199	104	2	23387	0.221726223484267	0.495722245629789	MCCC2 PAPSS2
HALLMARK_MYC_TARGETS_V2	58	104	1	23387	0.228032232989703	0.495722245629789	MYBBP1A
HALLMARK_CHOLESTEROL_HOMEOSTASIS	73	104	1	23387	0.278087762691326	0.579349505606929	JAG1
HALLMARK_ANDROGEN_RESPONSE	98	104	1	23387	0.354467587318019	0.708935174636038	ANKH
HALLMARK_PEROXISOME	103	104	1	23387	0.368754182549569	0.709142658749171	STS
HALLMARK_UV_RESPONSE_DN	139	104	1	23387	0.462775246980037	0.834948485759334	FHL2
HALLMARK_DNA_REPAIR	141	104	1	23387	0.467571152025227	0.834948485759334	POLR3C
HALLMARK_KRAS_SIGNALING_DN	189	104	1	23387	0.570765896404552	0.893377363403605	KRT15
HALLMARK_APICAL_JUNCTION	194	104	1	23387	0.580302420983867	0.893377363403605	LAMC2
HALLMARK_HEME_METABOLISM	196	104	1	23387	0.584058004353298	0.893377363403605	P4HA2
HALLMARK_MYC_TARGETS_V1	197	104	1	23387	0.585923295524323	0.893377363403605	IFRD1
HALLMARK_MITOTIC_SPINDLE	199	104	1	23387	0.589629059846379	0.893377363403605	2009-09-01
HALLMARK_TGF_BETA_SIGNALING	54	104	0	23387	1	1
HALLMARK_G2M_CHECKPOINT	194	104	0	23387	1	1
HALLMARK_PROTEIN_SECRETION	95	104	0	23387	1	1
HALLMARK_INTERFERON_ALPHA_RESPONSE	93	104	0	23387	1	1
HALLMARK_INTERFERON_GAMMA_RESPONSE	198	104	0	23387	1	1
HALLMARK_APICAL_SURFACE	43	104	0	23387	1	1
HALLMARK_COMPLEMENT	195	104	0	23387	1	1
HALLMARK_UNFOLDED_PROTEIN_RESPONSE	109	104	0	23387	1	1
HALLMARK_PI3K_AKT_MTOR_SIGNALING	104	104	0	23387	1	1
HALLMARK_E2F_TARGETS	196	104	0	23387	1	1
HALLMARK_FATTY_ACID_METABOLISM	157	104	0	23387	1	1
HALLMARK_OXIDATIVE_PHOSPHORYLATION	183	104	0	23387	1	1
HALLMARK_REACTIVE_OXIGEN_SPECIES_PATHWAY	46	104	0	23387	1	1
HALLMARK_COAGULATION	136	104	0	23387	1	1
HALLMARK_BILE_ACID_METABOLISM	112	104	0	23387	1	1
HALLMARK_SPERMATOGENESIS	134	104	0	23387	1	1
HALLMARK_PANCREAS_BETA_CELLS	40	104	0	23387	1	1
