# Supplementary material for: MAF amplification licenses ERα through epigenetic remodelling to drive breast cancer metastasis
Source: Nat Cell Biol. 2023 Nov 9;25(12):1833–47. doi: 10.1038/s41556-023-01281-y (PMC10709142; doi:10.1038/s41556-023-01281-y)
Supplement: Supplementary file 4 — Homer motif enrichment analysis in MAF-ER shared ChIP-seq peaks considering all MAF ChIP-seq peaks as background. [file 41556_2023_1281_MOESM4_ESM.xlsx]

## Sheet: Supplementary Table 3
		Motif name	P-value	Log P-value	q-value (Benjamin)	% of target sequences with Motif	% of background sequences with Motif
		ERE(NR),IR3/MCF7-ERa-ChIP-Seq(Unpublished)/Homer	1e-41	-96390	0.000	36.28%	13.61%
		Esrrb(NR)/mES-Esrrb-ChIP- Seq(GSE11431)/Homer	1e-07	-17600	0.000	48.96%	37.67%
		GRHL2(CP2)/HBE-GRHL2-ChIP- Seq(GSE46194)/Homer	1e-07	-17440	0.000	40.45%	29.72%
		Foxa2(Forkhead)/Liver-Foxa2-ChIP- Seq(GSE25694)/Homer	1e-06	-14990	0.000	69.44%	59.33%
		Fox:Ebox(Forkhead,bHLH)/Panc1- Foxa2-ChIP-Seq (GSE47459)/Homer	1e-05	-13570	0.0001	73.96%	64.72%
		FOXA1(Forkhead)/MCF7-FOXA1- ChIP-Seq (GSE26831)/Homer	0.0001	-10850	0.0010	79.17%	71.57%
		GATA(Zf),IR3/iTreg-Gata3-ChIP- Seq(GSE20898)/Homer	0.0001	-10720	0.0010	20.66%	14.32%
		FOXM1(Forkhead)/MCF7-FOXM1- ChIP-Seq (GSE72977)/Homer	0.0001	-10180	0.0015	78.99%	71.68%
		TR4(NR),DR1/Hela-TR4-ChIP- Seq(GSE24685)/Homer	0.0001	-9624	0.0023	10.59%	6.32%
		FOXA1(Forkhead)/LNCAP-FOXA1- ChIP-Seq (GSE27824)/Homer	0.0001	-9533	0.0023	84.03%	77.58%
		Fosl2(bZIP)/3T3L1-Fosl2-ChIP- Seq(GSE56872)/Homer	0.001	-9193	0.0029	43.23%	35.65%
		Jun-AP1(bZIP)/K562-cJun-ChIP- Seq(GSE31477)/Homer	0.001	-9047	0.0031	35.59%	28.46%
		GATA3(Zf),DR8/iTreg-Gata3-ChIP- Seq(GSE20898)/Homer	0.001	-8.797	0.0037	9.72%	5.83%
		FoxL2(Forkhead)/Ovary-FoxL2-ChIP- Seq(GSE60858)/Homer	0.001	-8.356	0.0054	69.62%	62.58%
		AP-2alpha(AP2)/Hela-AP2alpha- ChIP-Seq (GSE31477)/Homer	0.001	-7.94	0.0076	49.48%	42.39%
		FXR(NR),IR1/Liver-FXR-ChIP- Seq(Chong_et_al.)/Homer	0.001	-7.933	0.0076	27.26%	21.24%
		Fra1(bZIP)/BT549-Fra1-ChIP- Seq(GSE46166)/Homer	0.001	-7.832	0.0076	57.99%	50.94%
		Gata1(Zf)/K562-GATA1-ChIP- Seq(GSE18829)/Homer	0.001	-7.511	0.0097	43.92%	37.20%
		AP-2gamma(AP2)/MCF7-TFAP2C- ChIP-Seq (GSE21234)/Homer	0.01	-6421	0.0273	55.90%	49.70%
		NF1(CTF)/LNCAP-NF1-ChIP- Seq(Unpublished)/Homer	0.01	-6220	0.0317	29.86%	24.51%
		RORgt(NR)/EL4-RORgt.Flag-ChIP- Seq(GSE56019)/Homer	0.01	-6193	0.0317	12.15%	8.57%
		Reverb(NR),DR2/RAW- Reverba.biotin-ChIP-Seq (GSE45914)/Homer	0.01	-5896	0.0399	12.67%	9.11%
		Bach2(bZIP)/OCILy7-Bach2-ChIP-Seq(GSE44420)/Homer	0.01	-5678	0.0474	30.03%	24.99%
		Nr5a2(NR)/Pancreas-LRH1-ChIP-Seq(GSE34295)/Homer	0.01	-5562	0.0510	42.36%	36.88%
		GATA3(Zf),DR4/iTreg-Gata3-ChIP-Seq(GSE20898)/Homer	0.01	-5499	0.0522	10.24%	7.18%
		RAR:RXR(NR),DR5/ES-RAR-ChIP-Seq(GSE56893)/Homer	0.01	-5.4969+00	0.0522	3.30%	1.67%
Hypergeometric test, one-talied. Significance was defined by the adjusted p-value using the Benjamini and Hochberg (BH) multiple testing correction
