# Supplementary material for: MAF amplification licenses ERα through epigenetic remodelling to drive breast cancer metastasis
Source: Nat Cell Biol. 2023 Nov 9;25(12):1833–47. doi: 10.1038/s41556-023-01281-y (PMC10709142; doi:10.1038/s41556-023-01281-y)
Supplement: Supplementary file 5 — Homer motif enrichment analysis on ATAC-seq clusters A–F. [file 41556_2023_1281_MOESM5_ESM.xlsx]

## Sheet: Supplementary Table 4
			Motif name	P-value	Log P-value	q-value (Benjamin)	% of target sequences with Motif	% of background sequences with Motif
CLUSTER A			NRF1(NRF)/MCF7-NRF1-ChIP-Seq(Unpublished)/Home	0.01	-6500	0.4780	18.56%	8.62%
			NRF(NRF)/Promoter/Homer	0.01	-5630	0.5752	18.56%	9.34%
			RARg(NR)/ES-RARg-ChIP-Seq(GSE30538)/Homer	0.01	-5540	0.5752	5.15%	1.07%
CLUSTER B			Oct4:Sox17(POU,Homeobox,HMG)/F9-Sox17-ChIP-Seq(GSE44553)/Homer	0.1	-4570	10000	6.25%	1.64%
			RAR:RXR(NR),DR5/ES-RAR-ChIP-Seq(GSE56893)/Homer	0.1	-2740	10000	3.75%	1.14%
			NF1(CTF)/LNCAP-NF1-ChIP-Seq(Unpublished)/Homer	0.1	-2640	10000	7.50%	3.63%
			ISRE(IRF)/ThioMac-LPS-Expression(GSE23622)/Homer	0.1	-2560	10000	2.50%	0.57%
			E2F4(E2F)/K562-E2F4-ChIP-Seq(GSE31477)/Homer	0.1	-2510	10000	3.75%	1.27%
			HNF6(Homeobox)/Liver-Hnf6-ChIP-Seq(ERP000394)/Homer	0.1	-2330	10000	8.75%	4.90%
CLUSTER C			PBX1(Homeobox)/MCF7-PBX1-ChIP-Seq(GSE28007)/Homer	0.1	-4270	10000	7.50%	1.26%
			TR4(NR),DR1/Hela-TR4-ChIP-Seq(GSE24685)/Homer	0.1	-3310	10000	7.50%	1.83%
			E-box(bHLH)/Promoter/Homer	0.1	-2690	10000	5.00%	1.07%
			OCT4-SOX2-TCF-NANOG(POU,Homeobox,HMG)/mES-Oct4-ChIP-Seq(GSE11431)	0.1	-2640	10000	5.00%	1.10%
			ZNF317(Zf)/HEK293-ZNF317.GFP-ChIP-Seq(GSE58341)/Homer	0.1	-2530	10000	5.00%	1.17%
			ZNF322(Zf)/HEK293-ZNF322.GFP-ChIP-Seq(GSE58341)/Homer	0.1	-2450	10000	12.50%	5.94%
			HNF4a(NR),DR1/HepG2-HNF4a-ChIP-Seq(GSE25021)/Homer	0.1	-2390	10000	12.50%	6.04%
CLUSTER D			ZNF528(Zf)/HEK293-ZNF528.GFP-ChIP-Seq(GSE58341)/Homer	0.001	-7160	0.2490	2.63%	0.05%
			ZNF165(Zf)/WHIM12-ZNF165-ChIP-Seq(GSE65937)/Homer	0.01	-5700	0.5317	6.58%	1.31%
			EWS:ERG-fusion(ETS)/CADO_ES1-EWS:ERG-ChIP-Seq(SRA014231)/Homer	0.1	-3920	10000	13.16%	6.25%
			Tlx?(NR)/NPC-H3K4me1-ChIP-Seq(GSE16256)/Homer	0.1	-3800	10000	10.53%	4.56%
			Tbx20(T-box)/Heart-Tbx20-ChIP-Seq(GSE29636)/Homer	0.1	-3750	10000	6.58%	2.14%
			Mouse_Recombination_Hotspot(Zf)/Testis-DMC1-ChIP-Seq(GSE24438)/Homer	0.1	-2980	10000	2.63%	0.48%
			HIF-1a(bHLH)/MCF7-HIF1a-ChIP-Seq(GSE28352)/Homer	0.1	-2930	10000	6.58%	2.68%
			ZNF322(Zf)/HEK293-ZNF322.GFP-ChIP-Seq(GSE58341)/Homer	0.1	-2910	10000	7.89%	3.57%
			Egr1(Zf)/K562-Egr1-ChIP-Seq(GSE32465)/Homer	0.1	-2590	10000	13.16%	7.88%
			Gata2(Zf)/K562-GATA2-ChIP-Seq(GSE18829)/Homer	0.1	-2480	10000	11.84%	7.00%
CLUSTER E			Sp1(Zf)/Promoter/Homer	1e-06	-14200	0.0002	24.96%	17.20%
			NRF1(NRF)/MCF7-NRF1-ChIP-Seq(Unpublished)/Homer	1e-05	-12400	0.0006	10.95%	6.15%
			E2F(E2F)/Hela-CellCycle-Expression/Homer	0.001	-8240	0.0282	4.19%	1.93%
			JunD(bZIP)/K562-JunD-ChIP-Seq/Homer	0.01	-6890	0.0816	4.35%	2.24%
			E2F4(E2F)/K562-E2F4-ChIP-Seq(GSE31477)/Homer	0.01	-6680	0.0816	22.38%	17.56%
			NRF(NRF)/Promoter/Homer	0.01	-6630	0.0816	10.14%	6.84%
			Klf9(Zf)/GBM-Klf9-ChIP-Seq(GSE62211)/Homer	0.1	-4290	0.6230	22.87%	19.24%
			ZSCAN22(Zf)/HEK293-ZSCAN22.GFP-ChIP-Seq(GSE58341)/Homer	0.1	-3930	0.7874	4.67%	3.09%
			E-box(bHLH)/Promoter/Homer	0.1	-3860	0.7874	4.35%	2.84%
			Nrf2(bZIP)/Lymphoblast-Nrf2-ChIP-Seq(GSE37589)/Homer	0.1	-3810	0.7874	2.90%	1.70%
			E2F7(E2F)/Hela-E2F7-ChIP-Seq(GSE32673)/Homer	0.1	-3340	10000	6.92%	5.19%
			bHLHE40(bHLH)/HepG2-BHLHE40-ChIP-Seq(GSE31477)/Homer	0.1	-3210	10000	11.59%	9.42%
			CRE(bZIP)/Promoter/Homer	0.1	-3200	10000	8.86%	6.96%
			ELF1(ETS)/Jurkat-ELF1-ChIP-Seq(SRA014231)/Homer	0.1	-3170	10000	21.10%	18.30%
			YY1(Zf)/Promoter/Homer	0.1	-2790	10000	4.03%	2.88%
			c-Myc(bHLH)/LNCAP-cMyc-ChIP-Seq(Unpublished)/Homer	0.1	-2720	10000	17.23%	14.97%
			E2F1(E2F)/Hela-E2F1-ChIP-Seq(GSE22478)/Homer	0.1	-2700	10000	12.56%	10.60%
			NF-E2(bZIP)/K562-NFE2-ChIP-Seq(GSE31477)/Homer	0.1	-2670	10000	2.90%	1.97%
			NFY(CCAAT)/Promoter/Homer	0.1	-2470	10000	21.74%	19.46%
			Bach1(bZIP)/K562-Bach1-ChIP-Seq(GSE31477)/Homer	0.1	-2400	10000	2.58%	1.77%
			Jun-AP1(bZIP)/K562-cJun-ChIP-Seq(GSE31477)/Homer	0.1	-2360	10000	10.14%	8.57%
CLUSTER F			Tcf3(HMG)/mES-Tcf3-ChIP-Seq(GSE11724)/Homer	0.1	-3230	10000	5.27%	3.96%
			OCT4-SOX2-TCF-NANOG(POU,Homeobox,HMG)/mES-Oct4-ChIP-Seq(GSE11431)	0.1	-3140	10000	4.02%	2.90%
			Pax7(Paired,Homeobox)/Myoblast-Pax7-ChIP-Seq(GSE25064)/Homer	0.1	-2680	10000	2.01%	1.32%
			Pbx3(Homeobox)/GM12878-PBX3-ChIP-Seq(GSE32465)/Homer	0.1	-2630	10000	5.02%	3.93%
			HOXA2(Homeobox)/mES-Hoxa2-ChIP-Seq(Donaldson_et_al.)/Homer	0.1	-2590	10000	2.38%	1.65%
Hypergeometric test, one-talied. Significance was defined by the adjusted p-value using the Benjamini and Hochberg (BH) multiple testing correction
