# Supplementary material for: MAF amplification licenses ERα through epigenetic remodelling to drive breast cancer metastasis
Source: Nat Cell Biol. 2023 Nov 9;25(12):1833–47. doi: 10.1038/s41556-023-01281-y (PMC10709142; doi:10.1038/s41556-023-01281-y)
Supplement: Supplementary file 6 — Primers, strings and shRNAs sequences. [file 41556_2023_1281_MOESM6_ESM.xlsx]

## Sheet: Supplementary Table 5
Name	Primer Sequence (5' to 3')	Notes
Primers to clone MAF into myc-BioID2-MCS plasmid
EcoRI-MAF	ATATGAATTCATGGCATCAGAACTGGCAAT	Primer for MAF amplification with N-terminal EcoRI restriction site
MAF S-KpnI	TTTTGGTACCTCACATGAAAAACTCGGG	Primer for MAF S amplification with C-terminal KpnI restriction site
MAF L-KpnI	TTTTGGTACCTCATTTTGTGAACACACTGG	Primer for MAF L amplification with C-terminal KpnI restriction site
Primers to clone MAF into MCS-BioID2-HA plasmid
NheI-MAF	TTTTGCTAGCATGGCATCAGAACTGG	Primer for MAF amplification with N-terminal NheI restriction site
MAF S (No STOP codon)-HpaI	TTTTGTTAACCATGAAAAACTCGGGAGAGG	Primer for MAF S amplification with C-terminal KpnI restriction site (No STOP codon)
MAF L (No STOP codon)-HpaI	TTTTGTTAACTTTTGTGAACACACTGGTAAGTACAC	Primer for MAF L amplification with C-terminal KpnI restriction site (No STOP codon)
Primers to clone MAF into pCMV5 modified to contain 2xHA tags
EcoRI-MAF	ATATGAATTCATGGCATCAGAACTGGCAAT	Primer for MAF amplification with N-terminal EcoRI restriction site
MAF S-BamHI	TTTTGGATCCTCACATGAAAAACTCGGGA	Primer for MAF S amplification with C-terminal BamHI restriction site
MAF L-BamHI	TTTTGGATCCTCATTTTGTGAACACACTG	Primer for MAF L amplification with C-terminal BamHI restriction site
EcoRI-MAF85	AAAAGAATTCAAGGCGCACCTGGAAGAC	Primer for truncated MAF (∆N-t 1) amplification with N-terminal EcoRI restriction site at amino acid 85
EcoRI-MAF120	AAAAGAATTCAACAGCCACCAGCTCCAG	Primer for truncated MAF (∆N-t 2) amplification with N-terminal EcoRI restriction site at amino acid 120
Primers to clone 2xHA-tagged MAF into MSCV-Neo plasmid
HpaI-HA	AAAAGTTAACATGGATTATCCGTATGATGTTCCTG	Primer for HA-tagged MAF amplification with N-terminal HpaI restriction site
MAF S-HpaI	TTTTGTTAACTCACATGAAAAACTCGGGAGAG	Primer for HA-tagged MAF S amplification with C-terminal HpaI restriction site
MAF L-HpaI	TTTTGTTAACTCATTTTGTGAACACACTGGTAAGT	Primer for HA-tagged MAF L amplification with C-terminal HpaI restriction site
Gene art strings to clone 9xHis-tagged AF1 and AF2 truncated ER domains into pBabe-puromycin plasmid
AF-1	5’-CCCTCACTCCTTCTCTAGGCGCCGGCCGGATCCCAGTGTGATGACAATGACCCTGCACACCAAGG CCTCTGGCATGGCTCTGCTGCACCAGATCCAGGGCAATGAGCTGGAACCCCTGAACAGACCCCAG CTGAAGATCCCTCTGGAAAGACCCCTGGGCGAAGTGTACCTGGACAGCTCTAAGCCCGCCGTGTA CAACTATCCTGAGGGCGCTGCCTACGAGTTCAATGCCGCTGCTGCTGCCAACGCTCAGGTGTACG GACAAACAGGCCTGCCTTATGGCCCTGGCTCTGAAGCCGCTGCCTTTGGCTCTAATGGCCTCGGC GGATTCCCTCCACTGAACAGCGTTAGCCCCTCTCCTCTGATGCTGCTGCATCCTCCGCCTCAGCT …
Af-2	5’-CCCTCACTCCTTCTCTAGGCGCCGGCCGGATCCCAGTGTGATGACAGCTGATCAGATGGTGTCTG CCCTGCTGGATGCCGAGCCTCCTATCCTGTACAGCGAGTACGACCCCACCAGACCTTTTAGCGAG GCCAGCATGATGGGCCTGCTGACCAATCTGGCCGACAGAGAACTGGTGCACATGATCAACTGGGC CAAGCGCGTGCCCGGCTTTGTGGATCTGACACTGCACGACCAAGTGCATCTGCTGGAATGCGCCT GGCTGGAAATCCTGATGATCGGACTCGTGTGGCGGAGCATGGAACACCCTGGCAAGCTGCTGTTC GCCCCTAACCTGCTGCTGGACAGAAACCAGGGCAAATGCGTGGAAGGCATGGTGGAAATCTTCGA …
Primers to generate 5´probe Southern Blot
5’fw	CTCACGTAGCAACCAGAG
5’rev	TGAGTTTGGAGGACACAG
Primers to generate 3´probe Southern Blot
3’fw	CCATCAAATTGGGACATG
3’rev	TCAAGCCTAAAGGCCACT
Primers to detect 5´integration
R26 F	TCATGTCACTTGCACTGGGA
CMVR	TAGGGGGCGTACTTGGCATA
Primers to detect 3´integration
Luc F	AGATCGTGGATTACGTCGCC
R26 R	GTGTTGAGGGCAATCTGGGA
Name shRNAs sequences:	shRNA Sequence (5' to 3')	Clone ID reference
Human #shKDM1A -1	GCCTAGACATTAAACTGAATA	TRCN0000046068
Human #shKDM1A -2	GCTACATCTTACCTTAGTCAT	TRCN0000046071
Human #shAR	CACCAATGTCAACTCCAGGAT	TRCN0000003718
Mouse #shAr	CCTCTCTGTCTCTGTATAAAT	TRCN0000026195
Human #shPTHLH	GCAGATACCTAACTCAGGAAA	TRCN0000083845
Human #shJAG	CGGAGCACATTTGCAGTGAAT	TRCN0000033440
Name sgRNAs sequences:	sgRNA Sequence (5' to 3') CRISPRi
Scramble	GGTGATCCTAGTCGACTGGC
PTHLH	TCCCATGAGTCAGCAATGTT
JAG1	TTTGCTATCATTGCTCTTTA
