# Supplementary material for: MAF amplification licenses ERα through epigenetic remodelling to drive breast cancer metastasis
Source: Nat Cell Biol. 2023 Nov 9;25(12):1833–47. doi: 10.1038/s41556-023-01281-y (PMC10709142; doi:10.1038/s41556-023-01281-y)
Supplement: Supplementary file 7 — Input and output SAINTexpress data for MCF7 and MDA-MB-231 BioIDs. [file 41556_2023_1281_MOESM7_ESM.xlsx]

## Sheet: MCF7
	Experiment	Bait	Prey	Gene	Description	CRAP score	T count	T sum	T mean	T replicates	C count	C sum	C mean	C replicates	p mean	FC	BFDR	SAINTe score	Soft	SAINT	Variable
0	3179-3230_AL_MCF7_R3_strict	MAFL-BioID2-HA	A0FGR8	ESYT2	Extended synaptotagmin-2 (E-Syt2) (Chr2Syt)	0.725033	3|3|4|0|0|1	11	1.83	6	8|12|7|4|5|4	40	6.66667	6	0	0.27	0.74	0	PD	e	PSM
1	3179-3230_AL_MCF7_R3_strict	MAFL-BioID2-HA	A0JLT2	MED19	Mediator of RNA polymerase II transcription subunit 19 (Lung cancer metastasis-related protein 1) (Mediator complex subunit 19)	0.594154	9|9|12|5|1|4	40	6.67	6	3|3|2|3|3|1	15	2.5	6	0.88	2.67	0.03	0.88	PD	e	PSM
2	3179-3230_AL_MCF7_R3_strict	MAFL-BioID2-HA	A1L170	C1orf226	Uncharacterized protein C1orf226	0.584656	11|11|9|1|0|0	32	5.33	6	4|2|4|0|0|0	10	1.66667	6	0.89	3.2	0.03	0.89	PD	e	PSM
3	3179-3230_AL_MCF7_R3_strict	MAFL-BioID2-HA	A1L390	PLEKHG3	Pleckstrin homology domain-containing family G member 3 (PH domain-containing family G member 3)	0.492991	6|6|6|7|8|11	44	7.33	6	6|7|7|8|9|8	45	7.5	6	0	0.98	0.68	0	PD	e	PSM
4	3179-3230_AL_MCF7_R3_strict	MAFL-BioID2-HA	A3KN83	SBNO1	Protein strawberry notch homolog 1 (Monocyte protein 3) (MOP-3)	0.687971	1|2|1|2|0|1	7	1.17	6	0|0|0|1|1|0	2	0.333333	6	0.34	3.5	0.22	0.34	PD	e	PSM
5	3179-3230_AL_MCF7_R3_strict	MAFL-BioID2-HA	A6NFI3	ZNF316	Zinc finger protein 316	0	1|1|2|0|0|0	4	0.67	6	0|0|0|0|0|0	0	0.1	6	0.3	6.67	0.26	0.3	PD	e	PSM
6	3179-3230_AL_MCF7_R3_strict	MAFL-BioID2-HA	A6NHR9	SMCHD1	Structural maintenance of chromosomes flexible hinge domain-containing protein 1 (SMC hinge domain-containing protein 1) (EC 3.6.1.-)	0.868232	24|23|25|17|21|19	129	21.5	6	3|2|3|0|1|1	10	1.66667	6	1	12.9	0	1	PD	e	PSM
7	3179-3230_AL_MCF7_R3_strict	MAFL-BioID2-HA	A6NKD9	CCDC85C	Coiled-coil domain-containing protein 85C	0.618481	1|0|1|1|1|1	5	0.83	6	6|4|3|2|1|1	17	2.83333	6	0	0.29	0.74	0	PD	e	PSM
8	3179-3230_AL_MCF7_R3_strict	MAFL-BioID2-HA	A8MW92	PHF20L1	PHD finger protein 20-like protein 1	0.125442	1|1|2|0|0|0	4	0.67	6	0|0|0|0|0|1	1	0.166667	6	0.29	4	0.31	0.29	PD	e	PSM
9	3179-3230_AL_MCF7_R3_strict	MAFL-BioID2-HA	BioID2	Undefined	Undefined	0	41|37|38|100|107|109	432	72	6	135|160|164|152|162|152	925	154.167	6	0	0.47	0.74	0	PD	e	PSM
10	3179-3230_AL_MCF7_R3_strict	MAFL-BioID2-HA	E9PRG8	C11orf98	Uncharacterized protein C11orf98	0	11|8|12|12|9|10	62	10.33	6	5|4|4|11|8|9	41	6.83333	6	0	1.51	0.66	0	PD	e	PSM
11	3179-3230_AL_MCF7_R3_strict	MAFL-BioID2-HA	MAFL	Undefined	Undefined	0	12|13|10|20|18|18	91	15.17	6	0|0|0|0|0|0	0	0.1	6	1	151.67	0	1	PD	e	PSM
12	3179-3230_AL_MCF7_R3_strict	MAFL-BioID2-HA	MAFL MAFS	Undefined	Undefined	0	31|32|31|115|132|139	480	80	6	0|0|0|0|0|0	0	0.1	6	1	800	0	1	PD	e	PSM
13	3179-3230_AL_MCF7_R3_strict	MAFL-BioID2-HA	O00148	DDX39A	ATP-dependent RNA helicase DDX39A (EC 3.6.4.13) (DEAD box protein 39) (Nuclear RNA helicase URH49)	0.952173	2|1|2|2|2|2	11	1.83	6	3|2|2|2|1|1	11	1.83333	6	0	1	0.6	0	PD	e	PSM
14	3179-3230_AL_MCF7_R3_strict	MAFL-BioID2-HA	O00151	PDLIM1	PDZ and LIM domain protein 1 (C-terminal LIM domain protein 1) (Elfin) (LIM domain protein CLP-36)	0.838251	2|4|1|28|27|30	92	15.33	6	17|14|18|26|28|27	130	21.6667	6	0	0.71	0.72	0	PD	e	PSM
15	3179-3230_AL_MCF7_R3_strict	MAFL-BioID2-HA	O00159	MYO1C	Unconventional myosin-Ic (Myosin I beta) (MMI-beta) (MMIb)	0.92563	32|32|42|41|41|37	225	37.5	6	50|47|46|46|48|50	287	47.8333	6	0	0.78	0.74	0	PD	e	PSM
16	3179-3230_AL_MCF7_R3_strict	MAFL-BioID2-HA	O00193	SMAP	Small acidic protein	0.781408	1|1|1|3|2|1	9	1.5	6	3|4|4|3|2|2	18	3	6	0	0.5	0.74	0	PD	e	PSM
17	3179-3230_AL_MCF7_R3_strict	MAFL-BioID2-HA	O00194	RAB27B	Ras-related protein Rab-27B (EC 3.6.5.2) (C25KG)	0	4|8|5|6|7|6	36	6	6	4|4|4|5|5|3	25	4.16667	6	0	1.44	0.62	0	PD	e	PSM
18	3179-3230_AL_MCF7_R3_strict	MAFL-BioID2-HA	O00214	LGALS8	Galectin-8 (Gal-8) (Po66 carbohydrate-binding protein) (Po66-CBP) (Prostate carcinoma tumor antigen 1) (PCTA-1)	0.396916	1|1|0|3|2|2	9	1.5	6	0|0|0|2|3|3	8	1.33333	6	0.06	1.12	0.48	0.06	PD	e	PSM
19	3179-3230_AL_MCF7_R3_strict	MAFL-BioID2-HA	O00257	CBX4	E3 SUMO-protein ligase CBX4 (EC 2.3.2.-) (Chromobox protein homolog 4) (Polycomb 2 homolog) (Pc2) (hPc2)	0.56714	4|3|4|3|3|4	21	3.5	6	1|0|2|2|2|3	10	1.66667	6	0.12	2.1	0.41	0.12	PD	e	PSM
20	3179-3230_AL_MCF7_R3_strict	MAFL-BioID2-HA	O00268	TAF4	Transcription initiation factor TFIID subunit 4 (RNA polymerase II TBP-associated factor subunit C) (TBP-associated factor 4) (Transcription initiation factor TFIID 130 kDa subunit) (TAF(II)130) (TAFII-130) (TAFII130) (Transcription initiation factor TFIID 135 kDa subunit) (TAF(II)135) (TAFII-135) (TAFII135)	0.885989	12|11|12|6|9|6	56	9.33	6	4|4|5|7|5|8	33	5.5	6	0.01	1.7	0.57	0.01	PD	e	PSM
21	3179-3230_AL_MCF7_R3_strict	MAFL-BioID2-HA	O00299	CLIC1	Chloride intracellular channel protein 1 (Chloride channel ABP) (Nuclear chloride ion channel 27) (NCC27) (Regulatory nuclear chloride ion channel protein) (hRNCC)	0.861486	2|1|1|1|1|1	7	1.17	6	2|0|1|3|0|2	8	1.33333	6	0.01	0.88	0.58	0.01	PD	e	PSM
22	3179-3230_AL_MCF7_R3_strict	MAFL-BioID2-HA	O00422	SAP18	Histone deacetylase complex subunit SAP18 (18 kDa Sin3-associated polypeptide) (2HOR0202) (Cell growth-inhibiting gene 38 protein) (Sin3-associated polypeptide p18)	0.895642	2|1|2|0|1|1	7	1.17	6	1|0|1|0|0|0	2	0.333333	6	0.34	3.5	0.22	0.34	PD	e	PSM
23	3179-3230_AL_MCF7_R3_strict	MAFL-BioID2-HA	O00487	PSMD14	26S proteasome non-ATPase regulatory subunit 14 (EC 3.4.19.-) (26S proteasome regulatory subunit RPN11) (26S proteasome-associated PAD1 homolog 1)	0.899218	1|0|0|0|0|0	1	0.17	6	1|2|1|0|1|0	5	0.833333	6	0	0.2	0.74	0	PD	e	PSM
24	3179-3230_AL_MCF7_R3_strict	MAFL-BioID2-HA	O00512	BCL9	B-cell CLL/lymphoma 9 protein (B-cell lymphoma 9 protein) (Bcl-9) (Protein legless homolog)	0	1|0|1|0|0|0	2	0.33	6	2|1|1|0|0|0	4	0.666667	6	0	0.5	0.74	0	PD	e	PSM
25	3179-3230_AL_MCF7_R3_strict	MAFL-BioID2-HA	O00515	LAD1	Ladinin-1 (Lad-1) (Linear IgA disease antigen) (LADA)	0	9|8|12|24|24|23	100	16.67	6	20|18|22|27|24|21	132	22	6	0	0.76	0.72	0	PD	e	PSM
26	3179-3230_AL_MCF7_R3_strict	MAFL-BioID2-HA	O00541	PES1	Pescadillo homolog	0.90045	5|5|8|6|5|3	32	5.33	6	3|4|4|4|6|5	26	4.33333	6	0	1.23	0.63	0	PD	e	PSM
27	3179-3230_AL_MCF7_R3_strict	MAFL-BioID2-HA	O00566	MPHOSPH10	U3 small nucleolar ribonucleoprotein protein MPP10 (M phase phosphoprotein 10)	0.798328	5|5|6|3|3|4	26	4.33	6	6|6|6|4|6|5	33	5.5	6	0	0.79	0.68	0	PD	e	PSM
28	3179-3230_AL_MCF7_R3_strict	MAFL-BioID2-HA	O00567	NOP56	Nucleolar protein 56 (Nucleolar protein 5A)	0.935457	49|52|59|44|41|36	281	46.83	6	37|34|34|30|27|28	190	31.6667	6	0	1.48	0.72	0	PD	e	PSM
29	3179-3230_AL_MCF7_R3_strict	MAFL-BioID2-HA	O00571	DDX3X	ATP-dependent RNA helicase DDX3X (EC 3.6.4.13) (CAP-Rf) (DEAD box protein 3, X-chromosomal) (DEAD box, X isoform) (DBX) (Helicase-like protein 2) (HLP2)	0.980995	13|8|15|14|15|15	80	13.33	6	30|28|32|51|46|52	239	39.8333	6	0	0.33	0.74	0	PD	e	PSM
30	3179-3230_AL_MCF7_R3_strict	MAFL-BioID2-HA	O00712	NFIB	Nuclear factor 1 B-type (NF1-B) (Nuclear factor 1/B) (CCAAT-box-binding transcription factor) (CTF) (Nuclear factor I/B) (NF-I/B) (NFI-B) (TGGCA-binding protein)	0.536361	1|2|1|1|1|0	6	1	6	0|0|0|0|0|0	0	0.1	6	0.3	10	0.26	0.3	PD	e	PSM
31	3179-3230_AL_MCF7_R3_strict	MAFL-BioID2-HA	O00754	MAN2B1	Lysosomal alpha-mannosidase (Laman) (EC 3.2.1.24) (Lysosomal acid alpha-mannosidase) (Mannosidase alpha class 2B member 1) (Mannosidase alpha-B) [Cleaved into: Lysosomal alpha-mannosidase A peptide; Lysosomal alpha-mannosidase B peptide; Lysosomal alpha-mannosidase C peptide; Lysosomal alpha-mannosidase D peptide; Lysosomal alpha-mannosidase E peptide]	0.308233	1|1|0|0|0|0	2	0.33	6	1|0|0|0|0|0	1	0.166667	6	0	2	0.74	0	PD	e	PSM
32	3179-3230_AL_MCF7_R3_strict	MAFL-BioID2-HA	O00763	ACACB	Acetyl-CoA carboxylase 2 (EC 6.4.1.2) (ACC-beta)	0.935733	4|3|6|0|0|0	13	2.17	6	0|0|0|0|0|0	0	0.1	6	0.99	21.67	0	0.99	PD	e	PSM
33	3179-3230_AL_MCF7_R3_strict	MAFL-BioID2-HA	O14497	ARID1A	AT-rich interactive domain-containing protein 1A (ARID domain-containing protein 1A) (B120) (BRG1-associated factor 250) (BAF250) (BRG1-associated factor 250a) (BAF250A) (Osa homolog 1) (hOSA1) (SWI-like protein) (SWI/SNF complex protein p270) (SWI/SNF-related, matrix-associated, actin-dependent regulator of chromatin subfamily F member 1) (hELD)	0.771099	29|25|26|9|9|11	109	18.17	6	2|1|2|1|1|0	7	1.16667	6	1	15.57	0	1	PD	e	PSM
34	3179-3230_AL_MCF7_R3_strict	MAFL-BioID2-HA	O14519	CDK2AP1	Cyclin-dependent kinase 2-associated protein 1 (CDK2-associated protein 1) (Deleted in oral cancer 1) (DOC-1) (Putative oral cancer suppressor)	0.649818	1|1|1|1|1|1	6	1	6	1|1|1|0|0|0	3	0.5	6	0	2	0.74	0	PD	e	PSM
35	3179-3230_AL_MCF7_R3_strict	MAFL-BioID2-HA	O14593	RFXANK	DNA-binding protein RFXANK (Ankyrin repeat family A protein 1) (Regulatory factor X subunit B) (RFX-B) (Regulatory factor X-associated ankyrin-containing protein)	0.125442	1|1|1|1|1|1	6	1	6	0|0|0|0|0|0	0	0.1	6	0	10	0.74	0	PD	e	PSM
36	3179-3230_AL_MCF7_R3_strict	MAFL-BioID2-HA	O14617	AP3D1	AP-3 complex subunit delta-1 (AP-3 complex subunit delta) (Adaptor-related protein complex 3 subunit delta-1) (Delta-adaptin)	0.894153	21|16|24|3|2|3	69	11.5	6	14|17|17|16|14|15	93	15.5	6	0	0.74	0.71	0	PD	e	PSM
37	3179-3230_AL_MCF7_R3_strict	MAFL-BioID2-HA	O14641	DVL2	Segment polarity protein dishevelled homolog DVL-2 (Dishevelled-2) (DSH homolog 2)	0.839202	1|2|1|0|0|0	4	0.67	6	0|1|2|0|0|0	3	0.5	6	0.11	1.33	0.41	0.11	PD	e	PSM
38	3179-3230_AL_MCF7_R3_strict	MAFL-BioID2-HA	O14647	CHD2	Chromodomain-helicase-DNA-binding protein 2 (CHD-2) (EC 3.6.4.12) (ATP-dependent helicase CHD2)	0.80956	1|3|1|0|0|0	5	0.83	6	0|0|0|0|0|0	0	0.1	6	0.33	8.33	0.24	0.33	PD	e	PSM
39	3179-3230_AL_MCF7_R3_strict	MAFL-BioID2-HA	O14733	MAP2K7	Dual specificity mitogen-activated protein kinase kinase 7 (MAP kinase kinase 7) (MAPKK 7) (EC 2.7.12.2) (JNK-activating kinase 2) (MAPK/ERK kinase 7) (MEK 7) (Stress-activated protein kinase kinase 4) (SAPK kinase 4) (SAPKK-4) (SAPKK4) (c-Jun N-terminal kinase kinase 2) (JNK kinase 2) (JNKK 2)	0	1|0|0|0|0|0	1	0.17	6	0|0|0|0|0|0	0	0.1	6	0	1.67	0.74	0	PD	e	PSM
40	3179-3230_AL_MCF7_R3_strict	MAFL-BioID2-HA	O14776	TCERG1	Transcription elongation regulator 1 (TATA box-binding protein-associated factor 2S) (Transcription factor CA150)	0.892646	5|7|3|13|11|12	51	8.5	6	21|22|17|13|20|23	116	19.3333	6	0	0.44	0.74	0	PD	e	PSM
41	3179-3230_AL_MCF7_R3_strict	MAFL-BioID2-HA	O14950	MYL12B	Myosin regulatory light chain 12B (MLC-2A) (MLC-2) (Myosin regulatory light chain 2-B, smooth muscle isoform) (Myosin regulatory light chain 20 kDa) (MLC20) (Myosin regulatory light chain MRLC2) (SHUJUN-1)	0.951082	11|11|11|13|13|12	71	11.83	6	22|25|27|13|13|11	111	18.5	6	0	0.64	0.74	0	PD	e	PSM
42	3179-3230_AL_MCF7_R3_strict	MAFL-BioID2-HA	O14965	AURKA	Aurora kinase A (EC 2.7.11.1) (Aurora 2) (Aurora/IPL1-related kinase 1) (ARK-1) (Aurora-related kinase 1) (hARK1) (Breast tumor-amplified kinase) (Serine/threonine-protein kinase 15) (Serine/threonine-protein kinase 6) (Serine/threonine-protein kinase aurora-A)	0.787901	1|0|0|2|3|0	6	1	6	0|0|0|1|2|1	4	0.666667	6	0.26	1.5	0.33	0.26	PD	e	PSM
43	3179-3230_AL_MCF7_R3_strict	MAFL-BioID2-HA	O14974	PPP1R12A	Protein phosphatase 1 regulatory subunit 12A (Myosin phosphatase-targeting subunit 1) (Myosin phosphatase target subunit 1) (Protein phosphatase myosin-binding subunit)	0.892639	35|30|35|43|44|42	229	38.17	6	49|49|47|39|41|42	267	44.5	6	0	0.86	0.74	0	PD	e	PSM
44	3179-3230_AL_MCF7_R3_strict	MAFL-BioID2-HA	O15014	ZNF609	Zinc finger protein 609	0.676648	12|12|11|8|6|7	56	9.33	6	4|4|6|2|1|3	20	3.33333	6	0.89	2.8	0.03	0.89	PD	e	PSM
45	3179-3230_AL_MCF7_R3_strict	MAFL-BioID2-HA	O15020	SPTBN2	Spectrin beta chain, non-erythrocytic 2 (Beta-III spectrin) (Spinocerebellar ataxia 5 protein)	0.880017	9|13|12|16|11|10	71	11.83	6	27|24|28|27|30|28	164	27.3333	6	0	0.43	0.74	0	PD	e	PSM
46	3179-3230_AL_MCF7_R3_strict	MAFL-BioID2-HA	O15042	U2SURP	U2 snRNP-associated SURP motif-containing protein (140 kDa Ser/Arg-rich domain protein) (U2-associated protein SR140)	0.952922	20|23|23|20|14|10	110	18.33	6	23|27|22|16|13|17	118	19.6667	6	0	0.93	0.72	0	PD	e	PSM
47	3179-3230_AL_MCF7_R3_strict	MAFL-BioID2-HA	O15047	SETD1A	Histone-lysine N-methyltransferase SETD1A (EC 2.1.1.354) (Lysine N-methyltransferase 2F) (SET domain-containing protein 1A) (hSET1A) (Set1/Ash2 histone methyltransferase complex subunit SET1)	0.501883	3|1|4|1|2|1	12	2	6	0|1|0|1|1|1	4	0.666667	6	0.5	3	0.17	0.5	PD	e	PSM
48	3179-3230_AL_MCF7_R3_strict	MAFL-BioID2-HA	O15049	N4BP3	NEDD4-binding protein 3 (N4BP3)	0	4|5|5|6|8|7	35	5.83	6	8|6|7|4|4|5	34	5.66667	6	0	1.03	0.67	0	PD	e	PSM
49	3179-3230_AL_MCF7_R3_strict	MAFL-BioID2-HA	O15075	DCLK1	Serine/threonine-protein kinase DCLK1 (EC 2.7.11.1) (Doublecortin domain-containing protein 3A) (Doublecortin-like and CAM kinase-like 1) (Doublecortin-like kinase 1)	0.308233	1|1|0|0|0|0	2	0.33	6	2|2|2|0|0|0	6	1	6	0	0.33	0.74	0	PD	e	PSM
50	3179-3230_AL_MCF7_R3_strict	MAFL-BioID2-HA	O15143	ARPC1B	Actin-related protein 2/3 complex subunit 1B (Arp2/3 complex 41 kDa subunit) (p41-ARC)	0.620982	9|11|14|17|18|15	84	14	6	11|11|10|18|16|16	82	13.6667	6	0	1.02	0.71	0	PD	e	PSM
51	3179-3230_AL_MCF7_R3_strict	MAFL-BioID2-HA	O15144	ARPC2	Actin-related protein 2/3 complex subunit 2 (Arp2/3 complex 34 kDa subunit) (p34-ARC)	0.74931	32|32|33|26|31|28	182	30.33	6	34|36|37|25|28|26	186	31	6	0	0.98	0.73	0	PD	e	PSM
52	3179-3230_AL_MCF7_R3_strict	MAFL-BioID2-HA	O15145	ARPC3	Actin-related protein 2/3 complex subunit 3 (Arp2/3 complex 21 kDa subunit) (p21-ARC)	0.699502	4|4|6|8|10|10	42	7	6	10|8|7|12|12|11	60	10	6	0	0.7	0.74	0	PD	e	PSM
53	3179-3230_AL_MCF7_R3_strict	MAFL-BioID2-HA	O15160	POLR1C	DNA-directed RNA polymerases I and III subunit RPAC1 (DNA-directed RNA polymerase I subunit C) (RNA polymerases I and III subunit AC1) (AC40) (DNA-directed RNA polymerases I and III 40 kDa polypeptide) (RPA40) (RPA39) (RPC40)	0.822196	4|3|4|0|0|0	11	1.83	6	2|2|2|2|2|2	12	2	6	0.03	0.92	0.52	0.03	PD	e	PSM
54	3179-3230_AL_MCF7_R3_strict	MAFL-BioID2-HA	O15164	TRIM24	Transcription intermediary factor 1-alpha (TIF1-alpha) (EC 2.3.2.27) (E3 ubiquitin-protein ligase TRIM24) (RING finger protein 82) (RING-type E3 ubiquitin transferase TIF1-alpha) (Tripartite motif-containing protein 24)	0.689828	6|4|7|1|1|1	20	3.33	6	1|0|0|0|0|0	1	0.166667	6	1	20	0	1	PD	e	PSM
55	3179-3230_AL_MCF7_R3_strict	MAFL-BioID2-HA	O15213	WDR46	WD repeat-containing protein 46 (WD repeat-containing protein BING4)	0.579031	3|2|3|3|3|2	16	2.67	6	1|1|1|2|2|2	9	1.5	6	0.06	1.78	0.48	0.06	PD	e	PSM
56	3179-3230_AL_MCF7_R3_strict	MAFL-BioID2-HA	O15226	NKRF	NF-kappa-B-repressing factor (NFkB-repressing factor) (Protein ITBA4) (Transcription factor NRF)	0.861113	4|4|4|2|1|2	17	2.83	6	0|1|0|3|2|1	7	1.16667	6	0.43	2.43	0.2	0.43	PD	e	PSM
57	3179-3230_AL_MCF7_R3_strict	MAFL-BioID2-HA	O15231	ZNF185	Zinc finger protein 185 (LIM domain protein ZNF185) (P1-A)	0.412851	45|40|47|86|90|87	395	65.83	6	68|62|66|73|77|75	421	70.1667	6	0	0.94	0.73	0	PD	e	PSM
58	3179-3230_AL_MCF7_R3_strict	MAFL-BioID2-HA	O15235	MRPS12	28S ribosomal protein S12, mitochondrial (MRP-S12) (S12mt) (MT-RPS12) (Mitochondrial small ribosomal subunit protein uS12m)	0.56714	1|0|2|1|1|1	6	1	6	2|1|1|0|0|0	4	0.666667	6	0.07	1.5	0.46	0.07	PD	e	PSM
59	3179-3230_AL_MCF7_R3_strict	MAFL-BioID2-HA	O15265	ATXN7	Ataxin-7 (Spinocerebellar ataxia type 7 protein)	0	4|1|4|2|1|2	14	2.33	6	3|3|2|3|3|2	16	2.66667	6	0	0.88	0.62	0	PD	e	PSM
60	3179-3230_AL_MCF7_R3_strict	MAFL-BioID2-HA	O15294	OGT	UDP-N-acetylglucosamine--peptide N-acetylglucosaminyltransferase 110 kDa subunit (EC 2.4.1.255) (O-GlcNAc transferase subunit p110) (O-linked N-acetylglucosamine transferase 110 kDa subunit) (OGT)	0.891493	8|7|5|3|3|2	28	4.67	6	1|1|0|0|0|0	2	0.333333	6	1	14	0	1	PD	e	PSM
61	3179-3230_AL_MCF7_R3_strict	MAFL-BioID2-HA	O15297	PPM1D	Protein phosphatase 1D (EC 3.1.3.16) (Protein phosphatase 2C isoform delta) (PP2C-delta) (Protein phosphatase magnesium-dependent 1 delta) (p53-induced protein phosphatase 1)	0.688981	5|4|3|3|3|3	21	3.5	6	3|3|4|2|3|4	19	3.16667	6	0	1.11	0.63	0	PD	e	PSM
62	3179-3230_AL_MCF7_R3_strict	MAFL-BioID2-HA	O15347	HMGB3	High mobility group protein B3 (High mobility group protein 2a) (HMG-2a) (High mobility group protein 4) (HMG-4)	0.808769	3|2|0|4|4|5	18	3	6	2|1|2|4|5|5	19	3.16667	6	0	0.95	0.63	0	PD	e	PSM
63	3179-3230_AL_MCF7_R3_strict	MAFL-BioID2-HA	O15355	PPM1G	Protein phosphatase 1G (EC 3.1.3.16) (Protein phosphatase 1C) (Protein phosphatase 2C isoform gamma) (PP2C-gamma) (Protein phosphatase magnesium-dependent 1 gamma)	0.830758	2|1|4|4|2|4	17	2.83	6	5|4|4|2|1|0	16	2.66667	6	0.01	1.06	0.6	0.01	PD	e	PSM
64	3179-3230_AL_MCF7_R3_strict	MAFL-BioID2-HA	O15379	HDAC3	Histone deacetylase 3 (HD3) (EC 3.5.1.98) (RPD3-2) (SMAP45)	0.559743	2|2|2|0|0|0	6	1	6	0|0|0|0|0|0	0	0.1	6	0.91	10	0.02	0.91	PD	e	PSM
65	3179-3230_AL_MCF7_R3_strict	MAFL-BioID2-HA	O15417	TNRC18	Trinucleotide repeat-containing gene 18 protein (Long CAG trinucleotide repeat-containing gene 79 protein)	0.376727	2|2|3|0|0|0	7	1.17	6	1|0|1|0|0|0	2	0.333333	6	0.62	3.5	0.11	0.62	PD	e	PSM
66	3179-3230_AL_MCF7_R3_strict	MAFL-BioID2-HA	O15446	POLR1G	DNA-directed RNA polymerase I subunit RPA34 (A34.5) (Antisense to ERCC-1 protein) (ASE-1) (CD3-epsilon-associated protein) (CD3E-associated protein) (DNA-directed RNA polymerase I subunit G) (RNA polymerase I-associated factor PAF49)	0.74931	6|8|9|6|4|5	38	6.33	6	2|4|2|4|3|5	20	3.33333	6	0.13	1.9	0.4	0.13	PD	e	PSM
67	3179-3230_AL_MCF7_R3_strict	MAFL-BioID2-HA	O15511	ARPC5	Actin-related protein 2/3 complex subunit 5 (Arp2/3 complex 16 kDa subunit) (p16-ARC)	0.624238	3|2|3|2|3|3	16	2.67	6	4|4|4|4|4|4	24	4	6	0	0.67	0.74	0	PD	e	PSM
68	3179-3230_AL_MCF7_R3_strict	MAFL-BioID2-HA	O15541	RNF113A	E3 ubiquitin-protein ligase RNF113A (EC 2.3.2.27) (Cwc24 homolog) (RING finger protein 113A) (Zinc finger protein 183)	0.589625	1|1|2|1|3|1	9	1.5	6	1|1|2|2|2|2	10	1.66667	6	0.01	0.9	0.56	0.01	PD	e	PSM
69	3179-3230_AL_MCF7_R3_strict	MAFL-BioID2-HA	O15550	KDM6A	Lysine-specific demethylase 6A (EC 1.14.11.68) (Histone demethylase UTX) (Ubiquitously-transcribed TPR protein on the X chromosome) (Ubiquitously-transcribed X chromosome tetratricopeptide repeat protein) ([histone H3]-trimethyl-L-lysine(27) demethylase 6A)	0.397646	2|2|3|1|1|0	9	1.5	6	0|0|0|0|0|0	0	0.1	6	0.94	15	0.01	0.94	PD	e	PSM
70	3179-3230_AL_MCF7_R3_strict	MAFL-BioID2-HA	O43143	DHX15	Pre-mRNA-splicing factor ATP-dependent RNA helicase DHX15 (EC 3.6.4.13) (ATP-dependent RNA helicase #46) (DEAH box protein 15)	0.972855	34|31|35|26|23|25	174	29	6	30|32|33|25|26|27	173	28.8333	6	0	1.01	0.73	0	PD	e	PSM
71	3179-3230_AL_MCF7_R3_strict	MAFL-BioID2-HA	O43159	RRP8	Ribosomal RNA-processing protein 8 (EC 2.1.1.-) (Cerebral protein 1) (Nucleomethylin)	0.731303	2|3|2|2|3|2	14	2.33	6	1|0|0|0|1|1	3	0.5	6	0.55	4.67	0.16	0.55	PD	e	PSM
72	3179-3230_AL_MCF7_R3_strict	MAFL-BioID2-HA	O43166	SIPA1L1	Signal-induced proliferation-associated 1-like protein 1 (SIPA1-like protein 1) (High-risk human papilloma viruses E6 oncoproteins targeted protein 1) (E6-targeted protein 1)	0.697259	23|24|27|58|55|62	249	41.5	6	42|41|44|47|42|43	259	43.1667	6	0	0.96	0.73	0	PD	e	PSM
73	3179-3230_AL_MCF7_R3_strict	MAFL-BioID2-HA	O43172	PRPF4	U4/U6 small nuclear ribonucleoprotein Prp4 (PRP4 homolog) (hPrp4) (U4/U6 snRNP 60 kDa protein) (WD splicing factor Prp4)	0.884866	8|5|6|8|12|10	49	8.17	6	1|2|1|5|5|6	20	3.33333	6	0.45	2.45	0.19	0.45	PD	e	PSM
74	3179-3230_AL_MCF7_R3_strict	MAFL-BioID2-HA	O43242	PSMD3	26S proteasome non-ATPase regulatory subunit 3 (26S proteasome regulatory subunit RPN3) (26S proteasome regulatory subunit S3) (Proteasome subunit p58)	0.944845	1|1|2|0|0|0	4	0.67	6	1|1|2|0|0|0	4	0.666667	6	0.07	1	0.46	0.07	PD	e	PSM
75	3179-3230_AL_MCF7_R3_strict	MAFL-BioID2-HA	O43290	SART1	U4/U6.U5 tri-snRNP-associated protein 1 (SNU66 homolog) (hSnu66) (Squamous cell carcinoma antigen recognized by T-cells 1) (SART-1) (hSART-1) (U4/U6.U5 tri-snRNP-associated 110 kDa protein) (allergen Hom s 1)	0.938423	15|18|18|24|23|23	121	20.17	6	28|27|34|35|33|34	191	31.8333	6	0	0.63	0.74	0	PD	e	PSM
76	3179-3230_AL_MCF7_R3_strict	MAFL-BioID2-HA	O43293	DAPK3	Death-associated protein kinase 3 (DAP kinase 3) (EC 2.7.11.1) (DAP-like kinase) (Dlk) (MYPT1 kinase) (Zipper-interacting protein kinase) (ZIP-kinase)	0.439842	1|1|0|2|2|0	6	1	6	1|1|3|1|1|1	8	1.33333	6	0.02	0.75	0.54	0.02	PD	e	PSM
77	3179-3230_AL_MCF7_R3_strict	MAFL-BioID2-HA	O43390	HNRNPR	Heterogeneous nuclear ribonucleoprotein R (hnRNP R)	0.974327	5|3|5|5|6|5	29	4.83	6	4|3|2|3|2|3	17	2.83333	6	0.02	1.71	0.54	0.02	PD	e	PSM
78	3179-3230_AL_MCF7_R3_strict	MAFL-BioID2-HA	O43395	PRPF3	U4/U6 small nuclear ribonucleoprotein Prp3 (Pre-mRNA-splicing factor 3) (hPrp3) (U4/U6 snRNP 90 kDa protein)	0.906662	7|9|9|13|9|13	60	10	6	5|3|2|6|4|7	27	4.5	6	0.38	2.22	0.21	0.38	PD	e	PSM
79	3179-3230_AL_MCF7_R3_strict	MAFL-BioID2-HA	O43399	TPD52L2	Tumor protein D54 (hD54) (Tumor protein D52-like 2)	0.788087	3|1|2|1|1|0	8	1.33	6	10|10|10|5|8|5	48	8	6	0	0.17	0.74	0	PD	e	PSM
80	3179-3230_AL_MCF7_R3_strict	MAFL-BioID2-HA	O43474	KLF4	Krueppel-like factor 4 (Epithelial zinc finger protein EZF) (Gut-enriched krueppel-like factor)	0	1|0|0|1|1|1	4	0.67	6	0|0|0|0|0|0	0	0.1	6	0	6.67	0.74	0	PD	e	PSM
81	3179-3230_AL_MCF7_R3_strict	MAFL-BioID2-HA	O43581	SYT7	Synaptotagmin-7 (IPCA-7) (Prostate cancer-associated protein 7) (Synaptotagmin VII) (SytVII)	0	4|3|4|0|0|0	11	1.83	6	1|0|0|3|1|2	7	1.16667	6	0.34	1.57	0.23	0.34	PD	e	PSM
82	3179-3230_AL_MCF7_R3_strict	MAFL-BioID2-HA	O43592	XPOT	Exportin-T (Exportin(tRNA)) (tRNA exportin)	0.752108	2|4|1|1|3|1	12	2	6	6|6|6|4|4|4	30	5	6	0	0.4	0.74	0	PD	e	PSM
83	3179-3230_AL_MCF7_R3_strict	MAFL-BioID2-HA	O43660	PLRG1	Pleiotropic regulator 1	0.847299	9|8|10|6|4|5	42	7	6	10|9|7|5|5|6	42	7	6	0	1	0.68	0	PD	e	PSM
84	3179-3230_AL_MCF7_R3_strict	MAFL-BioID2-HA	O43670	ZNF207	BUB3-interacting and GLEBS motif-containing protein ZNF207 (BuGZ) (hBuGZ) (Zinc finger protein 207)	0.722811	2|4|2|2|2|2	14	2.33	6	3|2|2|2|2|2	13	2.16667	6	0.01	1.08	0.58	0.01	PD	e	PSM
85	3179-3230_AL_MCF7_R3_strict	MAFL-BioID2-HA	O43684	BUB3	Mitotic checkpoint protein BUB3	0.929119	3|3|4|4|4|4	22	3.67	6	5|4|5|4|4|4	26	4.33333	6	0	0.85	0.74	0	PD	e	PSM
86	3179-3230_AL_MCF7_R3_strict	MAFL-BioID2-HA	O43707	ACTN4	Alpha-actinin-4 (Non-muscle alpha-actinin 4)	0.96741	102|91|100|293|300|302	1188	198	6	128|129|118|320|318|319	1332	222	6	0	0.89	0.73	0	PD	e	PSM
87	3179-3230_AL_MCF7_R3_strict	MAFL-BioID2-HA	O43719	HTATSF1	HIV Tat-specific factor 1 (Tat-SF1)	0.881955	1|2|1|1|0|0	5	0.83	6	0|0|0|1|0|0	1	0.166667	6	0.29	5	0.31	0.29	PD	e	PSM
88	3179-3230_AL_MCF7_R3_strict	MAFL-BioID2-HA	O43768	ENSA	Alpha-endosulfine (ARPP-19e)	0.788087	1|0|1|1|1|1	5	0.83	6	9|8|10|10|11|15	63	10.5	6	0	0.08	0.74	0	PD	e	PSM
89	3179-3230_AL_MCF7_R3_strict	MAFL-BioID2-HA	O43776	NARS1	Asparagine--tRNA ligase, cytoplasmic (EC 6.1.1.22) (Asparaginyl-tRNA synthetase) (AsnRS) (Asparaginyl-tRNA synthetase 1)	0.796729	1|0|0|0|0|0	1	0.17	6	4|4|5|7|8|5	33	5.5	6	0	0.03	0.74	0	PD	e	PSM
90	3179-3230_AL_MCF7_R3_strict	MAFL-BioID2-HA	O43795	MYO1B	Unconventional myosin-Ib (MYH-1c) (Myosin I alpha) (MMI-alpha) (MMIa)	0.927792	104|87|94|121|120|118	644	107.33	6	116|121|122|110|107|105	681	113.5	6	0	0.95	0.73	0	PD	e	PSM
91	3179-3230_AL_MCF7_R3_strict	MAFL-BioID2-HA	O43809	NUDT21	Cleavage and polyadenylation specificity factor subunit 5 (Cleavage and polyadenylation specificity factor 25 kDa subunit) (CPSF 25 kDa subunit) (Cleavage factor Im complex 25 kDa subunit) (CFIm25) (Nucleoside diphosphate-linked moiety X motif 21) (Nudix motif 21) (Nudix hydrolase 21) (Pre-mRNA cleavage factor Im 68 kDa subunit)	0.94066	5|8|6|8|11|12	50	8.33	6	10|11|11|5|7|6	50	8.33333	6	0	1	0.69	0	PD	e	PSM
92	3179-3230_AL_MCF7_R3_strict	MAFL-BioID2-HA	O43818	RRP9	U3 small nucleolar RNA-interacting protein 2 (RRP9 homolog) (U3 small nucleolar ribonucleoprotein-associated 55 kDa protein) (U3 snoRNP-associated 55 kDa protein) (U3-55K)	0.65012	4|0|3|3|2|3	15	2.5	6	0|0|1|1|2|1	5	0.833333	6	0.46	3	0.18	0.46	PD	e	PSM
93	3179-3230_AL_MCF7_R3_strict	MAFL-BioID2-HA	O60216	RAD21	Double-strand-break repair protein rad21 homolog (hHR21) (Nuclear matrix protein 1) (NXP-1) (SCC1 homolog) [Cleaved into: 64-kDa C-terminal product (64-kDa carboxy-terminal product) (65-kDa carboxy-terminal product)]	0.827323	1|0|2|1|1|0	5	0.83	6	3|2|2|0|0|0	7	1.16667	6	0.02	0.71	0.55	0.02	PD	e	PSM
94	3179-3230_AL_MCF7_R3_strict	MAFL-BioID2-HA	O60231	DHX16	Pre-mRNA-splicing factor ATP-dependent RNA helicase DHX16 (EC 3.6.4.13) (ATP-dependent RNA helicase #3) (DEAH-box protein 16)	0.823681	2|3|2|4|6|6	23	3.83	6	2|2|4|7|7|4	26	4.33333	6	0	0.88	0.65	0	PD	e	PSM
95	3179-3230_AL_MCF7_R3_strict	MAFL-BioID2-HA	O60237	PPP1R12B	Protein phosphatase 1 regulatory subunit 12B (Myosin phosphatase-targeting subunit 2) (Myosin phosphatase target subunit 2)	0.439842	2|2|1|1|2|1	9	1.5	6	1|2|1|2|2|2	10	1.66667	6	0.01	0.9	0.58	0.01	PD	e	PSM
96	3179-3230_AL_MCF7_R3_strict	MAFL-BioID2-HA	O60244	MED14	Mediator of RNA polymerase II transcription subunit 14 (Activator-recruited cofactor 150 kDa component) (ARC150) (Cofactor required for Sp1 transcriptional activation subunit 2) (CRSP complex subunit 2) (Mediator complex subunit 14) (RGR1 homolog) (hRGR1) (Thyroid hormone receptor-associated protein complex 170 kDa component) (Trap170) (Transcriptional coactivator CRSP150) (Vitamin D3 receptor-in…	0.528816	10|7|7|2|2|2	30	5	6	0|0|1|1|0|0	2	0.333333	6	1	15	0	1	PD	e	PSM
97	3179-3230_AL_MCF7_R3_strict	MAFL-BioID2-HA	O60264	SMARCA5	SWI/SNF-related matrix-associated actin-dependent regulator of chromatin subfamily A member 5 (SWI/SNF-related matrix-associated actin-dependent regulator of chromatin A5) (EC 3.6.4.-) (Sucrose nonfermenting protein 2 homolog) (hSNF2H)	0.935874	18|17|15|12|10|10	82	13.67	6	10|6|11|11|9|12	59	9.83333	6	0	1.39	0.67	0	PD	e	PSM
98	3179-3230_AL_MCF7_R3_strict	MAFL-BioID2-HA	O60281	ZNF292	Zinc finger protein 292	0.421712	1|0|0|0|0|0	1	0.17	6	0|0|0|0|0|0	0	0.1	6	0	1.67	0.74	0	PD	e	PSM
99	3179-3230_AL_MCF7_R3_strict	MAFL-BioID2-HA	O60292	SIPA1L3	Signal-induced proliferation-associated 1-like protein 3 (SIPA1-like protein 3) (SPA-1-like protein 3)	0.610006	2|8|7|14|10|12	53	8.83	6	9|10|9|6|10|10	54	9	6	0	0.98	0.69	0	PD	e	PSM
100	3179-3230_AL_MCF7_R3_strict	MAFL-BioID2-HA	O60306	AQR	RNA helicase aquarius (EC 3.6.4.13) (Intron-binding protein of 160 kDa) (IBP160)	0.831135	1|3|2|0|1|0	7	1.17	6	0|1|0|0|0|0	1	0.166667	6	0.62	7	0.11	0.62	PD	e	PSM
101	3179-3230_AL_MCF7_R3_strict	MAFL-BioID2-HA	O60341	KDM1A	Lysine-specific histone demethylase 1A (EC 1.14.99.66) (BRAF35-HDAC complex protein BHC110) (Flavin-containing amine oxidase domain-containing protein 2) ([histone H3]-dimethyl-L-lysine(4) FAD-dependent demethylase 1A)	0.840663	14|22|15|17|20|19	107	17.83	6	3|4|3|1|2|3	16	2.66667	6	1	6.69	0	1	PD	e	PSM
102	3179-3230_AL_MCF7_R3_strict	MAFL-BioID2-HA	O60437	PPL	Periplakin (190 kDa paraneoplastic pemphigus antigen) (195 kDa cornified envelope precursor protein)	0.492991	1|1|1|0|0|0	3	0.5	6	27|27|25|15|13|18	125	20.8333	6	0	0.02	0.74	0	PD	e	PSM
103	3179-3230_AL_MCF7_R3_strict	MAFL-BioID2-HA	O60496	DOK2	Docking protein 2 (Downstream of tyrosine kinase 2) (p56(dok-2))	0.412851	1|0|1|0|0|0	2	0.33	6	0|0|0|0|0|0	0	0.1	6	0	3.33	0.74	0	PD	e	PSM
104	3179-3230_AL_MCF7_R3_strict	MAFL-BioID2-HA	O60506	SYNCRIP	Heterogeneous nuclear ribonucleoprotein Q (hnRNP Q) (Glycine- and tyrosine-rich RNA-binding protein) (GRY-RBP) (NS1-associated protein 1) (Synaptotagmin-binding, cytoplasmic RNA-interacting protein)	0.975008	5|7|4|10|5|4	35	5.83	6	9|8|7|8|8|7	47	7.83333	6	0	0.74	0.69	0	PD	e	PSM
105	3179-3230_AL_MCF7_R3_strict	MAFL-BioID2-HA	O60508	CDC40	Pre-mRNA-processing factor 17 (Cell division cycle 40 homolog) (EH-binding protein 3) (Ehb3) (PRP17 homolog) (hPRP17)	0.781091	2|3|2|1|1|0	9	1.5	6	1|1|1|1|1|1	6	1	6	0.14	1.5	0.39	0.14	PD	e	PSM
106	3179-3230_AL_MCF7_R3_strict	MAFL-BioID2-HA	O60563	CCNT1	Cyclin-T1 (CycT1) (Cyclin-T)	0.855228	9|5|12|5|7|4	42	7	6	5|6|5|1|1|0	18	3	6	0.38	2.33	0.21	0.38	PD	e	PSM
107	3179-3230_AL_MCF7_R3_strict	MAFL-BioID2-HA	O60701	UGDH	UDP-glucose 6-dehydrogenase (UDP-Glc dehydrogenase) (UDP-GlcDH) (UDPGDH) (EC 1.1.1.22)	0.488858	14|13|15|18|16|19	95	15.83	6	23|23|18|18|19|18	119	19.8333	6	0	0.8	0.74	0	PD	e	PSM
108	3179-3230_AL_MCF7_R3_strict	MAFL-BioID2-HA	O60763	USO1	General vesicular transport factor p115 (Protein USO1 homolog) (Transcytosis-associated protein) (TAP) (Vesicle-docking protein)	0.877543	7|5|1|1|0|0	14	2.33	6	8|8|8|1|0|0	25	4.16667	6	0	0.56	0.63	0	PD	e	PSM
109	3179-3230_AL_MCF7_R3_strict	MAFL-BioID2-HA	O60832	DKC1	H/ACA ribonucleoprotein complex subunit DKC1 (EC 5.4.99.-) (CBF5 homolog) (Dyskerin) (Nopp140-associated protein of 57 kDa) (Nucleolar protein NAP57) (Nucleolar protein family A member 4) (snoRNP protein DKC1)	0.905555	50|47|57|24|26|29	233	38.83	6	30|33|34|21|25|28	171	28.5	6	0	1.36	0.71	0	PD	e	PSM
110	3179-3230_AL_MCF7_R3_strict	MAFL-BioID2-HA	O60841	EIF5B	Eukaryotic translation initiation factor 5B (eIF-5B) (EC 3.6.5.3) (Translation initiation factor IF-2)	0.916346	40|35|42|4|3|3	127	21.17	6	33|33|35|26|28|25	180	30	6	0	0.71	0.72	0	PD	e	PSM
111	3179-3230_AL_MCF7_R3_strict	MAFL-BioID2-HA	O60869	EDF1	Endothelial differentiation-related factor 1 (EDF-1) (Multiprotein-bridging factor 1) (MBF1)	0.914965	1|1|0|1|2|1	6	1	6	2|1|1|2|2|2	10	1.66667	6	0	0.6	0.62	0	PD	e	PSM
112	3179-3230_AL_MCF7_R3_strict	MAFL-BioID2-HA	O60884	DNAJA2	DnaJ homolog subfamily A member 2 (Cell cycle progression restoration gene 3 protein) (Dnj3) (Dj3) (HIRA-interacting protein 4) (Renal carcinoma antigen NY-REN-14)	0.913705	3|0|1|1|1|0	6	1	6	0|0|1|0|0|1	2	0.333333	6	0.28	3	0.33	0.28	PD	e	PSM
113	3179-3230_AL_MCF7_R3_strict	MAFL-BioID2-HA	O60885	BRD4	Bromodomain-containing protein 4 (Protein HUNK1)	0.865507	1|1|3|2|3|5	15	2.5	6	1|1|0|0|0|0	2	0.333333	6	0.88	7.5	0.03	0.88	PD	e	PSM
114	3179-3230_AL_MCF7_R3_strict	MAFL-BioID2-HA	O60907	TBL1X	F-box-like/WD repeat-containing protein TBL1X (SMAP55) (Transducin beta-like protein 1X) (Transducin-beta-like protein 1, X-linked)	0.397646	2|2|2|0|0|0	6	1	6	0|0|0|0|0|0	0	0.1	6	0.91	10	0.02	0.91	PD	e	PSM
115	3179-3230_AL_MCF7_R3_strict	MAFL-BioID2-HA	O60934	NBN	Nibrin (Cell cycle regulatory protein p95) (Nijmegen breakage syndrome protein 1)	0.840197	1|1|1|1|0|0	4	0.67	6	3|0|1|3|5|5	17	2.83333	6	0	0.24	0.74	0	PD	e	PSM
116	3179-3230_AL_MCF7_R3_strict	MAFL-BioID2-HA	O60941	DTNB	Dystrobrevin beta (DTN-B) (Beta-dystrobrevin)	0.468186	1|0|0|0|0|0	1	0.17	6	0|0|0|0|0|0	0	0.1	6	0	1.67	0.74	0	PD	e	PSM
117	3179-3230_AL_MCF7_R3_strict	MAFL-BioID2-HA	O75052	NOS1AP	Carboxyl-terminal PDZ ligand of neuronal nitric oxide synthase protein (C-terminal PDZ ligand of neuronal nitric oxide synthase protein) (Nitric oxide synthase 1 adaptor protein)	0.598324	11|12|12|0|1|1	37	6.17	6	4|9|4|0|0|0	17	2.83333	6	0.64	2.18	0.09	0.64	PD	e	PSM
118	3179-3230_AL_MCF7_R3_strict	MAFL-BioID2-HA	O75083	WDR1	WD repeat-containing protein 1 (Actin-interacting protein 1) (AIP1) (NORI-1)	0.780774	4|3|3|15|17|18	60	10	6	3|5|5|18|16|14	61	10.1667	6	0	0.98	0.68	0	PD	e	PSM
119	3179-3230_AL_MCF7_R3_strict	MAFL-BioID2-HA	O75131	CPNE3	Copine-3 (Copine III)	0.758382	1|1|2|0|0|0	4	0.67	6	1|1|1|2|2|2	9	1.5	6	0.01	0.44	0.6	0.01	PD	e	PSM
120	3179-3230_AL_MCF7_R3_strict	MAFL-BioID2-HA	O75150	RNF40	E3 ubiquitin-protein ligase BRE1B (BRE1-B) (EC 2.3.2.27) (95 kDa retinoblastoma-associated protein) (RBP95) (RING finger protein 40) (RING-type E3 ubiquitin transferase BRE1B)	0.727299	2|0|2|1|0|1	6	1	6	1|0|0|0|0|0	1	0.166667	6	0.58	6	0.14	0.58	PD	e	PSM
121	3179-3230_AL_MCF7_R3_strict	MAFL-BioID2-HA	O75151	PHF2	Lysine-specific demethylase PHF2 (EC 1.14.11.-) (GRC5) (PHD finger protein 2)	0.724772	11|12|12|12|10|13	70	11.67	6	5|6|6|10|7|10	44	7.33333	6	0	1.59	0.66	0	PD	e	PSM
122	3179-3230_AL_MCF7_R3_strict	MAFL-BioID2-HA	O75152	ZC3H11A	Zinc finger CCCH domain-containing protein 11A	0.886787	4|3|8|11|12|10	48	8	6	6|9|9|4|7|10	45	7.5	6	0	1.07	0.68	0	PD	e	PSM
123	3179-3230_AL_MCF7_R3_strict	MAFL-BioID2-HA	O75182	SIN3B	Paired amphipathic helix protein Sin3b (Histone deacetylase complex subunit Sin3b) (Transcriptional corepressor Sin3b)	0.864969	2|2|2|0|0|0	6	1	6	0|0|0|0|0|0	0	0.1	6	0.91	10	0.02	0.91	PD	e	PSM
124	3179-3230_AL_MCF7_R3_strict	MAFL-BioID2-HA	O75190	DNAJB6	DnaJ homolog subfamily B member 6 (HHDJ1) (Heat shock protein J2) (HSJ-2) (MRJ) (MSJ-1)	0.7473	1|1|0|0|0|0	2	0.33	6	1|1|1|0|0|0	3	0.5	6	0	0.67	0.74	0	PD	e	PSM
125	3179-3230_AL_MCF7_R3_strict	MAFL-BioID2-HA	O75362	ZNF217	Zinc finger protein 217	0.512664	28|25|31|26|21|20	151	25.17	6	3|1|4|4|5|4	21	3.5	6	1	7.19	0	1	PD	e	PSM
126	3179-3230_AL_MCF7_R3_strict	MAFL-BioID2-HA	O75367	MACROH2A1	Core histone macro-H2A.1 (Histone macroH2A1) (mH2A1) (Histone H2A.y) (H2A/y) (Medulloblastoma antigen MU-MB-50.205)	0.918472	13|13|13|9|6|8	62	10.33	6	8|8|8|6|6|10	46	7.66667	6	0	1.35	0.67	0	PD	e	PSM
127	3179-3230_AL_MCF7_R3_strict	MAFL-BioID2-HA	O75368	SH3BGRL	SH3 domain-binding glutamic acid-rich-like protein	0.125442	3|1|3|3|3|3	16	2.67	6	1|1|2|4|4|2	14	2.33333	6	0	1.14	0.61	0	PD	e	PSM
128	3179-3230_AL_MCF7_R3_strict	MAFL-BioID2-HA	O75369	FLNB	Filamin-B (FLN-B) (ABP-278) (ABP-280 homolog) (Actin-binding-like protein) (Beta-filamin) (Filamin homolog 1) (Fh1) (Filamin-3) (Thyroid autoantigen) (Truncated actin-binding protein) (Truncated ABP)	0.979638	41|33|32|50|48|49	253	42.17	6	54|52|57|54|58|55	330	55	6	0	0.77	0.74	0	PD	e	PSM
129	3179-3230_AL_MCF7_R3_strict	MAFL-BioID2-HA	O75376	NCOR1	Nuclear receptor corepressor 1 (N-CoR) (N-CoR1)	0.799323	16|17|18|13|12|15	91	15.17	6	2|2|2|0|0|0	6	1	6	1	15.17	0	1	PD	e	PSM
130	3179-3230_AL_MCF7_R3_strict	MAFL-BioID2-HA	O75391	SPAG7	Sperm-associated antigen 7	0.631238	2|1|4|1|1|1	10	1.67	6	2|3|6|3|5|5	24	4	6	0	0.42	0.74	0	PD	e	PSM
131	3179-3230_AL_MCF7_R3_strict	MAFL-BioID2-HA	O75400	PRPF40A	Pre-mRNA-processing factor 40 homolog A (Fas ligand-associated factor 1) (Formin-binding protein 11) (Formin-binding protein 3) (Huntingtin yeast partner A) (Huntingtin-interacting protein 10) (HIP-10) (Huntingtin-interacting protein A) (Renal carcinoma antigen NY-REN-6)	0.919823	20|16|23|11|13|11	94	15.67	6	21|21|22|13|13|12	102	17	6	0	0.92	0.71	0	PD	e	PSM
132	3179-3230_AL_MCF7_R3_strict	MAFL-BioID2-HA	O75448	MED24	Mediator of RNA polymerase II transcription subunit 24 (Activator-recruited cofactor 100 kDa component) (ARC100) (Cofactor required for Sp1 transcriptional activation subunit 4) (CRSP complex subunit 4) (Mediator complex subunit 24) (Thyroid hormone receptor-associated protein 4) (Thyroid hormone receptor-associated protein complex 100 kDa component) (Trap100) (hTRAP100) (Vitamin D3 receptor-inte…	0.421712	1|2|2|0|0|0	5	0.83	6	0|0|0|0|0|0	0	0.1	6	0.61	8.33	0.12	0.61	PD	e	PSM
133	3179-3230_AL_MCF7_R3_strict	MAFL-BioID2-HA	O75475	PSIP1	PC4 and SFRS1-interacting protein (CLL-associated antigen KW-7) (Dense fine speckles 70 kDa protein) (DFS 70) (Lens epithelium-derived growth factor) (Transcriptional coactivator p75/p52)	0.87875	2|2|4|4|4|4	20	3.33	6	5|2|5|4|5|4	25	4.16667	6	0	0.8	0.74	0	PD	e	PSM
134	3179-3230_AL_MCF7_R3_strict	MAFL-BioID2-HA	O75486	SUPT3H	Transcription initiation protein SPT3 homolog (SPT3-like protein)	0.492991	1|1|1|1|1|1	6	1	6	1|1|1|1|1|1	6	1	6	0	1	0.74	0	PD	e	PSM
135	3179-3230_AL_MCF7_R3_strict	MAFL-BioID2-HA	O75494	SRSF10	Serine/arginine-rich splicing factor 10 (40 kDa SR-repressor protein) (SRrp40) (FUS-interacting serine-arginine-rich protein 1) (Splicing factor SRp38) (Splicing factor, arginine/serine-rich 13A) (TLS-associated protein with Ser-Arg repeats) (TASR) (TLS-associated protein with SR repeats) (TLS-associated serine-arginine protein) (TLS-associated SR protein)	0.895793	7|5|6|1|1|1	21	3.5	6	4|2|7|1|0|0	14	2.33333	6	0.17	1.5	0.39	0.17	PD	e	PSM
136	3179-3230_AL_MCF7_R3_strict	MAFL-BioID2-HA	O75528	TADA3	Transcriptional adapter 3 (ADA3 homolog) (hADA3) (STAF54) (Transcriptional adapter 3-like) (ADA3-like protein)	0.397646	1|1|1|1|0|0	4	0.67	6	0|0|0|0|0|0	0	0.1	6	0	6.67	0.74	0	PD	e	PSM
137	3179-3230_AL_MCF7_R3_strict	MAFL-BioID2-HA	O75529	TAF5L	TAF5-like RNA polymerase II p300/CBP-associated factor-associated factor 65 kDa subunit 5L (TAF5L) (PCAF-associated factor 65 beta) (PAF65-beta)	0.376727	2|1|2|1|2|3	11	1.83	6	0|0|0|0|0|0	0	0.1	6	0.94	18.33	0.01	0.94	PD	e	PSM
138	3179-3230_AL_MCF7_R3_strict	MAFL-BioID2-HA	O75531	BANF1	Barrier-to-autointegration factor (Breakpoint cluster region protein 1) [Cleaved into: Barrier-to-autointegration factor, N-terminally processed]	0.85399	2|0|0|1|0|0	3	0.5	6	0|0|0|1|1|2	4	0.666667	6	0.07	0.75	0.46	0.07	PD	e	PSM
139	3179-3230_AL_MCF7_R3_strict	MAFL-BioID2-HA	O75533	SF3B1	Splicing factor 3B subunit 1 (Pre-mRNA-splicing factor SF3b 155 kDa subunit) (SF3b155) (Spliceosome-associated protein 155) (SAP 155)	0.978282	32|28|27|20|23|27	157	26.17	6	41|47|49|20|24|24	205	34.1667	6	0	0.77	0.74	0	PD	e	PSM
140	3179-3230_AL_MCF7_R3_strict	MAFL-BioID2-HA	O75534	CSDE1	Cold shock domain-containing protein E1 (N-ras upstream gene protein) (Protein UNR)	0.91086	1|0|0|3|1|2	7	1.17	6	11|13|12|9|9|8	62	10.3333	6	0	0.11	0.74	0	PD	e	PSM
141	3179-3230_AL_MCF7_R3_strict	MAFL-BioID2-HA	O75569	PRKRA	Interferon-inducible double-stranded RNA-dependent protein kinase activator A (PKR-associated protein X) (PKR-associating protein X) (Protein activator of the interferon-induced protein kinase) (Protein kinase, interferon-inducible double-stranded RNA-dependent activator)	0.762656	1|1|0|0|0|0	2	0.33	6	0|0|1|1|0|0	2	0.333333	6	0	1	0.74	0	PD	e	PSM
142	3179-3230_AL_MCF7_R3_strict	MAFL-BioID2-HA	O75586	MED6	Mediator of RNA polymerase II transcription subunit 6 (Activator-recruited cofactor 33 kDa component) (ARC33) (Mediator complex subunit 6) (hMed6) (Renal carcinoma antigen NY-REN-28)	0.125442	2|4|1|0|0|0	7	1.17	6	0|0|0|0|0|0	0	0.1	6	0.64	11.67	0.09	0.64	PD	e	PSM
143	3179-3230_AL_MCF7_R3_strict	MAFL-BioID2-HA	O75607	NPM3	Nucleoplasmin-3	0.844937	2|2|2|0|0|0	6	1	6	1|1|2|0|0|0	4	0.666667	6	0.21	1.5	0.36	0.21	PD	e	PSM
144	3179-3230_AL_MCF7_R3_strict	MAFL-BioID2-HA	O75643	SNRNP200	U5 small nuclear ribonucleoprotein 200 kDa helicase (EC 3.6.4.13) (Activating signal cointegrator 1 complex subunit 3-like 1) (BRR2 homolog) (U5 snRNP-specific 200 kDa protein) (U5-200KD)	0.971242	32|23|24|6|7|7	99	16.5	6	24|26|23|7|13|12	105	17.5	6	0	0.94	0.7	0	PD	e	PSM
145	3179-3230_AL_MCF7_R3_strict	MAFL-BioID2-HA	O75683	SURF6	Surfeit locus protein 6	0.842755	24|25|25|21|19|18	132	22	6	20|19|19|16|16|15	105	17.5	6	0	1.26	0.71	0	PD	e	PSM
146	3179-3230_AL_MCF7_R3_strict	MAFL-BioID2-HA	O75717	WDHD1	WD repeat and HMG-box DNA-binding protein 1 (Acidic nucleoplasmic DNA-binding protein 1) (And-1)	0.799019	9|7|3|5|11|8	43	7.17	6	2|7|4|2|4|3	22	3.66667	6	0.25	1.95	0.34	0.25	PD	e	PSM
147	3179-3230_AL_MCF7_R3_strict	MAFL-BioID2-HA	O75821	EIF3G	Eukaryotic translation initiation factor 3 subunit G (eIF3g) (Eukaryotic translation initiation factor 3 RNA-binding subunit) (eIF-3 RNA-binding subunit) (Eukaryotic translation initiation factor 3 subunit 4) (eIF-3-delta) (eIF3 p42) (eIF3 p44)	0.934099	1|1|0|0|0|1	3	0.5	6	1|1|1|1|0|1	5	0.833333	6	0	0.6	0.74	0	PD	e	PSM
148	3179-3230_AL_MCF7_R3_strict	MAFL-BioID2-HA	O75909	CCNK	Cyclin-K	0.80432	2|1|2|2|3|3	13	2.17	6	2|1|1|1|1|2	8	1.33333	6	0.08	1.62	0.45	0.08	PD	e	PSM
149	3179-3230_AL_MCF7_R3_strict	MAFL-BioID2-HA	O75925	PIAS1	E3 SUMO-protein ligase PIAS1 (EC 2.3.2.-) (DEAD/H box-binding protein 1) (E3 SUMO-protein transferase PIAS1) (Gu-binding protein) (GBP) (Protein inhibitor of activated STAT protein 1) (RNA helicase II-binding protein)	0.308233	5|6|4|2|3|4	24	4	6	0|0|0|0|0|0	0	0.1	6	1	40	0	1	PD	e	PSM
150	3179-3230_AL_MCF7_R3_strict	MAFL-BioID2-HA	O75928	PIAS2	E3 SUMO-protein ligase PIAS2 (EC 2.3.2.-) (Androgen receptor-interacting protein 3) (ARIP3) (DAB2-interacting protein) (DIP) (E3 SUMO-protein transferase PIAS2) (Msx-interacting zinc finger protein) (Miz1) (PIAS-NY protein) (Protein inhibitor of activated STAT x) (Protein inhibitor of activated STAT2)	0.308233	1|1|1|0|0|0	3	0.5	6	0|0|0|0|0|0	0	0.1	6	0	5	0.74	0	PD	e	PSM
151	3179-3230_AL_MCF7_R3_strict	MAFL-BioID2-HA	O75934	BCAS2	Pre-mRNA-splicing factor SPF27 (Breast carcinoma-amplified sequence 2) (DNA amplified in mammary carcinoma 1 protein) (Spliceosome-associated protein SPF 27)	0.860443	8|5|8|7|8|6	42	7	6	6|4|6|6|7|7	36	6	6	0	1.17	0.67	0	PD	e	PSM
152	3179-3230_AL_MCF7_R3_strict	MAFL-BioID2-HA	O75940	SMNDC1	Survival of motor neuron-related-splicing factor 30 (30 kDa splicing factor SMNrp) (SMN-related protein) (Survival motor neuron domain-containing protein 1)	0.818007	1|1|0|0|0|0	2	0.33	6	0|0|0|1|0|1	2	0.333333	6	0	1	0.74	0	PD	e	PSM
153	3179-3230_AL_MCF7_R3_strict	MAFL-BioID2-HA	O75955	FLOT1	Flotillin-1	0.786935	2|3|4|6|7|7	29	4.83	6	0|0|1|5|5|9	20	3.33333	6	0.02	1.45	0.54	0.02	PD	e	PSM
154	3179-3230_AL_MCF7_R3_strict	MAFL-BioID2-HA	O76021	RSL1D1	Ribosomal L1 domain-containing protein 1 (CATX-11) (Cellular senescence-inhibited gene protein) (Protein PBK1)	0.935638	22|20|24|29|36|36	167	27.83	6	19|19|20|19|16|17	110	18.3333	6	0	1.52	0.69	0	PD	e	PSM
155	3179-3230_AL_MCF7_R3_strict	MAFL-BioID2-HA	O76094	SRP72	Signal recognition particle subunit SRP72 (SRP72) (Signal recognition particle 72 kDa protein)	0.881986	8|10|6|10|12|9	55	9.17	6	7|5|6|12|9|8	47	7.83333	6	0	1.17	0.68	0	PD	e	PSM
156	3179-3230_AL_MCF7_R3_strict	MAFL-BioID2-HA	O94776	MTA2	Metastasis-associated protein MTA2 (Metastasis-associated 1-like 1) (MTA1-L1 protein) (p53 target protein in deacetylase complex)	0.907175	14|13|15|14|14|16	86	14.33	6	3|2|2|6|7|7	27	4.5	6	0.88	3.19	0.03	0.88	PD	e	PSM
157	3179-3230_AL_MCF7_R3_strict	MAFL-BioID2-HA	O94832	MYO1D	Unconventional myosin-Id	0.873607	41|38|37|33|34|37	220	36.67	6	46|45|45|38|46|42	262	43.6667	6	0	0.84	0.74	0	PD	e	PSM
158	3179-3230_AL_MCF7_R3_strict	MAFL-BioID2-HA	O94842	TOX4	TOX high mobility group box family member 4 (Epidermal Langerhans cell protein LCP1)	0.887424	2|1|2|5|4|5	19	3.17	6	1|0|0|1|1|1	4	0.666667	6	0.88	4.75	0.03	0.88	PD	e	PSM
159	3179-3230_AL_MCF7_R3_strict	MAFL-BioID2-HA	O94864	SUPT7L	STAGA complex 65 subunit gamma (Adenocarcinoma antigen ART1) (SPTF-associated factor 65 gamma) (STAF65gamma) (Suppressor of Ty 7-like)	0.557428	1|2|1|0|2|1	7	1.17	6	0|0|0|0|0|0	0	0.1	6	0.61	11.67	0.12	0.61	PD	e	PSM
160	3179-3230_AL_MCF7_R3_strict	MAFL-BioID2-HA	O94887	FARP2	FERM, ARHGEF and pleckstrin domain-containing protein 2 (FERM domain-including RhoGEF) (FIR) (FERM, RhoGEF and pleckstrin domain-containing protein 2) (Pleckstrin homology domain-containing family C member 3) (PH domain-containing family C member 3)	0.396916	2|0|1|0|0|0	3	0.5	6	0|1|0|0|0|0	1	0.166667	6	0.29	3	0.31	0.29	PD	e	PSM
161	3179-3230_AL_MCF7_R3_strict	MAFL-BioID2-HA	O94901	SUN1	SUN domain-containing protein 1 (Protein unc-84 homolog A) (Sad1/unc-84 protein-like 1)	0.704297	1|0|0|0|0|0	1	0.17	6	0|0|0|0|0|0	0	0.1	6	0	1.67	0.74	0	PD	e	PSM
162	3179-3230_AL_MCF7_R3_strict	MAFL-BioID2-HA	O94906	PRPF6	Pre-mRNA-processing factor 6 (Androgen receptor N-terminal domain-transactivating protein 1) (ANT-1) (PRP6 homolog) (U5 snRNP-associated 102 kDa protein) (U5-102 kDa protein)	0.93101	5|8|8|5|7|7	40	6.67	6	2|3|2|4|4|4	19	3.16667	6	0.12	2.11	0.41	0.12	PD	e	PSM
163	3179-3230_AL_MCF7_R3_strict	MAFL-BioID2-HA	O94913	PCF11	Pre-mRNA cleavage complex 2 protein Pcf11 (Pre-mRNA cleavage complex II protein Pcf11)	0.784419	4|4|4|6|5|8	31	5.17	6	6|5|5|0|0|2	18	3	6	0.06	1.72	0.48	0.06	PD	e	PSM
164	3179-3230_AL_MCF7_R3_strict	MAFL-BioID2-HA	O94973	AP2A2	AP-2 complex subunit alpha-2 (100 kDa coated vesicle protein C) (Adaptor protein complex AP-2 subunit alpha-2) (Adaptor-related protein complex 2 subunit alpha-2) (Alpha-adaptin C) (Alpha2-adaptin) (Clathrin assembly protein complex 2 alpha-C large chain) (Huntingtin yeast partner J) (Huntingtin-interacting protein 9) (HIP-9) (Huntingtin-interacting protein J) (Plasma membrane adaptor HA2/AP2 ada…	0.741344	1|1|1|1|2|1	7	1.17	6	2|4|0|4|5|5	20	3.33333	6	0	0.35	0.74	0	PD	e	PSM
165	3179-3230_AL_MCF7_R3_strict	MAFL-BioID2-HA	O94992	HEXIM1	Protein HEXIM1 (Cardiac lineage protein 1) (Estrogen down-regulated gene 1 protein) (Hexamethylene bis-acetamide-inducible protein 1) (Menage a quatre protein 1)	0.712011	3|3|5|1|2|3	17	2.83	6	1|3|3|2|2|1	12	2	6	0.06	1.42	0.48	0.06	PD	e	PSM
166	3179-3230_AL_MCF7_R3_strict	MAFL-BioID2-HA	O95049	TJP3	Tight junction protein ZO-3 (Tight junction protein 3) (Zona occludens protein 3) (Zonula occludens protein 3)	0	8|6|6|7|9|13	49	8.17	6	7|8|9|18|11|15	68	11.3333	6	0	0.72	0.71	0	PD	e	PSM
167	3179-3230_AL_MCF7_R3_strict	MAFL-BioID2-HA	O95218	ZRANB2	Zinc finger Ran-binding domain-containing protein 2 (Zinc finger protein 265) (Zinc finger, splicing)	0.903698	1|1|2|0|0|0	4	0.67	6	2|2|2|1|0|0	7	1.16667	6	0.02	0.57	0.55	0.02	PD	e	PSM
168	3179-3230_AL_MCF7_R3_strict	MAFL-BioID2-HA	O95232	LUC7L3	Luc7-like protein 3 (Cisplatin resistance-associated-overexpressed protein) (Luc7A) (Okadaic acid-inducible phosphoprotein OA48-18) (cAMP regulatory element-associated protein 1) (CRE-associated protein 1) (CREAP-1)	0.951439	3|3|7|1|0|0	14	2.33	6	5|5|5|5|3|4	27	4.5	6	0	0.52	0.65	0	PD	e	PSM
169	3179-3230_AL_MCF7_R3_strict	MAFL-BioID2-HA	O95239	KIF4A	Chromosome-associated kinesin KIF4A (Chromokinesin-A)	0.859584	3|5|4|4|5|4	25	4.17	6	2|3|2|1|3|2	13	2.16667	6	0.07	1.92	0.47	0.07	PD	e	PSM
170	3179-3230_AL_MCF7_R3_strict	MAFL-BioID2-HA	O95292	VAPB	Vesicle-associated membrane protein-associated protein B/C (VAMP-B/VAMP-C) (VAMP-associated protein B/C) (VAP-B/VAP-C)	0.781429	2|3|1|3|3|3	15	2.5	6	7|7|7|8|6|6	41	6.83333	6	0	0.37	0.74	0	PD	e	PSM
171	3179-3230_AL_MCF7_R3_strict	MAFL-BioID2-HA	O95391	SLU7	Pre-mRNA-splicing factor SLU7 (hSlu7)	0.854249	1|1|1|2|3|2	10	1.67	6	4|2|2|2|2|0	12	2	6	0	0.83	0.61	0	PD	e	PSM
172	3179-3230_AL_MCF7_R3_strict	MAFL-BioID2-HA	O95400	CD2BP2	CD2 antigen cytoplasmic tail-binding protein 2 (CD2 cytoplasmic domain-binding protein 2) (CD2 tail-binding protein 2) (U5 snRNP 52K protein) (U5-52K)	0.809912	3|1|2|3|3|3	15	2.5	6	2|4|3|4|3|4	20	3.33333	6	0	0.75	0.74	0	PD	e	PSM
173	3179-3230_AL_MCF7_R3_strict	MAFL-BioID2-HA	O95402	MED26	Mediator of RNA polymerase II transcription subunit 26 (Activator-recruited cofactor 70 kDa component) (ARC70) (Cofactor required for Sp1 transcriptional activation subunit 7) (CRSP complex subunit 7) (Mediator complex subunit 26) (Transcriptional coactivator CRSP70)	0.125442	1|1|2|1|1|1	7	1.17	6	0|0|0|0|0|0	0	0.1	6	0.3	11.67	0.26	0.3	PD	e	PSM
174	3179-3230_AL_MCF7_R3_strict	MAFL-BioID2-HA	O95425	SVIL	Supervillin (Archvillin) (p205/p250)	0.826652	70|60|74|101|96|93	494	82.33	6	79|84|82|82|83|88	498	83	6	0	0.99	0.73	0	PD	e	PSM
175	3179-3230_AL_MCF7_R3_strict	MAFL-BioID2-HA	O95433	AHSA1	Activator of 90 kDa heat shock protein ATPase homolog 1 (AHA1) (p38)	0.870567	6|7|6|2|3|3	27	4.5	6	10|11|11|8|7|7	54	9	6	0	0.5	0.74	0	PD	e	PSM
176	3179-3230_AL_MCF7_R3_strict	MAFL-BioID2-HA	O95478	NSA2	Ribosome biogenesis protein NSA2 homolog (Hairy cell leukemia protein 1) (TGF-beta-inducible nuclear protein 1)	0.6844	16|16|16|10|11|13	82	13.67	6	14|13|11|9|8|9	64	10.6667	6	0	1.28	0.69	0	PD	e	PSM
177	3179-3230_AL_MCF7_R3_strict	MAFL-BioID2-HA	O95602	POLR1A	DNA-directed RNA polymerase I subunit RPA1 (RNA polymerase I subunit A1) (EC 2.7.7.6) (A190) (DNA-directed RNA polymerase I largest subunit) (DNA-directed RNA polymerase I subunit A) (RNA polymerase I 194 kDa subunit) (RPA194)	0.786463	12|12|14|0|0|0	38	6.33	6	1|0|1|1|1|0	4	0.666667	6	1	9.5	0	1	PD	e	PSM
178	3179-3230_AL_MCF7_R3_strict	MAFL-BioID2-HA	O95625	ZBTB11	Zinc finger and BTB domain-containing protein 11	0.501883	1|1|1|0|1|1	5	0.83	6	0|0|0|0|0|0	0	0.1	6	0	8.33	0.74	0	PD	e	PSM
179	3179-3230_AL_MCF7_R3_strict	MAFL-BioID2-HA	O95639	CPSF4	Cleavage and polyadenylation specificity factor subunit 4 (Cleavage and polyadenylation specificity factor 30 kDa subunit) (CPSF 30 kDa subunit) (NS1 effector domain-binding protein 1) (Neb-1) (No arches homolog)	0.813095	2|1|1|3|3|4	14	2.33	6	2|3|3|3|4|4	19	3.16667	6	0	0.74	0.65	0	PD	e	PSM
180	3179-3230_AL_MCF7_R3_strict	MAFL-BioID2-HA	O95707	POP4	Ribonuclease P protein subunit p29 (hPOP4) (EC 3.1.26.5)	0.376727	1|1|1|0|0|0	3	0.5	6	1|0|1|0|0|0	2	0.333333	6	0	1.5	0.74	0	PD	e	PSM
181	3179-3230_AL_MCF7_R3_strict	MAFL-BioID2-HA	O95777	LSM8	U6 snRNA-associated Sm-like protein LSm8	0	2|1|2|1|1|0	7	1.17	6	1|1|1|1|0|1	5	0.833333	6	0.09	1.4	0.43	0.09	PD	e	PSM
182	3179-3230_AL_MCF7_R3_strict	MAFL-BioID2-HA	O95782	AP2A1	AP-2 complex subunit alpha-1 (100 kDa coated vesicle protein A) (Adaptor protein complex AP-2 subunit alpha-1) (Adaptor-related protein complex 2 subunit alpha-1) (Alpha-adaptin A) (Alpha1-adaptin) (Clathrin assembly protein complex 2 alpha-A large chain) (Plasma membrane adaptor HA2/AP2 adaptin alpha A subunit)	0.767199	13|12|13|11|8|10	67	11.17	6	14|12|13|14|11|14	78	13	6	0	0.86	0.74	0	PD	e	PSM
183	3179-3230_AL_MCF7_R3_strict	MAFL-BioID2-HA	O95785	WIZ	Protein Wiz (Widely-interspaced zinc finger-containing protein) (Zinc finger protein 803)	0.82285	14|14|14|12|12|9	75	12.5	6	1|0|0|0|0|0	1	0.166667	6	1	75	0	1	PD	e	PSM
184	3179-3230_AL_MCF7_R3_strict	MAFL-BioID2-HA	O95793	STAU1	Double-stranded RNA-binding protein Staufen homolog 1	0.893315	29|23|25|19|20|17	133	22.17	6	27|27|26|31|31|28	170	28.3333	6	0	0.78	0.73	0	PD	e	PSM
185	3179-3230_AL_MCF7_R3_strict	MAFL-BioID2-HA	O95819	MAP4K4	Mitogen-activated protein kinase kinase kinase kinase 4 (EC 2.7.11.1) (HPK/GCK-like kinase HGK) (MAPK/ERK kinase kinase kinase 4) (MEK kinase kinase 4) (MEKKK 4) (Nck-interacting kinase)	0.679399	4|1|3|4|3|1	16	2.67	6	4|4|3|4|3|4	22	3.66667	6	0	0.73	0.66	0	PD	e	PSM
186	3179-3230_AL_MCF7_R3_strict	MAFL-BioID2-HA	O95983	MBD3	Methyl-CpG-binding domain protein 3 (Methyl-CpG-binding protein MBD3)	0.821397	5|7|7|4|4|4	31	5.17	6	2|3|1|2|1|1	10	1.66667	6	0.67	3.1	0.08	0.67	PD	e	PSM
187	3179-3230_AL_MCF7_R3_strict	MAFL-BioID2-HA	O95994	AGR2	Anterior gradient protein 2 homolog (AG-2) (hAG-2) (HPC8) (Secreted cement gland protein XAG-2 homolog)	0	2|2|0|2|4|2	12	2	6	1|0|0|1|0|2	4	0.666667	6	0.44	3	0.19	0.44	PD	e	PSM
188	3179-3230_AL_MCF7_R3_strict	MAFL-BioID2-HA	O96008	TOMM40	Mitochondrial import receptor subunit TOM40 homolog (Protein Haymaker) (Translocase of outer membrane 40 kDa subunit homolog) (p38.5)	0.856447	1|0|0|0|0|0	1	0.17	6	0|0|0|0|0|0	0	0.1	6	0	1.67	0.74	0	PD	e	PSM
189	3179-3230_AL_MCF7_R3_strict	MAFL-BioID2-HA	O96013	PAK4	Serine/threonine-protein kinase PAK 4 (EC 2.7.11.1) (p21-activated kinase 4) (PAK-4)	0.787362	1|1|0|1|1|1	5	0.83	6	3|2|2|5|5|5	22	3.66667	6	0	0.23	0.74	0	PD	e	PSM
190	3179-3230_AL_MCF7_R3_strict	MAFL-BioID2-HA	O96019	ACTL6A	Actin-like protein 6A (53 kDa BRG1-associated factor A) (Actin-related protein Baf53a) (ArpNbeta) (BRG1-associated factor 53A) (BAF53A) (INO80 complex subunit K)	0.880993	11|12|12|0|2|2	39	6.5	6	2|4|2|1|0|2	11	1.83333	6	1	3.55	0	1	PD	e	PSM
191	3179-3230_AL_MCF7_R3_strict	MAFL-BioID2-HA	O96028	NSD2	Histone-lysine N-methyltransferase NSD2 (EC 2.1.1.356) (Multiple myeloma SET domain-containing protein) (MMSET) (Nuclear SET domain-containing protein 2) (Protein trithorax-5) (Wolf-Hirschhorn syndrome candidate 1 protein)	0.816155	2|1|3|0|0|0	6	1	6	0|1|0|1|0|1	3	0.5	6	0.33	2	0.24	0.33	PD	e	PSM
192	3179-3230_AL_MCF7_R3_strict	MAFL-BioID2-HA	P00492	HPRT1	Hypoxanthine-guanine phosphoribosyltransferase (HGPRT) (HGPRTase) (EC 2.4.2.8)	0.848383	1|0|0|0|0|0	1	0.17	6	0|0|0|0|0|0	0	0.1	6	0	1.67	0.74	0	PD	e	PSM
193	3179-3230_AL_MCF7_R3_strict	MAFL-BioID2-HA	P02545	LMNA	Prelamin-A/C [Cleaved into: Lamin-A/C (70 kDa lamin) (Renal carcinoma antigen NY-REN-32)]	0.948452	22|21|22|11|7|8	91	15.17	6	14|13|13|8|11|9	68	11.3333	6	0	1.34	0.67	0	PD	e	PSM
194	3179-3230_AL_MCF7_R3_strict	MAFL-BioID2-HA	P03372	ESR1	Estrogen receptor (ER) (ER-alpha) (Estradiol receptor) (Nuclear receptor subfamily 3 group A member 1)	0	4|2|3|3|1|3	16	2.67	6	0|0|0|0|0|0	0	0.1	6	0.99	26.67	0	0.99	PD	e	PSM
195	3179-3230_AL_MCF7_R3_strict	MAFL-BioID2-HA	P03886	MT-ND1	NADH-ubiquinone oxidoreductase chain 1 (EC 7.1.1.2) (NADH dehydrogenase subunit 1)	0.397646	1|1|1|0|0|0	3	0.5	6	1|1|1|0|0|0	3	0.5	6	0	1	0.74	0	PD	e	PSM
196	3179-3230_AL_MCF7_R3_strict	MAFL-BioID2-HA	P04350	TUBB4A	Tubulin beta-4A chain (Tubulin 5 beta) (Tubulin beta-4 chain)	0.997363	1|1|2|1|1|1	7	1.17	6	4|2|3|1|1|2	13	2.16667	6	0	0.54	0.74	0	PD	e	PSM
197	3179-3230_AL_MCF7_R3_strict	MAFL-BioID2-HA	P04406	GAPDH	Glyceraldehyde-3-phosphate dehydrogenase (GAPDH) (EC 1.2.1.12) (Peptidyl-cysteine S-nitrosylase GAPDH) (EC 2.6.99.-)	0.989114	5|7|7|11|12|13	55	9.17	6	5|5|4|6|6|10	36	6	6	0	1.53	0.6	0	PD	e	PSM
198	3179-3230_AL_MCF7_R3_strict	MAFL-BioID2-HA	P04632	CAPNS1	Calpain small subunit 1 (CSS1) (Calcium-activated neutral proteinase small subunit) (CANP small subunit) (Calcium-dependent protease small subunit) (CDPS) (Calcium-dependent protease small subunit 1) (Calpain regulatory subunit)	0.807262	1|0|1|1|2|1	6	1	6	2|1|1|2|1|2	9	1.5	6	0.01	0.67	0.6	0.01	PD	e	PSM
199	3179-3230_AL_MCF7_R3_strict	MAFL-BioID2-HA	P04792	HSPB1	Heat shock protein beta-1 (HspB1) (28 kDa heat shock protein) (Estrogen-regulated 24 kDa protein) (Heat shock 27 kDa protein) (HSP 27) (Stress-responsive protein 27) (SRP27)	0.916686	8|4|5|17|17|20	71	11.83	6	25|25|24|30|29|30	163	27.1667	6	0	0.44	0.74	0	PD	e	PSM
200	3179-3230_AL_MCF7_R3_strict	MAFL-BioID2-HA	P04843	RPN1	Dolichyl-diphosphooligosaccharide--protein glycosyltransferase subunit 1 (Dolichyl-diphosphooligosaccharide--protein glycosyltransferase 67 kDa subunit) (Ribophorin I) (RPN-I) (Ribophorin-1)	0.920606	6|6|5|6|0|2	25	4.17	6	7|8|9|5|5|6	40	6.66667	6	0	0.62	0.74	0	PD	e	PSM
201	3179-3230_AL_MCF7_R3_strict	MAFL-BioID2-HA	P04844	RPN2	Dolichyl-diphosphooligosaccharide--protein glycosyltransferase subunit 2 (Dolichyl-diphosphooligosaccharide--protein glycosyltransferase 63 kDa subunit) (RIBIIR) (Ribophorin II) (RPN-II) (Ribophorin-2)	0.9048	1|2|2|1|2|1	9	1.5	6	1|2|3|1|1|1	9	1.5	6	0.02	1	0.56	0.02	PD	e	PSM
202	3179-3230_AL_MCF7_R3_strict	MAFL-BioID2-HA	P05023	ATP1A1	Sodium/potassium-transporting ATPase subunit alpha-1 (Na(+)/K(+) ATPase alpha-1 subunit) (EC 7.2.2.13) (Sodium pump subunit alpha-1)	0.950408	3|2|2|1|1|1	10	1.67	6	1|2|2|2|2|1	10	1.66667	6	0.02	1	0.55	0.02	PD	e	PSM
203	3179-3230_AL_MCF7_R3_strict	MAFL-BioID2-HA	P05114	HMGN1	Non-histone chromosomal protein HMG-14 (High mobility group nucleosome-binding domain-containing protein 1)	0.879652	2|1|0|1|2|2	8	1.33	6	0|0|0|0|1|0	1	0.166667	6	0.87	8	0.03	0.87	PD	e	PSM
204	3179-3230_AL_MCF7_R3_strict	MAFL-BioID2-HA	P05141	SLC25A5	ADP/ATP translocase 2 (ADP,ATP carrier protein 2) (ADP,ATP carrier protein, fibroblast isoform) (Adenine nucleotide translocator 2) (ANT 2) (Solute carrier family 25 member 5) [Cleaved into: ADP/ATP translocase 2, N-terminally processed]	0.978575	2|1|2|0|0|0	5	0.83	6	2|2|2|0|1|0	7	1.16667	6	0.03	0.71	0.52	0.03	PD	e	PSM
205	3179-3230_AL_MCF7_R3_strict	MAFL-BioID2-HA	P05165	PCCA	Propionyl-CoA carboxylase alpha chain, mitochondrial (PCCase subunit alpha) (EC 6.4.1.3) (Propanoyl-CoA:carbon dioxide ligase subunit alpha)	0.964436	29|24|30|0|0|0	83	13.83	6	0|0|0|0|0|0	0	0.1	6	1	138.33	0	1	PD	e	PSM
206	3179-3230_AL_MCF7_R3_strict	MAFL-BioID2-HA	P05166	PCCB	Propionyl-CoA carboxylase beta chain, mitochondrial (PCCase subunit beta) (EC 6.4.1.3) (Propanoyl-CoA:carbon dioxide ligase subunit beta)	0.963107	17|21|16|1|0|0	55	9.17	6	0|0|0|0|0|0	0	0.1	6	1	91.67	0	1	PD	e	PSM
207	3179-3230_AL_MCF7_R3_strict	MAFL-BioID2-HA	P05198	EIF2S1	Eukaryotic translation initiation factor 2 subunit 1 (Eukaryotic translation initiation factor 2 subunit alpha) (eIF-2-alpha) (eIF-2A) (eIF-2alpha)	0.912879	7|6|6|6|6|5	36	6	6	4|10|7|8|10|12	51	8.5	6	0	0.71	0.74	0	PD	e	PSM
208	3179-3230_AL_MCF7_R3_strict	MAFL-BioID2-HA	P05204	HMGN2	Non-histone chromosomal protein HMG-17 (High mobility group nucleosome-binding domain-containing protein 2)	0.89347	2|0|3|14|13|12	44	7.33	6	5|4|4|8|11|10	42	7	6	0	1.05	0.64	0	PD	e	PSM
209	3179-3230_AL_MCF7_R3_strict	MAFL-BioID2-HA	P05386	RPLP1	60S acidic ribosomal protein P1 (Large ribosomal subunit protein P1)	0.957922	2|4|3|4|5|3	21	3.5	6	2|2|1|2|2|3	12	2	6	0.08	1.75	0.45	0.08	PD	e	PSM
210	3179-3230_AL_MCF7_R3_strict	MAFL-BioID2-HA	P05387	RPLP2	60S acidic ribosomal protein P2 (Large ribosomal subunit protein P2) (Renal carcinoma antigen NY-REN-44)	0.975923	14|14|13|17|16|13	87	14.5	6	7|9|12|16|16|17	77	12.8333	6	0	1.13	0.71	0	PD	e	PSM
211	3179-3230_AL_MCF7_R3_strict	MAFL-BioID2-HA	P05388	RPLP0	60S acidic ribosomal protein P0 (60S ribosomal protein L10E) (Large ribosomal subunit protein uL10)	0.976559	22|19|23|24|27|30	145	24.17	6	16|17|18|25|27|30	133	22.1667	6	0	1.09	0.72	0	PD	e	PSM
212	3179-3230_AL_MCF7_R3_strict	MAFL-BioID2-HA	P05412	JUN	Transcription factor AP-1 (Activator protein 1) (AP1) (Proto-oncogene c-Jun) (V-jun avian sarcoma virus 17 oncogene homolog) (p39)	0.5453	1|1|1|1|2|1	7	1.17	6	0|0|0|0|0|0	0	0.1	6	0.3	11.67	0.26	0.3	PD	e	PSM
213	3179-3230_AL_MCF7_R3_strict	MAFL-BioID2-HA	P05455	SSB	Lupus La protein (La autoantigen) (La ribonucleoprotein) (Sjoegren syndrome type B antigen) (SS-B)	0.927943	10|6|8|0|0|0	24	4	6	2|4|2|2|1|1	12	2	6	0.74	2	0.06	0.74	PD	e	PSM
214	3179-3230_AL_MCF7_R3_strict	MAFL-BioID2-HA	P05783	KRT18	Keratin, type I cytoskeletal 18 (Cell proliferation-inducing gene 46 protein) (Cytokeratin-18) (CK-18) (Keratin-18) (K18)	0.986892	32|29|34|40|46|45	226	37.67	6	72|67|70|53|59|52	373	62.1667	6	0	0.61	0.74	0	PD	e	PSM
215	3179-3230_AL_MCF7_R3_strict	MAFL-BioID2-HA	P06396	GSN	Gelsolin (AGEL) (Actin-depolymerizing factor) (ADF) (Brevin)	0.245559	3|5|6|6|8|8	36	6	6	9|9|5|7|6|5	41	6.83333	6	0	0.88	0.69	0	PD	e	PSM
216	3179-3230_AL_MCF7_R3_strict	MAFL-BioID2-HA	P06576	ATP5F1B	ATP synthase subunit beta, mitochondrial (EC 7.1.2.2) (ATP synthase F1 subunit beta)	0.980324	3|4|2|8|5|6	28	4.67	6	5|7|5|5|6|4	32	5.33333	6	0	0.88	0.67	0	PD	e	PSM
217	3179-3230_AL_MCF7_R3_strict	MAFL-BioID2-HA	P06733	ENO1	Alpha-enolase (EC 4.2.1.11) (2-phospho-D-glycerate hydro-lyase) (C-myc promoter-binding protein) (Enolase 1) (MBP-1) (MPB-1) (Non-neural enolase) (NNE) (Phosphopyruvate hydratase) (Plasminogen-binding protein)	0.988038	6|5|9|7|7|8	42	7	6	9|8|7|6|6|6	42	7	6	0	1	0.69	0	PD	e	PSM
218	3179-3230_AL_MCF7_R3_strict	MAFL-BioID2-HA	P06748	NPM1	Nucleophosmin (NPM) (Nucleolar phosphoprotein B23) (Nucleolar protein NO38) (Numatrin)	0.991907	39|27|42|77|89|94	368	61.33	6	60|65|57|60|66|75	383	63.8333	6	0	0.96	0.73	0	PD	e	PSM
219	3179-3230_AL_MCF7_R3_strict	MAFL-BioID2-HA	P06753	TPM3	Tropomyosin alpha-3 chain (Gamma-tropomyosin) (Tropomyosin-3) (Tropomyosin-5) (hTM5)	0.947726	16|12|15|12|11|13	79	13.17	6	17|16|18|13|12|13	89	14.8333	6	0	0.89	0.72	0	PD	e	PSM
220	3179-3230_AL_MCF7_R3_strict	MAFL-BioID2-HA	P07305	H1-0	Histone H1.0 (Histone H1') (Histone H1(0)) [Cleaved into: Histone H1.0, N-terminally processed]	0.840711	168|177|274|130|152|145	1046	174.33	6	133|207|202|100|116|125	883	147.167	6	0	1.18	0.73	0	PD	e	PSM
221	3179-3230_AL_MCF7_R3_strict	MAFL-BioID2-HA	P07339	CTSD	Cathepsin D (EC 3.4.23.5) [Cleaved into: Cathepsin D light chain; Cathepsin D heavy chain]	0.245559	1|1|0|0|2|1	5	0.83	6	1|1|1|0|0|0	3	0.5	6	0.11	1.67	0.42	0.11	PD	e	PSM
222	3179-3230_AL_MCF7_R3_strict	MAFL-BioID2-HA	P07355	ANXA2	Annexin A2 (Annexin II) (Annexin-2) (Calpactin I heavy chain) (Calpactin-1 heavy chain) (Chromobindin-8) (Lipocortin II) (Placental anticoagulant protein IV) (PAP-IV) (Protein I) (p36)	0.964705	16|13|14|22|20|21	106	17.67	6	50|54|58|79|82|78	401	66.8333	6	0	0.26	0.74	0	PD	e	PSM
223	3179-3230_AL_MCF7_R3_strict	MAFL-BioID2-HA	P07437	TUBB	Tubulin beta chain (Tubulin beta-5 chain)	0.998707	7|8|8|9|10|10	52	8.67	6	8|8|9|14|11|10	60	10	6	0	0.87	0.74	0	PD	e	PSM
224	3179-3230_AL_MCF7_R3_strict	MAFL-BioID2-HA	P07900	HSP90AA1	Heat shock protein HSP 90-alpha (Heat shock 86 kDa) (HSP 86) (HSP86) (Lipopolysaccharide-associated protein 2) (LAP-2) (LPS-associated protein 2) (Renal carcinoma antigen NY-REN-38)	0.995295	2|2|2|5|5|4	20	3.33	6	6|5|7|4|6|6	34	5.66667	6	0	0.59	0.74	0	PD	e	PSM
225	3179-3230_AL_MCF7_R3_strict	MAFL-BioID2-HA	P07910	HNRNPC	Heterogeneous nuclear ribonucleoproteins C1/C2 (hnRNP C1/C2)	0.97316	4|3|7|5|5|6	30	5	6	2|2|1|0|0|3	8	1.33333	6	0.82	3.75	0.04	0.82	PD	e	PSM
226	3179-3230_AL_MCF7_R3_strict	MAFL-BioID2-HA	P08238	HSP90AB1	Heat shock protein HSP 90-beta (HSP 90) (Heat shock 84 kDa) (HSP 84) (HSP84)	0.995605	4|7|4|11|9|10	45	7.5	6	9|10|11|10|8|8	56	9.33333	6	0	0.8	0.7	0	PD	e	PSM
227	3179-3230_AL_MCF7_R3_strict	MAFL-BioID2-HA	P08651	NFIC	Nuclear factor 1 C-type (NF1-C) (Nuclear factor 1/C) (CCAAT-box-binding transcription factor) (CTF) (Nuclear factor I/C) (NF-I/C) (NFI-C) (TGGCA-binding protein)	0.759102	2|3|1|3|2|4	15	2.5	6	1|1|1|1|1|1	6	1	6	0.35	2.5	0.22	0.35	PD	e	PSM
228	3179-3230_AL_MCF7_R3_strict	MAFL-BioID2-HA	P08708	RPS17	40S ribosomal protein S17 (Small ribosomal subunit protein eS17)	0.964459	2|1|1|4|3|4	15	2.5	6	2|3|2|2|4|3	16	2.66667	6	0	0.94	0.61	0	PD	e	PSM
229	3179-3230_AL_MCF7_R3_strict	MAFL-BioID2-HA	P08754	GNAI3	Guanine nucleotide-binding protein G(i) subunit alpha (G(i) alpha-3)	0.881258	1|1|1|3|3|4	13	2.17	6	2|0|1|4|1|3	11	1.83333	6	0.04	1.18	0.51	0.04	PD	e	PSM
230	3179-3230_AL_MCF7_R3_strict	MAFL-BioID2-HA	P09429	HMGB1	High mobility group protein B1 (High mobility group protein 1) (HMG-1)	0.933725	7|6|4|9|8|12	46	7.67	6	6|8|6|15|13|14	62	10.3333	6	0	0.74	0.7	0	PD	e	PSM
231	3179-3230_AL_MCF7_R3_strict	MAFL-BioID2-HA	P09493	TPM1	Tropomyosin alpha-1 chain (Alpha-tropomyosin) (Tropomyosin-1)	0.922474	47|42|42|17|15|16	179	29.83	6	50|52|50|15|13|14	194	32.3333	6	0	0.92	0.72	0	PD	e	PSM
232	3179-3230_AL_MCF7_R3_strict	MAFL-BioID2-HA	P09543	CNP	2',3'-cyclic-nucleotide 3'-phosphodiesterase (CNP) (CNPase) (EC 3.1.4.37)	0.769065	1|1|1|0|0|0	3	0.5	6	0|0|0|0|1|0	1	0.166667	6	0	3	0.74	0	PD	e	PSM
233	3179-3230_AL_MCF7_R3_strict	MAFL-BioID2-HA	P09651	HNRNPA1	Heterogeneous nuclear ribonucleoprotein A1 (hnRNP A1) (Helix-destabilizing protein) (Single-strand RNA-binding protein) (hnRNP core protein A1) [Cleaved into: Heterogeneous nuclear ribonucleoprotein A1, N-terminally processed]	0.986646	25|22|22|24|29|27	149	24.83	6	30|30|31|26|32|32	181	30.1667	6	0	0.82	0.74	0	PD	e	PSM
234	3179-3230_AL_MCF7_R3_strict	MAFL-BioID2-HA	P09661	SNRPA1	U2 small nuclear ribonucleoprotein A' (U2 snRNP A')	0.945419	3|2|2|1|2|3	13	2.17	6	1|1|1|3|5|4	15	2.5	6	0	0.87	0.63	0	PD	e	PSM
235	3179-3230_AL_MCF7_R3_strict	MAFL-BioID2-HA	P09874	PARP1	Poly [ADP-ribose] polymerase 1 (PARP-1) (EC 2.4.2.30) (ADP-ribosyltransferase diphtheria toxin-like 1) (ARTD1) (DNA ADP-ribosyltransferase PARP1) (EC 2.4.2.-) (NAD(+) ADP-ribosyltransferase 1) (ADPRT 1) (Poly[ADP-ribose] synthase 1) (Protein poly-ADP-ribosyltransferase PARP1) (EC 2.4.2.-)	0.977246	17|17|20|20|19|21	114	19	6	4|4|5|11|10|10	44	7.33333	6	0.34	2.59	0.23	0.34	PD	e	PSM
236	3179-3230_AL_MCF7_R3_strict	MAFL-BioID2-HA	P0CG38	POTEI	POTE ankyrin domain family member I	0	1|0|2|0|0|0	3	0.5	6	4|2|2|1|0|1	10	1.66667	6	0	0.3	0.62	0	PD	e	PSM
237	3179-3230_AL_MCF7_R3_strict	MAFL-BioID2-HA	P0CG39	POTEJ	POTE ankyrin domain family member J	0	32|44|39|30|36|33	214	35.67	6	46|38|35|31|28|33	211	35.1667	6	0	1.01	0.73	0	PD	e	PSM
238	3179-3230_AL_MCF7_R3_strict	MAFL-BioID2-HA	P0DMV9	HSPA1B	Heat shock 70 kDa protein 1B (Heat shock 70 kDa protein 2) (HSP70-2) (HSP70.2)	0	18|16|18|21|22|25	120	20	6	38|38|37|29|34|34	210	35	6	0	0.57	0.74	0	PD	e	PSM
239	3179-3230_AL_MCF7_R3_strict	MAFL-BioID2-HA	P0DP25	CALM3	Calmodulin-3	0	26|26|26|35|37|37	187	31.17	6	30|32|33|41|44|43	223	37.1667	6	0	0.84	0.74	0	PD	e	PSM
240	3179-3230_AL_MCF7_R3_strict	MAFL-BioID2-HA	P10244	MYBL2	Myb-related protein B (B-Myb) (Myb-like protein 2)	0.492991	1|1|3|0|0|0	5	0.83	6	0|0|0|0|0|0	0	0.1	6	0.33	8.33	0.24	0.33	PD	e	PSM
241	3179-3230_AL_MCF7_R3_strict	MAFL-BioID2-HA	P10412	H1-4	Histone H1.4 (Histone H1b) (Histone H1s-4)	0.990341	12|14|11|6|1|2	46	7.67	6	12|5|9|7|4|0	37	6.16667	6	0	1.24	0.61	0	PD	e	PSM
242	3179-3230_AL_MCF7_R3_strict	MAFL-BioID2-HA	P10636	MAPT	Microtubule-associated protein tau (Neurofibrillary tangle protein) (Paired helical filament-tau) (PHF-tau)	0.557428	1|0|0|1|1|1	4	0.67	6	3|3|3|2|2|2	15	2.5	6	0	0.27	0.74	0	PD	e	PSM
243	3179-3230_AL_MCF7_R3_strict	MAFL-BioID2-HA	P10809	HSPD1	60 kDa heat shock protein, mitochondrial (EC 5.6.1.7) (60 kDa chaperonin) (Chaperonin 60) (CPN60) (Heat shock protein 60) (HSP-60) (Hsp60) (HuCHA60) (Mitochondrial matrix protein P1) (P60 lymphocyte protein)	0.990307	9|9|9|15|16|10	68	11.33	6	2|3|4|9|9|8	35	5.83333	6	0.09	1.94	0.44	0.09	PD	e	PSM
244	3179-3230_AL_MCF7_R3_strict	MAFL-BioID2-HA	P11021	HSPA5	Endoplasmic reticulum chaperone BiP (EC 3.6.4.10) (78 kDa glucose-regulated protein) (GRP-78) (Binding-immunoglobulin protein) (BiP) (Heat shock protein 70 family protein 5) (HSP70 family protein 5) (Heat shock protein family A member 5) (Immunoglobulin heavy chain-binding protein)	0	13|13|11|21|25|19	102	17	6	17|19|20|17|20|18	111	18.5	6	0	0.92	0.72	0	PD	e	PSM
245	3179-3230_AL_MCF7_R3_strict	MAFL-BioID2-HA	P11142	HSPA8	Heat shock cognate 71 kDa protein (Heat shock 70 kDa protein 8) (Lipopolysaccharide-associated protein 1) (LAP-1) (LPS-associated protein 1)	0.999483	23|23|24|24|21|20	135	22.5	6	32|28|31|24|28|26	169	28.1667	6	0	0.8	0.74	0	PD	e	PSM
246	3179-3230_AL_MCF7_R3_strict	MAFL-BioID2-HA	P11166	SLC2A1	Solute carrier family 2, facilitated glucose transporter member 1 (Glucose transporter type 1, erythrocyte/brain) (GLUT-1) (HepG2 glucose transporter)	0.753991	1|1|1|0|0|0	3	0.5	6	1|1|2|0|0|0	4	0.666667	6	0	0.75	0.74	0	PD	e	PSM
247	3179-3230_AL_MCF7_R3_strict	MAFL-BioID2-HA	P11182	DBT	Lipoamide acyltransferase component of branched-chain alpha-keto acid dehydrogenase complex, mitochondrial (EC 2.3.1.168) (52 kDa mitochondrial autoantigen of primary biliary cirrhosis) (Branched chain 2-oxo-acid dehydrogenase complex component E2) (BCOADC-E2) (Branched-chain alpha-keto acid dehydrogenase complex component E2) (BCKAD-E2) (BCKADE2) (Dihydrolipoamide acetyltransferase component of …	0.955844	17|15|14|0|0|0	46	7.67	6	0|0|0|0|0|0	0	0.1	6	1	76.67	0	1	PD	e	PSM
248	3179-3230_AL_MCF7_R3_strict	MAFL-BioID2-HA	P11387	TOP1	DNA topoisomerase 1 (EC 5.6.2.1) (DNA topoisomerase I)	0.952596	96|83|102|88|93|88	550	91.67	6	38|34|36|42|49|46	245	40.8333	6	0.01	2.24	0.59	0.01	PD	e	PSM
249	3179-3230_AL_MCF7_R3_strict	MAFL-BioID2-HA	P11388	TOP2A	DNA topoisomerase 2-alpha (EC 5.6.2.2) (DNA topoisomerase II, alpha isozyme)	0.941943	4|1|3|5|5|4	22	3.67	6	1|1|0|2|5|5	14	2.33333	6	0.04	1.57	0.51	0.04	PD	e	PSM
250	3179-3230_AL_MCF7_R3_strict	MAFL-BioID2-HA	P11413	G6PD	Glucose-6-phosphate 1-dehydrogenase (G6PD) (EC 1.1.1.49)	0.763498	3|2|3|5|4|4	21	3.5	6	17|15|16|14|14|13	89	14.8333	6	0	0.24	0.74	0	PD	e	PSM
251	3179-3230_AL_MCF7_R3_strict	MAFL-BioID2-HA	P11474	ESRRA	Steroid hormone receptor ERR1 (Estrogen receptor-like 1) (Estrogen-related receptor alpha) (ERR-alpha) (Nuclear receptor subfamily 3 group B member 1)	0.308233	2|2|0|1|1|1	7	1.17	6	0|0|0|0|1|0	1	0.166667	6	0.58	7	0.14	0.58	PD	e	PSM
252	3179-3230_AL_MCF7_R3_strict	MAFL-BioID2-HA	P11498	PC	Pyruvate carboxylase, mitochondrial (EC 6.4.1.1) (Pyruvic carboxylase) (PCB)	0.970502	223|205|216|109|113|110	976	162.67	6	76|77|74|18|21|16	282	47	6	0.96	3.46	0.01	0.96	PD	e	PSM
253	3179-3230_AL_MCF7_R3_strict	MAFL-BioID2-HA	P11586	MTHFD1	C-1-tetrahydrofolate synthase, cytoplasmic (C1-THF synthase) [Cleaved into: C-1-tetrahydrofolate synthase, cytoplasmic, N-terminally processed] [Includes: Methylenetetrahydrofolate dehydrogenase (EC 1.5.1.5); Methenyltetrahydrofolate cyclohydrolase (EC 3.5.4.9); Formyltetrahydrofolate synthetase (EC 6.3.4.3)]	0.9521	1|1|2|1|1|1	7	1.17	6	1|1|1|3|4|1	11	1.83333	6	0	0.64	0.63	0	PD	e	PSM
254	3179-3230_AL_MCF7_R3_strict	MAFL-BioID2-HA	P11940	PABPC1	Polyadenylate-binding protein 1 (PABP-1) (Poly(A)-binding protein 1)	0.971219	10|9|6|5|5|6	41	6.83	6	12|13|11|9|8|9	62	10.3333	6	0	0.66	0.74	0	PD	e	PSM
255	3179-3230_AL_MCF7_R3_strict	MAFL-BioID2-HA	P12236	SLC25A6	ADP/ATP translocase 3 (ADP,ATP carrier protein 3) (ADP,ATP carrier protein, isoform T2) (ANT 2) (Adenine nucleotide translocator 3) (ANT 3) (Solute carrier family 25 member 6) [Cleaved into: ADP/ATP translocase 3, N-terminally processed]	0.975783	2|2|4|0|0|0	8	1.33	6	1|4|5|0|1|1	12	2	6	0.02	0.67	0.55	0.02	PD	e	PSM
256	3179-3230_AL_MCF7_R3_strict	MAFL-BioID2-HA	P12814	ACTN1	Alpha-actinin-1 (Alpha-actinin cytoskeletal isoform) (F-actin cross-linking protein) (Non-muscle alpha-actinin-1)	0.957396	63|63|64|144|146|148	628	104.67	6	84|79|84|158|162|164	731	121.833	6	0	0.86	0.73	0	PD	e	PSM
257	3179-3230_AL_MCF7_R3_strict	MAFL-BioID2-HA	P12956	XRCC6	X-ray repair cross-complementing protein 6 (EC 3.6.4.-) (EC 4.2.99.-) (5'-deoxyribose-5-phosphate lyase Ku70) (5'-dRP lyase Ku70) (70 kDa subunit of Ku antigen) (ATP-dependent DNA helicase 2 subunit 1) (ATP-dependent DNA helicase II 70 kDa subunit) (CTC box-binding factor 75 kDa subunit) (CTC75) (CTCBF) (DNA repair protein XRCC6) (Lupus Ku autoantigen protein p70) (Ku70) (Thyroid-lupus autoantige…	0.973159	14|15|16|7|5|6	63	10.5	6	4|6|4|6|5|3	28	4.66667	6	0.87	2.25	0.03	0.87	PD	e	PSM
258	3179-3230_AL_MCF7_R3_strict	MAFL-BioID2-HA	P13010	XRCC5	X-ray repair cross-complementing protein 5 (EC 3.6.4.-) (86 kDa subunit of Ku antigen) (ATP-dependent DNA helicase 2 subunit 2) (ATP-dependent DNA helicase II 80 kDa subunit) (CTC box-binding factor 85 kDa subunit) (CTC85) (CTCBF) (DNA repair protein XRCC5) (Ku80) (Ku86) (Lupus Ku autoantigen protein p86) (Nuclear factor IV) (Thyroid-lupus autoantigen) (TLAA) (X-ray repair complementing defective…	0.974045	17|17|15|9|9|8	75	12.5	6	6|5|4|3|4|4	26	4.33333	6	0.98	2.88	0	0.98	PD	e	PSM
259	3179-3230_AL_MCF7_R3_strict	MAFL-BioID2-HA	P13639	EEF2	Elongation factor 2 (EF-2)	0.983608	1|3|3|11|9|9	36	6	6	30|26|31|20|19|21	147	24.5	6	0	0.24	0.74	0	PD	e	PSM
260	3179-3230_AL_MCF7_R3_strict	MAFL-BioID2-HA	P13984	GTF2F2	General transcription factor IIF subunit 2 (EC 3.6.4.12) (ATP-dependent helicase GTF2F2) (General transcription factor IIF 30 kDa subunit) (Transcription initiation factor IIF subunit beta) (TFIIF-beta) (Transcription initiation factor RAP30)	0.793547	1|0|1|3|3|1	9	1.5	6	2|4|3|3|3|2	17	2.83333	6	0	0.53	0.65	0	PD	e	PSM
261	3179-3230_AL_MCF7_R3_strict	MAFL-BioID2-HA	P13995	MTHFD2	Bifunctional methylenetetrahydrofolate dehydrogenase/cyclohydrolase, mitochondrial [Includes: NAD-dependent methylenetetrahydrofolate dehydrogenase (EC 1.5.1.15); Methenyltetrahydrofolate cyclohydrolase (EC 3.5.4.9)]	0.777392	1|0|1|0|0|0	2	0.33	6	0|0|0|0|0|0	0	0.1	6	0	3.33	0.74	0	PD	e	PSM
262	3179-3230_AL_MCF7_R3_strict	MAFL-BioID2-HA	P14618	PKM	Pyruvate kinase PKM (EC 2.7.1.40) (Cytosolic thyroid hormone-binding protein) (CTHBP) (Opa-interacting protein 3) (OIP-3) (Pyruvate kinase 2/3) (Pyruvate kinase muscle isozyme) (Thyroid hormone-binding protein 1) (THBP1) (Tumor M2-PK) (p58)	0.991907	6|5|4|13|16|19	63	10.5	6	13|10|11|16|14|16	80	13.3333	6	0	0.79	0.7	0	PD	e	PSM
263	3179-3230_AL_MCF7_R3_strict	MAFL-BioID2-HA	P14649	MYL6B	Myosin light chain 6B (Myosin light chain 1 slow-twitch muscle A isoform) (MLC1sa) (Smooth muscle and nonmuscle myosin light chain alkali 6B)	0.924841	8|7|6|1|1|1	24	4	6	9|8|8|2|1|1	29	4.83333	6	0	0.83	0.65	0	PD	e	PSM
264	3179-3230_AL_MCF7_R3_strict	MAFL-BioID2-HA	P14678	SNRPB	Small nuclear ribonucleoprotein-associated proteins B and B' (snRNP-B) (Sm protein B/B') (Sm-B/B') (SmB/B')	0.973631	1|1|1|2|2|2	9	1.5	6	1|2|1|1|2|2	9	1.5	6	0.02	1	0.56	0.02	PD	e	PSM
265	3179-3230_AL_MCF7_R3_strict	MAFL-BioID2-HA	P14866	HNRNPL	Heterogeneous nuclear ribonucleoprotein L (hnRNP L)	0.978589	13|8|10|10|10|8	59	9.83	6	14|18|22|14|17|13	98	16.3333	6	0	0.6	0.74	0	PD	e	PSM
266	3179-3230_AL_MCF7_R3_strict	MAFL-BioID2-HA	P14923	JUP	Junction plakoglobin (Catenin gamma) (Desmoplakin III) (Desmoplakin-3)	0.949211	5|1|4|8|8|7	33	5.5	6	8|7|6|7|8|9	45	7.5	6	0	0.73	0.69	0	PD	e	PSM
267	3179-3230_AL_MCF7_R3_strict	MAFL-BioID2-HA	P15311	EZR	Ezrin (Cytovillin) (Villin-2) (p81)	0.945803	1|1|0|1|3|2	8	1.33	6	2|1|3|2|3|2	13	2.16667	6	0	0.62	0.62	0	PD	e	PSM
268	3179-3230_AL_MCF7_R3_strict	MAFL-BioID2-HA	P15622	ZNF250	Zinc finger protein 250 (Zinc finger protein 647)	0	1|0|0|0|1|1	3	0.5	6	0|0|0|0|2|0	2	0.333333	6	0	1.5	0.74	0	PD	e	PSM
269	3179-3230_AL_MCF7_R3_strict	MAFL-BioID2-HA	P15880	RPS2	40S ribosomal protein S2 (40S ribosomal protein S4) (Protein LLRep3) (Small ribosomal subunit protein uS5)	0.977616	6|8|7|5|4|5	35	5.83	6	5|6|6|5|4|5	31	5.16667	6	0	1.13	0.66	0	PD	e	PSM
270	3179-3230_AL_MCF7_R3_strict	MAFL-BioID2-HA	P15924	DSP	Desmoplakin (DP) (250/210 kDa paraneoplastic pemphigus antigen)	0.966494	9|12|9|1|6|5	42	7	6	24|28|27|6|14|12	111	18.5	6	0	0.38	0.74	0	PD	e	PSM
271	3179-3230_AL_MCF7_R3_strict	MAFL-BioID2-HA	P15927	RPA2	Replication protein A 32 kDa subunit (RP-A p32) (Replication factor A protein 2) (RF-A protein 2) (Replication protein A 34 kDa subunit) (RP-A p34)	0.870602	2|1|1|1|1|1	7	1.17	6	0|0|0|0|0|0	0	0.1	6	0.3	11.67	0.26	0.3	PD	e	PSM
272	3179-3230_AL_MCF7_R3_strict	MAFL-BioID2-HA	P16401	H1-5	Histone H1.5 (Histone H1a) (Histone H1b) (Histone H1s-3)	0.932394	180|201|349|68|60|63	921	153.5	6	86|134|147|52|59|52	530	88.3333	6	0.03	1.74	0.53	0.03	PD	e	PSM
273	3179-3230_AL_MCF7_R3_strict	MAFL-BioID2-HA	P16402	H1-3	Histone H1.3 (Histone H1c) (Histone H1s-2)	0.989209	6|8|6|1|2|2	25	4.17	6	5|4|3|2|1|3	18	3	6	0.09	1.39	0.44	0.09	PD	e	PSM
274	3179-3230_AL_MCF7_R3_strict	MAFL-BioID2-HA	P16615	ATP2A2	Sarcoplasmic/endoplasmic reticulum calcium ATPase 2 (SERCA2) (SR Ca(2+)-ATPase 2) (EC 7.2.2.10) (Calcium pump 2) (Calcium-transporting ATPase sarcoplasmic reticulum type, slow twitch skeletal muscle isoform) (Endoplasmic reticulum class 1/2 Ca(2+) ATPase)	0.92405	2|4|2|2|2|1	13	2.17	6	6|5|5|1|4|3	24	4	6	0	0.54	0.74	0	PD	e	PSM
275	3179-3230_AL_MCF7_R3_strict	MAFL-BioID2-HA	P16989	YBX3	Y-box-binding protein 3 (Cold shock domain-containing protein A) (DNA-binding protein A) (Single-strand DNA-binding protein NF-GMB)	0.967108	1|3|2|2|3|2	13	2.17	6	1|1|2|2|1|2	9	1.5	6	0.05	1.44	0.5	0.05	PD	e	PSM
276	3179-3230_AL_MCF7_R3_strict	MAFL-BioID2-HA	P17026	ZNF22	Zinc finger protein 22 (Zinc finger protein KOX15) (Zinc finger protein Krox-26)	0.308233	1|0|1|0|1|1	4	0.67	6	0|0|0|0|0|0	0	0.1	6	0	6.67	0.74	0	PD	e	PSM
277	3179-3230_AL_MCF7_R3_strict	MAFL-BioID2-HA	P17096	HMGA1	High mobility group protein HMG-I/HMG-Y (HMG-I(Y)) (High mobility group AT-hook protein 1) (High mobility group protein A1) (High mobility group protein R)	0.884811	5|3|5|3|3|3	22	3.67	6	3|3|2|1|2|2	13	2.16667	6	0.06	1.69	0.48	0.06	PD	e	PSM
278	3179-3230_AL_MCF7_R3_strict	MAFL-BioID2-HA	P17480	UBTF	Nucleolar transcription factor 1 (Autoantigen NOR-90) (Upstream-binding factor 1) (UBF-1)	0.823246	13|12|11|16|15|16	83	13.83	6	7|8|8|9|11|11	54	9	6	0	1.54	0.67	0	PD	e	PSM
279	3179-3230_AL_MCF7_R3_strict	MAFL-BioID2-HA	P17544	ATF7	Cyclic AMP-dependent transcription factor ATF-7 (cAMP-dependent transcription factor ATF-7) (Activating transcription factor 7) (Transcription factor ATF-A)	0	1|1|0|0|0|0	2	0.33	6	1|0|0|0|0|0	1	0.166667	6	0	2	0.74	0	PD	e	PSM
280	3179-3230_AL_MCF7_R3_strict	MAFL-BioID2-HA	P17706	PTPN2	Tyrosine-protein phosphatase non-receptor type 2 (EC 3.1.3.48) (T-cell protein-tyrosine phosphatase) (TCPTP)	0	1|0|2|1|1|0	5	0.83	6	0|0|1|1|1|1	4	0.666667	6	0.07	1.25	0.46	0.07	PD	e	PSM
281	3179-3230_AL_MCF7_R3_strict	MAFL-BioID2-HA	P17844	DDX5	Probable ATP-dependent RNA helicase DDX5 (EC 3.6.4.13) (DEAD box protein 5) (RNA helicase p68)	0.984319	17|19|18|28|29|25	136	22.67	6	11|12|14|20|20|20	97	16.1667	6	0	1.4	0.7	0	PD	e	PSM
282	3179-3230_AL_MCF7_R3_strict	MAFL-BioID2-HA	P17858	PFKL	ATP-dependent 6-phosphofructokinase, liver type (ATP-PFK) (PFK-L) (EC 2.7.1.11) (6-phosphofructokinase type B) (Phosphofructo-1-kinase isozyme B) (PFK-B) (Phosphohexokinase)	0	2|1|1|1|1|0	6	1	6	6|7|7|5|2|3	30	5	6	0	0.2	0.74	0	PD	e	PSM
283	3179-3230_AL_MCF7_R3_strict	MAFL-BioID2-HA	P17980	PSMC3	26S proteasome regulatory subunit 6A (26S proteasome AAA-ATPase subunit RPT5) (Proteasome 26S subunit ATPase 3) (Proteasome subunit P50) (Tat-binding protein 1) (TBP-1)	0.937325	1|2|2|0|0|1	6	1	6	5|6|5|0|0|0	16	2.66667	6	0	0.38	0.74	0	PD	e	PSM
284	3179-3230_AL_MCF7_R3_strict	MAFL-BioID2-HA	P17987	TCP1	T-complex protein 1 subunit alpha (TCP-1-alpha) (CCT-alpha)	0.983086	1|2|2|3|4|3	15	2.5	6	5|7|5|8|7|5	37	6.16667	6	0	0.41	0.74	0	PD	e	PSM
285	3179-3230_AL_MCF7_R3_strict	MAFL-BioID2-HA	P18077	RPL35A	60S ribosomal protein L35a (Cell growth-inhibiting gene 33 protein) (Large ribosomal subunit protein eL33)	0.930358	8|8|11|6|5|9	47	7.83	6	5|7|7|6|6|5	36	6	6	0	1.31	0.65	0	PD	e	PSM
286	3179-3230_AL_MCF7_R3_strict	MAFL-BioID2-HA	P18085	ARF4	ADP-ribosylation factor 4	0.889892	2|1|2|0|1|1	7	1.17	6	1|2|2|2|2|2	11	1.83333	6	0	0.64	0.61	0	PD	e	PSM
287	3179-3230_AL_MCF7_R3_strict	MAFL-BioID2-HA	P18124	RPL7	60S ribosomal protein L7 (Large ribosomal subunit protein uL30)	0.970652	44|39|40|42|44|37	246	41	6	27|30|28|35|34|37	191	31.8333	6	0	1.29	0.73	0	PD	e	PSM
288	3179-3230_AL_MCF7_R3_strict	MAFL-BioID2-HA	P18583	SON	Protein SON (Bax antagonist selected in saccharomyces 1) (BASS1) (Negative regulatory element-binding protein) (NRE-binding protein) (Protein DBP-5) (SON3)	0.938211	23|19|25|2|3|4	76	12.67	6	17|16|23|8|11|10	85	14.1667	6	0	0.89	0.69	0	PD	e	PSM
289	3179-3230_AL_MCF7_R3_strict	MAFL-BioID2-HA	P18615	NELFE	Negative elongation factor E (NELF-E) (RNA-binding protein RD)	0.875	6|7|5|8|7|6	39	6.5	6	7|8|10|10|9|9	53	8.83333	6	0	0.74	0.74	0	PD	e	PSM
290	3179-3230_AL_MCF7_R3_strict	MAFL-BioID2-HA	P18621	RPL17	60S ribosomal protein L17 (60S ribosomal protein L23) (Large ribosomal subunit protein uL22) (PD-1)	0.968119	17|15|18|20|23|20	113	18.83	6	12|11|10|16|19|19	87	14.5	6	0	1.3	0.7	0	PD	e	PSM
291	3179-3230_AL_MCF7_R3_strict	MAFL-BioID2-HA	P18754	RCC1	Regulator of chromosome condensation (Cell cycle regulatory protein) (Chromosome condensation protein 1)	0.879057	2|2|2|2|1|2	11	1.83	6	1|1|1|0|0|1	4	0.666667	6	0.22	2.75	0.35	0.22	PD	e	PSM
292	3179-3230_AL_MCF7_R3_strict	MAFL-BioID2-HA	P19338	NCL	Nucleolin (Protein C23)	0.992295	39|37|41|55|50|48	270	45	6	41|41|42|51|48|50	273	45.5	6	0	0.99	0.73	0	PD	e	PSM
293	3179-3230_AL_MCF7_R3_strict	MAFL-BioID2-HA	P19367	HK1	Hexokinase-1 (EC 2.7.1.1) (Brain form hexokinase) (Hexokinase type I) (HK I) (Hexokinase-A)	0.838721	1|0|0|0|0|0	1	0.17	6	0|2|1|0|0|0	3	0.5	6	0	0.33	0.74	0	PD	e	PSM
294	3179-3230_AL_MCF7_R3_strict	MAFL-BioID2-HA	P19387	POLR2C	DNA-directed RNA polymerase II subunit RPB3 (RNA polymerase II subunit 3) (RNA polymerase II subunit B3) (DNA-directed RNA polymerase II 33 kDa polypeptide) (RPB33) (DNA-directed RNA polymerase II subunit C) (RPB31)	0.772769	1|1|0|0|0|0	2	0.33	6	0|0|0|0|0|0	0	0.1	6	0	3.33	0.74	0	PD	e	PSM
295	3179-3230_AL_MCF7_R3_strict	MAFL-BioID2-HA	P19388	POLR2E	DNA-directed RNA polymerases I, II, and III subunit RPABC1 (RNA polymerases I, II, and III subunit ABC1) (DNA-directed RNA polymerase II 23 kDa polypeptide) (DNA-directed RNA polymerase II subunit E) (RPB5 homolog) (XAP4)	0.871531	4|3|4|2|1|2	16	2.67	6	1|0|0|0|1|2	4	0.666667	6	0.78	4	0.05	0.78	PD	e	PSM
296	3179-3230_AL_MCF7_R3_strict	MAFL-BioID2-HA	P19447	ERCC3	General transcription and DNA repair factor IIH helicase subunit XPB (TFIIH subunit XPB) (EC 3.6.4.12) (Basic transcription factor 2 89 kDa subunit) (BTF2 p89) (DNA excision repair protein ERCC-3) (DNA repair protein complementing XP-B cells) (TFIIH basal transcription factor complex 89 kDa subunit) (TFIIH 89 kDa subunit) (TFIIH p89) (Xeroderma pigmentosum group B-complementing protein)	0.125442	5|2|5|4|1|1	18	3	6	1|1|1|1|0|3	7	1.16667	6	0.6	2.57	0.14	0.6	PD	e	PSM
297	3179-3230_AL_MCF7_R3_strict	MAFL-BioID2-HA	P19525	EIF2AK2	Interferon-induced, double-stranded RNA-activated protein kinase (EC 2.7.11.1) (Eukaryotic translation initiation factor 2-alpha kinase 2) (eIF-2A protein kinase 2) (Interferon-inducible RNA-dependent protein kinase) (P1/eIF-2A protein kinase) (Protein kinase RNA-activated) (PKR) (Protein kinase R) (Tyrosine-protein kinase EIF2AK2) (EC 2.7.10.2) (p68 kinase)	0.674055	5|6|4|4|4|2	25	4.17	6	2|2|0|4|4|6	18	3	6	0.01	1.39	0.57	0.01	PD	e	PSM
298	3179-3230_AL_MCF7_R3_strict	MAFL-BioID2-HA	P19784	CSNK2A2	Casein kinase II subunit alpha' (CK II alpha') (EC 2.7.11.1)	0.731535	3|3|2|0|1|1	10	1.67	6	0|1|1|0|0|0	2	0.333333	6	0.73	5	0.06	0.73	PD	e	PSM
299	3179-3230_AL_MCF7_R3_strict	MAFL-BioID2-HA	P19793	RXRA	Retinoic acid receptor RXR-alpha (Nuclear receptor subfamily 2 group B member 1) (Retinoid X receptor alpha)	0.397646	6|3|3|6|5|5	28	4.67	6	2|2|3|3|4|5	19	3.16667	6	0.01	1.47	0.58	0.01	PD	e	PSM
300	3179-3230_AL_MCF7_R3_strict	MAFL-BioID2-HA	P20226	TBP	TATA-box-binding protein (TATA sequence-binding protein) (TATA-binding factor) (TATA-box factor) (Transcription initiation factor TFIID TBP subunit)	0.659121	1|1|1|0|0|0	3	0.5	6	0|0|0|0|0|0	0	0.1	6	0	5	0.74	0	PD	e	PSM
301	3179-3230_AL_MCF7_R3_strict	MAFL-BioID2-HA	P20290	BTF3	Transcription factor BTF3 (Nascent polypeptide-associated complex subunit beta) (NAC-beta) (RNA polymerase B transcription factor 3)	0.808455	7|3|3|8|6|5	32	5.33	6	22|21|20|29|27|32	151	25.1667	6	0	0.21	0.74	0	PD	e	PSM
302	3179-3230_AL_MCF7_R3_strict	MAFL-BioID2-HA	P20700	LMNB1	Lamin-B1	0.952645	18|14|20|10|11|12	85	14.17	6	16|16|16|10|13|10	81	13.5	6	0	1.05	0.7	0	PD	e	PSM
303	3179-3230_AL_MCF7_R3_strict	MAFL-BioID2-HA	P21291	CSRP1	Cysteine and glycine-rich protein 1 (Cysteine-rich protein 1) (CRP) (CRP1) (Epididymis luminal protein 141) (HEL-141)	0.788877	1|1|1|2|1|2	8	1.33	6	2|2|2|4|3|3	16	2.66667	6	0	0.5	0.74	0	PD	e	PSM
304	3179-3230_AL_MCF7_R3_strict	MAFL-BioID2-HA	P21333	FLNA	Filamin-A (FLN-A) (Actin-binding protein 280) (ABP-280) (Alpha-filamin) (Endothelial actin-binding protein) (Filamin-1) (Non-muscle filamin)	0.992476	51|47|48|52|53|51	302	50.33	6	104|111|104|94|101|95	609	101.5	6	0	0.5	0.74	0	PD	e	PSM
305	3179-3230_AL_MCF7_R3_strict	MAFL-BioID2-HA	P21675	TAF1	Transcription initiation factor TFIID subunit 1 (EC 2.3.1.48) (EC 2.7.11.1) (Cell cycle gene 1 protein) (TBP-associated factor 250 kDa) (p250) (Transcription initiation factor TFIID 250 kDa subunit) (TAF(II)250) (TAFII-250) (TAFII250)	0.837549	10|8|11|2|1|1	33	5.5	6	0|1|1|3|4|3	12	2	6	0.95	2.75	0.01	0.95	PD	e	PSM
306	3179-3230_AL_MCF7_R3_strict	MAFL-BioID2-HA	P21741	MDK	Midkine (MK) (Amphiregulin-associated protein) (ARAP) (Midgestation and kidney protein) (Neurite outgrowth-promoting factor 2) (Neurite outgrowth-promoting protein)	0.518371	1|1|1|0|0|0	3	0.5	6	0|0|0|0|0|0	0	0.1	6	0	5	0.74	0	PD	e	PSM
307	3179-3230_AL_MCF7_R3_strict	MAFL-BioID2-HA	P21796	VDAC1	Voltage-dependent anion-selective channel protein 1 (VDAC-1) (hVDAC1) (Outer mitochondrial membrane protein porin 1) (Plasmalemmal porin) (Porin 31HL) (Porin 31HM)	0.892458	1|1|1|0|3|3	9	1.5	6	0|1|0|3|4|3	11	1.83333	6	0.02	0.82	0.56	0.02	PD	e	PSM
308	3179-3230_AL_MCF7_R3_strict	MAFL-BioID2-HA	P22087	FBL	rRNA 2'-O-methyltransferase fibrillarin (EC 2.1.1.-) (34 kDa nucleolar scleroderma antigen) (Histone-glutamine methyltransferase) (U6 snRNA 2'-O-methyltransferase fibrillarin)	0.958866	46|39|46|25|22|24	202	33.67	6	23|26|17|17|16|16	115	19.1667	6	0	1.76	0.61	0	PD	e	PSM
309	3179-3230_AL_MCF7_R3_strict	MAFL-BioID2-HA	P22626	HNRNPA2B1	Heterogeneous nuclear ribonucleoproteins A2/B1 (hnRNP A2/B1)	0.988317	20|19|19|43|45|45	191	31.83	6	16|17|18|18|12|14	95	15.8333	6	0.94	2.01	0.01	0.94	PD	e	PSM
310	3179-3230_AL_MCF7_R3_strict	MAFL-BioID2-HA	P22670	RFX1	MHC class II regulatory factor RFX1 (Enhancer factor C) (EF-C) (Regulatory factor X 1) (RFX) (Transcription factor RFX1)	0.702154	1|1|0|0|0|0	2	0.33	6	1|0|1|0|0|0	2	0.333333	6	0	1	0.74	0	PD	e	PSM
311	3179-3230_AL_MCF7_R3_strict	MAFL-BioID2-HA	P23246	SFPQ	Splicing factor, proline- and glutamine-rich (100 kDa DNA-pairing protein) (hPOMp100) (DNA-binding p52/p100 complex, 100 kDa subunit) (Polypyrimidine tract-binding protein-associated-splicing factor) (PSF) (PTB-associated-splicing factor)	0.984778	40|46|41|84|108|100	419	69.83	6	80|78|76|85|102|113	534	89	6	0	0.78	0.73	0	PD	e	PSM
312	3179-3230_AL_MCF7_R3_strict	MAFL-BioID2-HA	P23284	PPIB	Peptidyl-prolyl cis-trans isomerase B (PPIase B) (EC 5.2.1.8) (CYP-S1) (Cyclophilin B) (Rotamase B) (S-cyclophilin) (SCYLP)	0.953676	1|2|2|4|4|4	17	2.83	6	4|2|2|6|5|4	23	3.83333	6	0	0.74	0.66	0	PD	e	PSM
313	3179-3230_AL_MCF7_R3_strict	MAFL-BioID2-HA	P23396	RPS3	40S ribosomal protein S3 (EC 4.2.99.18) (Small ribosomal subunit protein uS3)	0.989943	25|20|26|23|27|27	148	24.67	6	20|20|19|16|21|21	117	19.5	6	0	1.26	0.72	0	PD	e	PSM
314	3179-3230_AL_MCF7_R3_strict	MAFL-BioID2-HA	P23443	RPS6KB1	Ribosomal protein S6 kinase beta-1 (S6K-beta-1) (S6K1) (EC 2.7.11.1) (70 kDa ribosomal protein S6 kinase 1) (P70S6K1) (p70-S6K 1) (Ribosomal protein S6 kinase I) (Serine/threonine-protein kinase 14A) (p70 ribosomal S6 kinase alpha) (p70 S6 kinase alpha) (p70 S6K-alpha) (p70 S6KA)	0	5|2|5|8|4|3	27	4.5	6	13|11|12|15|15|13	79	13.1667	6	0	0.34	0.74	0	PD	e	PSM
315	3179-3230_AL_MCF7_R3_strict	MAFL-BioID2-HA	P23528	CFL1	Cofilin-1 (18 kDa phosphoprotein) (p18) (Cofilin, non-muscle isoform)	0.967088	3|4|3|13|14|14	51	8.5	6	3|4|2|7|11|10	37	6.16667	6	0.01	1.38	0.59	0.01	PD	e	PSM
316	3179-3230_AL_MCF7_R3_strict	MAFL-BioID2-HA	P23771	GATA3	Trans-acting T-cell-specific transcription factor GATA-3 (GATA-binding factor 3)	0.308233	2|2|1|1|2|2	10	1.67	6	1|2|1|0|0|1	5	0.833333	6	0.14	2	0.4	0.14	PD	e	PSM
317	3179-3230_AL_MCF7_R3_strict	MAFL-BioID2-HA	P24928	POLR2A	DNA-directed RNA polymerase II subunit RPB1 (RNA polymerase II subunit B1) (EC 2.7.7.6) (DNA-directed RNA polymerase II subunit A) (DNA-directed RNA polymerase III largest subunit) (RNA-directed RNA polymerase II subunit RPB1) (EC 2.7.7.48)	0.902996	5|1|3|2|0|0	11	1.83	6	0|1|0|0|0|0	1	0.166667	6	0.95	11	0.01	0.95	PD	e	PSM
318	3179-3230_AL_MCF7_R3_strict	MAFL-BioID2-HA	P25205	MCM3	DNA replication licensing factor MCM3 (EC 3.6.4.12) (DNA polymerase alpha holoenzyme-associated protein P1) (P1-MCM3) (RLF subunit beta) (p102)	0.95056	2|0|4|3|0|1	10	1.67	6	6|3|4|3|1|0	17	2.83333	6	0	0.59	0.63	0	PD	e	PSM
319	3179-3230_AL_MCF7_R3_strict	MAFL-BioID2-HA	P25398	RPS12	40S ribosomal protein S12 (Small ribosomal subunit protein eS12)	0.95459	3|3|2|4|4|5	21	3.5	6	1|2|1|4|4|5	17	2.83333	6	0.01	1.24	0.6	0.01	PD	e	PSM
320	3179-3230_AL_MCF7_R3_strict	MAFL-BioID2-HA	P25490	YY1	Transcriptional repressor protein YY1 (Delta transcription factor) (INO80 complex subunit S) (NF-E1) (Yin and yang 1) (YY-1)	0.62609	4|3|5|5|5|5	27	4.5	6	4|3|4|5|4|5	25	4.16667	6	0	1.08	0.66	0	PD	e	PSM
321	3179-3230_AL_MCF7_R3_strict	MAFL-BioID2-HA	P25685	DNAJB1	DnaJ homolog subfamily B member 1 (DnaJ protein homolog 1) (Heat shock 40 kDa protein 1) (HSP40) (Heat shock protein 40) (Human DnaJ protein 1) (hDj-1)	0.814904	7|7|6|10|12|10	52	8.67	6	10|11|11|9|10|12	63	10.5	6	0	0.83	0.71	0	PD	e	PSM
322	3179-3230_AL_MCF7_R3_strict	MAFL-BioID2-HA	P25705	ATP5F1A	ATP synthase subunit alpha, mitochondrial (ATP synthase F1 subunit alpha)	0.981072	10|7|9|7|4|9	46	7.67	6	8|9|10|6|10|9	52	8.66667	6	0	0.88	0.7	0	PD	e	PSM
323	3179-3230_AL_MCF7_R3_strict	MAFL-BioID2-HA	P26045	PTPN3	Tyrosine-protein phosphatase non-receptor type 3 (EC 3.1.3.48) (Protein-tyrosine phosphatase H1) (PTP-H1)	0	2|1|1|0|0|0	4	0.67	6	0|0|1|0|0|0	1	0.166667	6	0.29	4	0.31	0.29	PD	e	PSM
324	3179-3230_AL_MCF7_R3_strict	MAFL-BioID2-HA	P26196	DDX6	Probable ATP-dependent RNA helicase DDX6 (EC 3.6.4.13) (ATP-dependent RNA helicase p54) (DEAD box protein 6) (Oncogene RCK)	0.953584	5|3|4|8|8|6	34	5.67	6	11|10|10|12|12|12	67	11.1667	6	0	0.51	0.74	0	PD	e	PSM
325	3179-3230_AL_MCF7_R3_strict	MAFL-BioID2-HA	P26358	DNMT1	DNA (cytosine-5)-methyltransferase 1 (Dnmt1) (EC 2.1.1.37) (CXXC-type zinc finger protein 9) (DNA methyltransferase HsaI) (DNA MTase HsaI) (M.HsaI) (MCMT)	0.856537	1|1|1|1|0|2	6	1	6	2|1|1|1|2|1	8	1.33333	6	0.01	0.75	0.58	0.01	PD	e	PSM
326	3179-3230_AL_MCF7_R3_strict	MAFL-BioID2-HA	P26368	U2AF2	Splicing factor U2AF 65 kDa subunit (U2 auxiliary factor 65 kDa subunit) (hU2AF(65)) (hU2AF65) (U2 snRNP auxiliary factor large subunit)	0.941243	10|11|13|2|1|2	39	6.5	6	17|18|18|9|12|9	83	13.8333	6	0	0.47	0.74	0	PD	e	PSM
327	3179-3230_AL_MCF7_R3_strict	MAFL-BioID2-HA	P26373	RPL13	60S ribosomal protein L13 (Breast basic conserved protein 1) (Large ribosomal subunit protein eL13)	0.974796	11|7|11|18|15|16	78	13	6	9|9|9|13|12|13	65	10.8333	6	0	1.2	0.69	0	PD	e	PSM
328	3179-3230_AL_MCF7_R3_strict	MAFL-BioID2-HA	P26583	HMGB2	High mobility group protein B2 (High mobility group protein 2) (HMG-2)	0.902462	4|2|3|5|5|4	23	3.83	6	1|1|1|7|8|6	24	4	6	0	0.96	0.65	0	PD	e	PSM
329	3179-3230_AL_MCF7_R3_strict	MAFL-BioID2-HA	P26599	PTBP1	Polypyrimidine tract-binding protein 1 (PTB) (57 kDa RNA-binding protein PPTB-1) (Heterogeneous nuclear ribonucleoprotein I) (hnRNP I)	0.970806	7|5|12|7|10|8	49	8.17	6	13|12|15|11|10|10	71	11.8333	6	0	0.69	0.71	0	PD	e	PSM
330	3179-3230_AL_MCF7_R3_strict	MAFL-BioID2-HA	P26641	EEF1G	Elongation factor 1-gamma (EF-1-gamma) (eEF-1B gamma)	0.975364	1|0|1|2|1|2	7	1.17	6	1|1|1|2|2|2	9	1.5	6	0.01	0.78	0.57	0.01	PD	e	PSM
331	3179-3230_AL_MCF7_R3_strict	MAFL-BioID2-HA	P27105	STOM	Stomatin (Erythrocyte band 7 integral membrane protein) (Erythrocyte membrane protein band 7.2) (Protein 7.2b)	0.642428	1|0|2|1|0|0	4	0.67	6	2|1|0|1|2|1	7	1.16667	6	0.02	0.57	0.55	0.02	PD	e	PSM
332	3179-3230_AL_MCF7_R3_strict	MAFL-BioID2-HA	P27348	YWHAQ	14-3-3 protein theta (14-3-3 protein T-cell) (14-3-3 protein tau) (Protein HS1)	0.954075	3|2|1|1|1|1	9	1.5	6	2|1|2|1|1|0	7	1.16667	6	0.07	1.29	0.46	0.07	PD	e	PSM
333	3179-3230_AL_MCF7_R3_strict	MAFL-BioID2-HA	P27448	MARK3	MAP/microtubule affinity-regulating kinase 3 (EC 2.7.11.1) (C-TAK1) (cTAK1) (Cdc25C-associated protein kinase 1) (ELKL motif kinase 2) (EMK-2) (Protein kinase STK10) (Ser/Thr protein kinase PAR-1) (Par-1a) (Serine/threonine-protein kinase p78)	0.550435	1|0|1|0|1|0	3	0.5	6	1|3|2|0|1|1	8	1.33333	6	0	0.38	0.74	0	PD	e	PSM
334	3179-3230_AL_MCF7_R3_strict	MAFL-BioID2-HA	P27635	RPL10	60S ribosomal protein L10 (Laminin receptor homolog) (Large ribosomal subunit protein uL16) (Protein QM) (Ribosomal protein L10) (Tumor suppressor QM)	0.958785	12|10|15|10|7|8	62	10.33	6	13|11|12|12|8|10	66	11	6	0	0.94	0.7	0	PD	e	PSM
335	3179-3230_AL_MCF7_R3_strict	MAFL-BioID2-HA	P27694	RPA1	Replication protein A 70 kDa DNA-binding subunit (RP-A p70) (Replication factor A protein 1) (RF-A protein 1) (Single-stranded DNA-binding protein) [Cleaved into: Replication protein A 70 kDa DNA-binding subunit, N-terminally processed]	0.919359	9|6|10|6|5|9	45	7.5	6	1|2|2|3|3|2	13	2.16667	6	0.94	3.46	0.01	0.94	PD	e	PSM
336	3179-3230_AL_MCF7_R3_strict	MAFL-BioID2-HA	P27695	APEX1	DNA-(apurinic or apyrimidinic site) endonuclease (EC 3.1.-.-) (APEX nuclease) (APEN) (Apurinic-apyrimidinic endonuclease 1) (AP endonuclease 1) (APE-1) (REF-1) (Redox factor-1) [Cleaved into: DNA-(apurinic or apyrimidinic site) endonuclease, mitochondrial]	0.868239	2|1|1|4|1|2	11	1.83	6	2|2|2|3|2|2	13	2.16667	6	0.01	0.85	0.58	0.01	PD	e	PSM
337	3179-3230_AL_MCF7_R3_strict	MAFL-BioID2-HA	P27816	MAP4	Microtubule-associated protein 4 (MAP-4)	0.949262	1|2|3|2|3|1	12	2	6	25|25|24|20|22|19	135	22.5	6	0	0.09	0.74	0	PD	e	PSM
338	3179-3230_AL_MCF7_R3_strict	MAFL-BioID2-HA	P27824	CANX	Calnexin (IP90) (Major histocompatibility complex class I antigen-binding protein p88) (p90)	0.947002	1|0|0|3|3|1	8	1.33	6	2|2|2|1|1|1	9	1.5	6	0.04	0.89	0.51	0.04	PD	e	PSM
339	3179-3230_AL_MCF7_R3_strict	MAFL-BioID2-HA	P28288	ABCD3	ATP-binding cassette sub-family D member 3 (70 kDa peroxisomal membrane protein) (PMP70)	0.853993	1|0|0|0|1|0	2	0.33	6	0|0|0|1|1|1	3	0.5	6	0	0.67	0.74	0	PD	e	PSM
340	3179-3230_AL_MCF7_R3_strict	MAFL-BioID2-HA	P28289	TMOD1	Tropomodulin-1 (Erythrocyte tropomodulin) (E-Tmod)	0.547462	2|2|1|0|0|0	5	0.83	6	0|0|0|0|0|0	0	0.1	6	0.61	8.33	0.12	0.61	PD	e	PSM
341	3179-3230_AL_MCF7_R3_strict	MAFL-BioID2-HA	P28290	ITPRID2	Protein ITPRID2 (Cleavage signal-1 protein) (CS-1) (ITPR-interacting domain-containing protein 2) (Ki-ras-induced actin-interacting protein) (Sperm-specific antigen 2)	0	20|18|21|11|11|11	92	15.33	6	22|20|22|11|11|12	98	16.3333	6	0	0.94	0.71	0	PD	e	PSM
342	3179-3230_AL_MCF7_R3_strict	MAFL-BioID2-HA	P28340	POLD1	DNA polymerase delta catalytic subunit (EC 2.7.7.7) (3'-5' exodeoxyribonuclease) (EC 3.1.11.-) (DNA polymerase subunit delta p125)	0.826632	1|1|1|0|1|1	5	0.83	6	0|0|0|0|0|0	0	0.1	6	0	8.33	0.74	0	PD	e	PSM
343	3179-3230_AL_MCF7_R3_strict	MAFL-BioID2-HA	P28347	TEAD1	Transcriptional enhancer factor TEF-1 (NTEF-1) (Protein GT-IIC) (TEA domain family member 1) (TEAD-1) (Transcription factor 13) (TCF-13)	0.421712	1|0|0|0|0|0	1	0.17	6	0|0|0|0|0|0	0	0.1	6	0	1.67	0.74	0	PD	e	PSM
344	3179-3230_AL_MCF7_R3_strict	MAFL-BioID2-HA	P28370	SMARCA1	Probable global transcription activator SNF2L1 (EC 3.6.4.-) (ATP-dependent helicase SMARCA1) (Nucleosome-remodeling factor subunit SNF2L) (SWI/SNF-related matrix-associated actin-dependent regulator of chromatin subfamily A member 1)	0.902721	1|0|1|0|0|0	2	0.33	6	0|1|1|0|1|0	3	0.5	6	0	0.67	0.74	0	PD	e	PSM
345	3179-3230_AL_MCF7_R3_strict	MAFL-BioID2-HA	P28715	ERCC5	DNA repair protein complementing XP-G cells (EC 3.1.-.-) (DNA excision repair protein ERCC-5) (Xeroderma pigmentosum group G-complementing protein)	0.601149	2|0|0|0|0|0	2	0.33	6	0|0|0|0|0|0	0	0.1	6	0.3	3.33	0.26	0.3	PD	e	PSM
346	3179-3230_AL_MCF7_R3_strict	MAFL-BioID2-HA	P29083	GTF2E1	General transcription factor IIE subunit 1 (General transcription factor IIE 56 kDa subunit) (Transcription initiation factor IIE subunit alpha) (TFIIE-alpha)	0.691569	1|1|1|3|3|2	11	1.83	6	3|4|3|2|4|5	21	3.5	6	0	0.52	0.74	0	PD	e	PSM
347	3179-3230_AL_MCF7_R3_strict	MAFL-BioID2-HA	P29372	MPG	DNA-3-methyladenine glycosylase (EC 3.2.2.21) (3-alkyladenine DNA glycosylase) (3-methyladenine DNA glycosidase) (ADPG) (N-methylpurine-DNA glycosylase)	0.684529	2|2|1|2|2|2	11	1.83	6	1|1|1|4|3|3	13	2.16667	6	0	0.85	0.74	0	PD	e	PSM
348	3179-3230_AL_MCF7_R3_strict	MAFL-BioID2-HA	P29375	KDM5A	Lysine-specific demethylase 5A (EC 1.14.11.67) (Histone demethylase JARID1A) (Jumonji/ARID domain-containing protein 1A) (Retinoblastoma-binding protein 2) (RBBP-2) ([histone H3]-trimethyl-L-lysine(4) demethylase 5A)	0.376727	4|0|3|1|0|2	10	1.67	6	1|1|0|0|0|1	3	0.5	6	0.62	3.33	0.11	0.62	PD	e	PSM
349	3179-3230_AL_MCF7_R3_strict	MAFL-BioID2-HA	P29966	MARCKS	Myristoylated alanine-rich C-kinase substrate (MARCKS) (Protein kinase C substrate, 80 kDa protein, light chain) (80K-L protein) (PKCSL)	0.914789	2|1|3|4|2|3	15	2.5	6	3|3|4|5|2|4	21	3.5	6	0	0.71	0.66	0	PD	e	PSM
350	3179-3230_AL_MCF7_R3_strict	MAFL-BioID2-HA	P30041	PRDX6	Peroxiredoxin-6 (EC 1.11.1.27) (1-Cys peroxiredoxin) (1-Cys PRX) (24 kDa protein) (Acidic calcium-independent phospholipase A2) (aiPLA2) (EC 3.1.1.4) (Antioxidant protein 2) (Glutathione-dependent peroxiredoxin) (Liver 2D page spot 40) (Non-selenium glutathione peroxidase) (NSGPx) (Red blood cells page spot 12)	0.955115	4|3|3|4|2|0	16	2.67	6	8|8|7|4|5|5	37	6.16667	6	0	0.43	0.74	0	PD	e	PSM
351	3179-3230_AL_MCF7_R3_strict	MAFL-BioID2-HA	P30050	RPL12	60S ribosomal protein L12 (Large ribosomal subunit protein uL11)	0.971598	7|10|8|10|11|11	57	9.5	6	6|6|7|9|8|13	49	8.16667	6	0	1.16	0.69	0	PD	e	PSM
352	3179-3230_AL_MCF7_R3_strict	MAFL-BioID2-HA	P30153	PPP2R1A	Serine/threonine-protein phosphatase 2A 65 kDa regulatory subunit A alpha isoform (Medium tumor antigen-associated 61 kDa protein) (PP2A subunit A isoform PR65-alpha) (PP2A subunit A isoform R1-alpha)	0.950902	2|2|3|3|4|3	17	2.83	6	1|2|2|2|3|4	14	2.33333	6	0.01	1.21	0.59	0.01	PD	e	PSM
353	3179-3230_AL_MCF7_R3_strict	MAFL-BioID2-HA	P30260	CDC27	Cell division cycle protein 27 homolog (Anaphase-promoting complex subunit 3) (APC3) (CDC27 homolog) (CDC27Hs) (H-NUC)	0.765878	1|1|1|0|0|0	3	0.5	6	1|1|1|2|2|1	8	1.33333	6	0	0.38	0.74	0	PD	e	PSM
354	3179-3230_AL_MCF7_R3_strict	MAFL-BioID2-HA	P30414	NKTR	NK-tumor recognition protein (NK-TR protein) (Natural-killer cells cyclophilin-related protein) (Peptidyl-prolyl cis-trans isomerase NKTR) (PPIase) (EC 5.2.1.8) (Rotamase)	0.726496	2|3|3|0|0|0	8	1.33	6	2|2|2|0|1|0	7	1.16667	6	0.13	1.14	0.4	0.13	PD	e	PSM
355	3179-3230_AL_MCF7_R3_strict	MAFL-BioID2-HA	P30876	POLR2B	DNA-directed RNA polymerase II subunit RPB2 (EC 2.7.7.6) (DNA-directed RNA polymerase II 140 kDa polypeptide) (DNA-directed RNA polymerase II subunit B) (RNA polymerase II subunit 2) (RNA polymerase II subunit B2)	0.902498	2|1|1|0|0|0	4	0.67	6	0|0|0|0|0|0	0	0.1	6	0.3	6.67	0.26	0.3	PD	e	PSM
356	3179-3230_AL_MCF7_R3_strict	MAFL-BioID2-HA	P31689	DNAJA1	DnaJ homolog subfamily A member 1 (DnaJ protein homolog 2) (HSDJ) (Heat shock 40 kDa protein 4) (Heat shock protein J2) (HSJ-2) (Human DnaJ protein 2) (hDj-2)	0.933016	3|3|4|3|3|2	18	3	6	2|1|3|1|1|1	9	1.5	6	0.11	2	0.43	0.11	PD	e	PSM
357	3179-3230_AL_MCF7_R3_strict	MAFL-BioID2-HA	P31749	AKT1	RAC-alpha serine/threonine-protein kinase (EC 2.7.11.1) (Protein kinase B) (PKB) (Protein kinase B alpha) (PKB alpha) (Proto-oncogene c-Akt) (RAC-PK-alpha)	0.397646	2|0|3|0|1|1	7	1.17	6	1|1|1|1|1|1	6	1	6	0.11	1.17	0.41	0.11	PD	e	PSM
358	3179-3230_AL_MCF7_R3_strict	MAFL-BioID2-HA	P31943	HNRNPH1	Heterogeneous nuclear ribonucleoprotein H (hnRNP H) [Cleaved into: Heterogeneous nuclear ribonucleoprotein H, N-terminally processed]	0.991467	5|4|5|3|5|4	26	4.33	6	3|2|2|4|4|4	19	3.16667	6	0	1.37	0.61	0	PD	e	PSM
359	3179-3230_AL_MCF7_R3_strict	MAFL-BioID2-HA	P31946	YWHAB	14-3-3 protein beta/alpha (Protein 1054) (Protein kinase C inhibitor protein 1) (KCIP-1) [Cleaved into: 14-3-3 protein beta/alpha, N-terminally processed]	0.956519	1|0|3|3|4|3	14	2.33	6	3|3|3|3|3|3	18	3	6	0	0.78	0.64	0	PD	e	PSM
360	3179-3230_AL_MCF7_R3_strict	MAFL-BioID2-HA	P31949	S100A11	Protein S100-A11 (Calgizzarin) (Metastatic lymph node gene 70 protein) (MLN 70) (Protein S100-C) (S100 calcium-binding protein A11) [Cleaved into: Protein S100-A11, N-terminally processed]	0.818045	1|1|1|2|2|2	9	1.5	6	6|4|4|7|9|8	38	6.33333	6	0	0.24	0.74	0	PD	e	PSM
361	3179-3230_AL_MCF7_R3_strict	MAFL-BioID2-HA	P32119	PRDX2	Peroxiredoxin-2 (EC 1.11.1.24) (Natural killer cell-enhancing factor B) (NKEF-B) (PRP) (Thiol-specific antioxidant protein) (TSA) (Thioredoxin peroxidase 1) (Thioredoxin-dependent peroxide reductase 1) (Thioredoxin-dependent peroxiredoxin 2)	0.972935	1|2|2|2|1|0	8	1.33	6	3|3|4|5|4|4	23	3.83333	6	0	0.35	0.74	0	PD	e	PSM
362	3179-3230_AL_MCF7_R3_strict	MAFL-BioID2-HA	P32519	ELF1	ETS-related transcription factor Elf-1 (E74-like factor 1)	0.436027	3|1|4|2|2|3	15	2.5	6	0|0|0|0|0|0	0	0.1	6	0.99	25	0	0.99	PD	e	PSM
363	3179-3230_AL_MCF7_R3_strict	MAFL-BioID2-HA	P32780	GTF2H1	General transcription factor IIH subunit 1 (Basic transcription factor 2 62 kDa subunit) (BTF2 p62) (General transcription factor IIH polypeptide 1) (TFIIH basal transcription factor complex p62 subunit)	0	5|3|3|3|3|3	20	3.33	6	0|0|0|2|3|4	9	1.5	6	0.18	2.22	0.37	0.18	PD	e	PSM
364	3179-3230_AL_MCF7_R3_strict	MAFL-BioID2-HA	P32969	RPL9; RPL9P7; RPL9P8; RPL9P9	60S ribosomal protein L9 (Large ribosomal subunit protein uL6)	0.964867	3|2|3|4|3|5	20	3.33	6	2|2|2|2|3|4	15	2.5	6	0.01	1.33	0.56	0.01	PD	e	PSM
365	3179-3230_AL_MCF7_R3_strict	MAFL-BioID2-HA	P33261	CYP2C19	Cytochrome P450 2C19 (EC 1.14.14.1) ((R)-limonene 6-monooxygenase) (EC 1.14.14.53) ((S)-limonene 6-monooxygenase) (EC 1.14.14.51) ((S)-limonene 7-monooxygenase) (EC 1.14.14.52) (CYPIIC17) (CYPIIC19) (Cytochrome P450-11A) (Cytochrome P450-254C) (Fenbendazole monooxygenase (4'-hydroxylating)) (EC 1.14.14.75) (Mephenytoin 4-hydroxylase)	0	1|0|0|0|0|0	1	0.17	6	0|0|0|0|0|0	0	0.1	6	0	1.67	0.74	0	PD	e	PSM
366	3179-3230_AL_MCF7_R3_strict	MAFL-BioID2-HA	P33991	MCM4	DNA replication licensing factor MCM4 (EC 3.6.4.12) (CDC21 homolog) (P1-CDC21)	0.944689	4|2|4|2|2|1	15	2.5	6	6|4|6|1|1|1	19	3.16667	6	0	0.79	0.64	0	PD	e	PSM
367	3179-3230_AL_MCF7_R3_strict	MAFL-BioID2-HA	P33992	MCM5	DNA replication licensing factor MCM5 (EC 3.6.4.12) (CDC46 homolog) (P1-CDC46)	0.933964	1|1|1|0|1|1	5	0.83	6	0|1|2|0|1|0	4	0.666667	6	0	1.25	0.74	0	PD	e	PSM
368	3179-3230_AL_MCF7_R3_strict	MAFL-BioID2-HA	P33993	MCM7	DNA replication licensing factor MCM7 (EC 3.6.4.12) (CDC47 homolog) (P1.1-MCM3)	0.95398	6|7|6|1|1|1	22	3.67	6	10|14|10|3|2|1	40	6.66667	6	0	0.55	0.69	0	PD	e	PSM
369	3179-3230_AL_MCF7_R3_strict	MAFL-BioID2-HA	P34925	RYK	Tyrosine-protein kinase RYK (EC 2.7.10.1)	0	1|1|1|1|0|0	4	0.67	6	0|0|0|0|0|0	0	0.1	6	0	6.67	0.74	0	PD	e	PSM
370	3179-3230_AL_MCF7_R3_strict	MAFL-BioID2-HA	P34947	GRK5	G protein-coupled receptor kinase 5 (EC 2.7.11.16) (G protein-coupled receptor kinase GRK5)	0	1|1|1|0|0|0	3	0.5	6	1|1|1|1|1|1	6	1	6	0	0.5	0.74	0	PD	e	PSM
371	3179-3230_AL_MCF7_R3_strict	MAFL-BioID2-HA	P35080	PFN2	Profilin-2 (Profilin II)	0.819707	1|1|0|0|0|0	2	0.33	6	0|0|0|0|1|0	1	0.166667	6	0	2	0.74	0	PD	e	PSM
372	3179-3230_AL_MCF7_R3_strict	MAFL-BioID2-HA	P35226	BMI1	Polycomb complex protein BMI-1 (Polycomb group RING finger protein 4) (RING finger protein 51)	0	1|0|0|0|0|0	1	0.17	6	0|0|0|0|0|0	0	0.1	6	0	1.67	0.74	0	PD	e	PSM
373	3179-3230_AL_MCF7_R3_strict	MAFL-BioID2-HA	P35232	PHB	Prohibitin	0.916542	3|3|4|2|2|3	17	2.83	6	1|1|1|1|0|0	4	0.666667	6	0.59	4.25	0.14	0.59	PD	e	PSM
374	3179-3230_AL_MCF7_R3_strict	MAFL-BioID2-HA	P35240	NF2	Merlin (Moesin-ezrin-radixin-like protein) (Neurofibromin-2) (Schwannomerlin) (Schwannomin)	0.586093	26|23|28|11|12|9	109	18.17	6	23|25|22|19|14|14	117	19.5	6	0	0.93	0.72	0	PD	e	PSM
375	3179-3230_AL_MCF7_R3_strict	MAFL-BioID2-HA	P35241	RDX	Radixin	0.910607	1|0|3|1|1|2	8	1.33	6	8|3|5|2|2|1	21	3.5	6	0	0.38	0.74	0	PD	e	PSM
376	3179-3230_AL_MCF7_R3_strict	MAFL-BioID2-HA	P35244	RPA3	Replication protein A 14 kDa subunit (RP-A p14) (Replication factor A protein 3) (RF-A protein 3)	0.843108	5|5|4|2|4|2	22	3.67	6	0|2|1|1|0|1	5	0.833333	6	0.79	4.4	0.05	0.79	PD	e	PSM
377	3179-3230_AL_MCF7_R3_strict	MAFL-BioID2-HA	P35251	RFC1	Replication factor C subunit 1 (Activator 1 140 kDa subunit) (A1 140 kDa subunit) (Activator 1 large subunit) (Activator 1 subunit 1) (DNA-binding protein PO-GA) (Replication factor C 140 kDa subunit) (RF-C 140 kDa subunit) (RFC140) (Replication factor C large subunit)	0.882259	1|1|2|4|1|2	11	1.83	6	1|1|1|2|2|3	10	1.66667	6	0.05	1.1	0.49	0.05	PD	e	PSM
378	3179-3230_AL_MCF7_R3_strict	MAFL-BioID2-HA	P35268	RPL22	60S ribosomal protein L22 (EBER-associated protein) (EAP) (Epstein-Barr virus small RNA-associated protein) (Heparin-binding protein HBp15) (Large ribosomal subunit protein eL22)	0.960562	17|16|23|30|31|27	144	24	6	11|12|11|22|23|24	103	17.1667	6	0	1.4	0.7	0	PD	e	PSM
379	3179-3230_AL_MCF7_R3_strict	MAFL-BioID2-HA	P35269	GTF2F1	General transcription factor IIF subunit 1 (General transcription factor IIF 74 kDa subunit) (Transcription initiation factor IIF subunit alpha) (TFIIF-alpha) (Transcription initiation factor RAP74)	0.850249	2|1|2|5|3|3	16	2.67	6	3|2|3|2|2|3	15	2.5	6	0.01	1.07	0.57	0.01	PD	e	PSM
380	3179-3230_AL_MCF7_R3_strict	MAFL-BioID2-HA	P35568	IRS1	Insulin receptor substrate 1 (IRS-1)	0	1|1|1|0|0|0	3	0.5	6	11|7|9|1|3|1	32	5.33333	6	0	0.09	0.74	0	PD	e	PSM
381	3179-3230_AL_MCF7_R3_strict	MAFL-BioID2-HA	P35579	MYH9	Myosin-9 (Cellular myosin heavy chain, type A) (Myosin heavy chain 9) (Myosin heavy chain, non-muscle IIa) (Non-muscle myosin heavy chain A) (NMMHC-A) (Non-muscle myosin heavy chain IIa) (NMMHC II-a) (NMMHC-IIA)	0.988366	620|547|666|330|341|340	2844	474	6	1021|1066|1124|332|333|356	4232	705.333	6	0	0.67	0.74	0	PD	e	PSM
382	3179-3230_AL_MCF7_R3_strict	MAFL-BioID2-HA	P35580	MYH10	Myosin-10 (Cellular myosin heavy chain, type B) (Myosin heavy chain 10) (Myosin heavy chain, non-muscle IIb) (Non-muscle myosin heavy chain B) (NMMHC-B) (Non-muscle myosin heavy chain IIb) (NMMHC II-b) (NMMHC-IIB)	0.975302	244|223|243|167|158|172	1207	201.17	6	295|305|299|162|166|158	1385	230.833	6	0	0.87	0.74	0	PD	e	PSM
383	3179-3230_AL_MCF7_R3_strict	MAFL-BioID2-HA	P35637	FUS	RNA-binding protein FUS (75 kDa DNA-pairing protein) (Oncogene FUS) (Oncogene TLS) (POMp75) (Translocated in liposarcoma protein)	0.981572	9|9|10|16|11|13	68	11.33	6	10|9|12|19|16|12	78	13	6	0	0.87	0.71	0	PD	e	PSM
384	3179-3230_AL_MCF7_R3_strict	MAFL-BioID2-HA	P35658	NUP214	Nuclear pore complex protein Nup214 (214 kDa nucleoporin) (Nucleoporin Nup214) (Protein CAN)	0.917989	1|0|0|0|0|0	1	0.17	6	4|6|8|1|0|0	19	3.16667	6	0	0.05	0.74	0	PD	e	PSM
385	3179-3230_AL_MCF7_R3_strict	MAFL-BioID2-HA	P35659	DEK	Protein DEK	0.865554	1|1|1|0|1|2	6	1	6	0|0|0|1|2|1	4	0.666667	6	0.07	1.5	0.46	0.07	PD	e	PSM
386	3179-3230_AL_MCF7_R3_strict	MAFL-BioID2-HA	P35908	KRT2	Keratin, type II cytoskeletal 2 epidermal (Cytokeratin-2e) (CK-2e) (Epithelial keratin-2e) (Keratin-2 epidermis) (Keratin-2e) (K2e) (Type-II keratin Kb2)	0.885627	1|1|1|0|0|0	3	0.5	6	1|0|1|0|0|0	2	0.333333	6	0	1.5	0.74	0	PD	e	PSM
387	3179-3230_AL_MCF7_R3_strict	MAFL-BioID2-HA	P36542	ATP5F1C	ATP synthase subunit gamma, mitochondrial (ATP synthase F1 subunit gamma) (F-ATPase gamma subunit)	0.893069	1|1|3|3|1|2	11	1.83	6	3|2|3|1|0|0	9	1.5	6	0.05	1.22	0.5	0.05	PD	e	PSM
388	3179-3230_AL_MCF7_R3_strict	MAFL-BioID2-HA	P36578	RPL4	60S ribosomal protein L4 (60S ribosomal protein L1) (Large ribosomal subunit protein uL4)	0.978358	36|34|37|47|45|45	244	40.67	6	24|29|29|39|44|40	205	34.1667	6	0	1.19	0.73	0	PD	e	PSM
389	3179-3230_AL_MCF7_R3_strict	MAFL-BioID2-HA	P36954	POLR2I	DNA-directed RNA polymerase II subunit RPB9 (RNA polymerase II subunit B9) (DNA-directed RNA polymerase II subunit I) (RNA polymerase II 14.5 kDa subunit) (RPB14.5)	0.73611	1|0|1|0|0|0	2	0.33	6	0|0|0|0|0|0	0	0.1	6	0	3.33	0.74	0	PD	e	PSM
390	3179-3230_AL_MCF7_R3_strict	MAFL-BioID2-HA	P37108	SRP14	Signal recognition particle 14 kDa protein (SRP14) (18 kDa Alu RNA-binding protein)	0.898407	13|9|12|9|10|12	65	10.83	6	10|9|10|9|12|10	60	10	6	0	1.08	0.7	0	PD	e	PSM
391	3179-3230_AL_MCF7_R3_strict	MAFL-BioID2-HA	P37275	ZEB1	Zinc finger E-box-binding homeobox 1 (NIL-2-A zinc finger protein) (Negative regulator of IL2) (Transcription factor 8) (TCF-8)	0.605982	1|0|1|0|0|1	3	0.5	6	1|0|0|0|1|1	3	0.5	6	0	1	0.74	0	PD	e	PSM
392	3179-3230_AL_MCF7_R3_strict	MAFL-BioID2-HA	P37802	TAGLN2	Transgelin-2 (Epididymis tissue protein Li 7e) (SM22-alpha homolog)	0.959957	2|2|2|7|7|7	27	4.5	6	9|9|10|15|12|11	66	11	6	0	0.41	0.74	0	PD	e	PSM
393	3179-3230_AL_MCF7_R3_strict	MAFL-BioID2-HA	P38159	RBMX	RNA-binding motif protein, X chromosome (Glycoprotein p43) (Heterogeneous nuclear ribonucleoprotein G) (hnRNP G) [Cleaved into: RNA-binding motif protein, X chromosome, N-terminally processed]	0.96959	13|11|11|12|14|15	76	12.67	6	12|14|14|10|14|14	78	13	6	0	0.97	0.71	0	PD	e	PSM
394	3179-3230_AL_MCF7_R3_strict	MAFL-BioID2-HA	P38432	COIL	Coilin (p80-coilin)	0.871242	3|4|4|4|4|3	22	3.67	6	1|1|2|4|2|2	12	2	6	0.04	1.83	0.5	0.04	PD	e	PSM
395	3179-3230_AL_MCF7_R3_strict	MAFL-BioID2-HA	P38646	HSPA9	Stress-70 protein, mitochondrial (75 kDa glucose-regulated protein) (GRP-75) (Heat shock 70 kDa protein 9) (Mortalin) (MOT) (Peptide-binding protein 74) (PBP74)	0.995061	5|4|8|16|15|12	60	10	6	6|11|7|11|11|13	59	9.83333	6	0	1.02	0.69	0	PD	e	PSM
396	3179-3230_AL_MCF7_R3_strict	MAFL-BioID2-HA	P38919	EIF4A3	Eukaryotic initiation factor 4A-III (eIF-4A-III) (eIF4A-III) (EC 3.6.4.13) (ATP-dependent RNA helicase DDX48) (ATP-dependent RNA helicase eIF4A-3) (DEAD box protein 48) (Eukaryotic initiation factor 4A-like NUK-34) (Eukaryotic translation initiation factor 4A isoform 3) (Nuclear matrix protein 265) (NMP 265) (hNMP 265) [Cleaved into: Eukaryotic initiation factor 4A-III, N-terminally processed]	0.962454	6|7|7|2|1|1	24	4	6	4|4|5|0|1|0	14	2.33333	6	0.24	1.71	0.34	0.24	PD	e	PSM
397	3179-3230_AL_MCF7_R3_strict	MAFL-BioID2-HA	P38935	IGHMBP2	DNA-binding protein SMUBP-2 (EC 3.6.4.12) (EC 3.6.4.13) (ATP-dependent helicase IGHMBP2) (Glial factor 1) (GF-1) (Immunoglobulin mu-binding protein 2)	0.559743	1|1|1|0|0|0	3	0.5	6	1|1|0|0|0|1	3	0.5	6	0	1	0.74	0	PD	e	PSM
398	3179-3230_AL_MCF7_R3_strict	MAFL-BioID2-HA	P39023	RPL3	60S ribosomal protein L3 (HIV-1 TAR RNA-binding protein B) (TARBP-B) (Large ribosomal subunit protein uL3)	0.971252	40|42|47|49|59|54	291	48.5	6	34|35|40|45|44|48	246	41	6	0	1.18	0.73	0	PD	e	PSM
399	3179-3230_AL_MCF7_R3_strict	MAFL-BioID2-HA	P39656	DDOST	Dolichyl-diphosphooligosaccharide--protein glycosyltransferase 48 kDa subunit (DDOST 48 kDa subunit) (Oligosaccharyl transferase 48 kDa subunit)	0.884959	1|0|0|0|0|0	1	0.17	6	0|0|0|0|0|0	0	0.1	6	0	1.67	0.74	0	PD	e	PSM
400	3179-3230_AL_MCF7_R3_strict	MAFL-BioID2-HA	P39748	FEN1	Flap endonuclease 1 (FEN-1) (EC 3.1.-.-) (DNase IV) (Flap structure-specific endonuclease 1) (Maturation factor 1) (MF1) (hFEN-1)	0.920365	1|0|1|3|1|2	8	1.33	6	2|3|1|3|5|3	17	2.83333	6	0	0.47	0.65	0	PD	e	PSM
401	3179-3230_AL_MCF7_R3_strict	MAFL-BioID2-HA	P39880	CUX1	Homeobox protein cut-like 1 (CCAAT displacement protein) (CDP) (CDP/Cux p200) (Homeobox protein cux-1) [Cleaved into: CDP/Cux p110]	0.822638	10|9|12|2|3|4	40	6.67	6	0|1|0|0|0|0	1	0.166667	6	1	40	0	1	PD	e	PSM
402	3179-3230_AL_MCF7_R3_strict	MAFL-BioID2-HA	P40227	CCT6A	T-complex protein 1 subunit zeta (TCP-1-zeta) (Acute morphine dependence-related protein 2) (CCT-zeta-1) (HTR3) (Tcp20)	0.97785	4|2|4|0|0|0	10	1.67	6	7|10|7|4|4|5	37	6.16667	6	0	0.27	0.74	0	PD	e	PSM
403	3179-3230_AL_MCF7_R3_strict	MAFL-BioID2-HA	P40429	RPL13A	60S ribosomal protein L13a (23 kDa highly basic protein) (Large ribosomal subunit protein uL13)	0.954354	9|6|11|15|18|14	73	12.17	6	5|4|5|13|13|13	53	8.83333	6	0	1.38	0.66	0	PD	e	PSM
404	3179-3230_AL_MCF7_R3_strict	MAFL-BioID2-HA	P40616	ARL1	ADP-ribosylation factor-like protein 1	0.766372	2|0|1|2|2|3	10	1.67	6	2|1|2|3|2|2	12	2	6	0	0.83	0.61	0	PD	e	PSM
405	3179-3230_AL_MCF7_R3_strict	MAFL-BioID2-HA	P40692	MLH1	DNA mismatch repair protein Mlh1 (MutL protein homolog 1)	0.676796	1|3|2|0|0|0	6	1	6	0|0|0|0|0|0	0	0.1	6	0.63	10	0.1	0.63	PD	e	PSM
406	3179-3230_AL_MCF7_R3_strict	MAFL-BioID2-HA	P40763	STAT3	Signal transducer and activator of transcription 3 (Acute-phase response factor)	0.857242	4|5|5|3|1|1	19	3.17	6	2|3|3|0|1|0	9	1.5	6	0.37	2.11	0.21	0.37	PD	e	PSM
407	3179-3230_AL_MCF7_R3_strict	MAFL-BioID2-HA	P41091	EIF2S3	Eukaryotic translation initiation factor 2 subunit 3 (EC 3.6.5.3) (Eukaryotic translation initiation factor 2 subunit gamma X) (eIF-2-gamma X) (eIF-2gX)	0.918968	7|4|3|2|3|1	20	3.33	6	7|9|7|4|4|5	36	6	6	0	0.56	0.68	0	PD	e	PSM
408	3179-3230_AL_MCF7_R3_strict	MAFL-BioID2-HA	P41208	CETN2	Centrin-2 (Caltractin isoform 1)	0.56433	2|2|3|4|4|4	19	3.17	6	6|4|6|4|5|6	31	5.16667	6	0	0.61	0.74	0	PD	e	PSM
409	3179-3230_AL_MCF7_R3_strict	MAFL-BioID2-HA	P41223	BUD31	Protein BUD31 homolog (Protein EDG-2) (Protein G10 homolog)	0.812875	4|2|3|1|0|0	10	1.67	6	1|1|1|0|0|0	3	0.5	6	0.62	3.33	0.11	0.62	PD	e	PSM
410	3179-3230_AL_MCF7_R3_strict	MAFL-BioID2-HA	P41240	CSK	Tyrosine-protein kinase CSK (EC 2.7.10.2) (C-Src kinase) (Protein-tyrosine kinase CYL)	0.125442	1|1|1|0|0|0	3	0.5	6	2|0|0|1|1|1	5	0.833333	6	0	0.6	0.74	0	PD	e	PSM
411	3179-3230_AL_MCF7_R3_strict	MAFL-BioID2-HA	P41250	GARS1	Glycine--tRNA ligase (EC 6.1.1.14) (Diadenosine tetraphosphate synthetase) (Ap4A synthetase) (EC 2.7.7.-) (Glycyl-tRNA synthetase) (GlyRS) (Glycyl-tRNA synthetase 1)	0	1|2|2|0|0|1	6	1	6	2|2|2|1|2|1	10	1.66667	6	0.01	0.6	0.59	0.01	PD	e	PSM
412	3179-3230_AL_MCF7_R3_strict	MAFL-BioID2-HA	P42166	TMPO	Lamina-associated polypeptide 2, isoform alpha (Thymopoietin isoform alpha) (TP alpha) (Thymopoietin-related peptide isoform alpha) (TPRP isoform alpha) [Cleaved into: Thymopoietin (TP) (Splenin); Thymopentin (TP5)]	0.963735	15|7|15|16|19|16	88	14.67	6	6|7|5|5|3|2	28	4.66667	6	0.98	3.14	0	0.98	PD	e	PSM
413	3179-3230_AL_MCF7_R3_strict	MAFL-BioID2-HA	P42167	TMPO	Lamina-associated polypeptide 2, isoforms beta/gamma (Thymopoietin, isoforms beta/gamma) (TP beta/gamma) (Thymopoietin-related peptide isoforms beta/gamma) (TPRP isoforms beta/gamma) [Cleaved into: Thymopoietin (TP) (Splenin); Thymopentin (TP5)]	0.963735	3|3|3|0|0|0	9	1.5	6	9|7|7|2|3|5	33	5.5	6	0	0.27	0.74	0	PD	e	PSM
414	3179-3230_AL_MCF7_R3_strict	MAFL-BioID2-HA	P42224	STAT1	Signal transducer and activator of transcription 1-alpha/beta (Transcription factor ISGF-3 components p91/p84)	0.794347	5|6|2|2|2|3	20	3.33	6	8|5|8|7|7|6	41	6.83333	6	0	0.49	0.74	0	PD	e	PSM
415	3179-3230_AL_MCF7_R3_strict	MAFL-BioID2-HA	P42285	MTREX	Exosome RNA helicase MTR4 (EC 3.6.4.13) (ATP-dependent RNA helicase DOB1) (ATP-dependent RNA helicase SKIV2L2) (Superkiller viralicidic activity 2-like 2) (TRAMP-like complex helicase)	0	3|2|2|2|2|2	13	2.17	6	1|1|2|1|1|1	7	1.16667	6	0.09	1.86	0.44	0.09	PD	e	PSM
416	3179-3230_AL_MCF7_R3_strict	MAFL-BioID2-HA	P42568	MLLT3	Protein AF-9 (ALL1-fused gene from chromosome 9 protein) (Myeloid/lymphoid or mixed-lineage leukemia translocated to chromosome 3 protein) (YEATS domain-containing protein 3)	0	2|0|1|0|0|0	3	0.5	6	0|0|0|0|0|0	0	0.1	6	0.3	5	0.26	0.3	PD	e	PSM
417	3179-3230_AL_MCF7_R3_strict	MAFL-BioID2-HA	P42677	RPS27	40S ribosomal protein S27 (Metallopan-stimulin 1) (MPS-1) (Small ribosomal subunit protein eS27)	0.956006	3|3|3|3|3|3	18	3	6	2|1|1|2|1|2	9	1.5	6	0.06	2	0.48	0.06	PD	e	PSM
418	3179-3230_AL_MCF7_R3_strict	MAFL-BioID2-HA	P42696	RBM34	RNA-binding protein 34 (RNA-binding motif protein 34)	0.817081	12|9|13|9|6|6	55	9.17	6	3|2|3|3|3|7	21	3.5	6	0.68	2.62	0.08	0.68	PD	e	PSM
419	3179-3230_AL_MCF7_R3_strict	MAFL-BioID2-HA	P42766	RPL35	60S ribosomal protein L35 (Large ribosomal subunit protein uL29)	0.947485	32|28|49|35|36|39	219	36.5	6	18|18|18|30|31|33	148	24.6667	6	0	1.48	0.71	0	PD	e	PSM
420	3179-3230_AL_MCF7_R3_strict	MAFL-BioID2-HA	P42857	NSG1	Neuronal vesicle trafficking-associated protein 1 (Neuron-enriched endosomal protein of 21 kDa) (Neuron-specific protein family member 1)	0	1|0|0|0|0|0	1	0.17	6	0|0|0|1|1|0	2	0.333333	6	0	0.5	0.74	0	PD	e	PSM
421	3179-3230_AL_MCF7_R3_strict	MAFL-BioID2-HA	P43243	MATR3	Matrin-3	0.973758	9|9|10|13|19|15	75	12.5	6	6|4|5|4|4|4	27	4.5	6	0.84	2.78	0.04	0.84	PD	e	PSM
422	3179-3230_AL_MCF7_R3_strict	MAFL-BioID2-HA	P43246	MSH2	DNA mismatch repair protein Msh2 (hMSH2) (MutS protein homolog 2)	0.855962	1|1|0|1|2|2	7	1.17	6	3|3|3|2|3|2	16	2.66667	6	0	0.44	0.74	0	PD	e	PSM
423	3179-3230_AL_MCF7_R3_strict	MAFL-BioID2-HA	P43490	NAMPT	Nicotinamide phosphoribosyltransferase (NAmPRTase) (Nampt) (EC 2.4.2.12) (Pre-B-cell colony-enhancing factor 1) (Pre-B cell-enhancing factor) (Visfatin)	0.831629	2|1|2|0|0|1	6	1	6	1|2|2|2|1|1	9	1.5	6	0.01	0.67	0.57	0.01	PD	e	PSM
424	3179-3230_AL_MCF7_R3_strict	MAFL-BioID2-HA	P43686	PSMC4	26S proteasome regulatory subunit 6B (26S proteasome AAA-ATPase subunit RPT3) (MB67-interacting protein) (MIP224) (Proteasome 26S subunit ATPase 4) (Tat-binding protein 7) (TBP-7)	0.927989	1|1|1|0|1|1	5	0.83	6	1|0|0|0|1|2	4	0.666667	6	0	1.25	0.74	0	PD	e	PSM
425	3179-3230_AL_MCF7_R3_strict	MAFL-BioID2-HA	P45880	VDAC2	Voltage-dependent anion-selective channel protein 2 (VDAC-2) (hVDAC2) (Outer mitochondrial membrane protein porin 2)	0.90802	4|2|3|4|2|3	18	3	6	4|5|2|3|3|4	21	3.5	6	0	0.86	0.65	0	PD	e	PSM
426	3179-3230_AL_MCF7_R3_strict	MAFL-BioID2-HA	P45973	CBX5	Chromobox protein homolog 5 (Antigen p25) (Heterochromatin protein 1 homolog alpha) (HP1 alpha)	0.824637	4|3|3|5|6|4	25	4.17	6	4|4|3|6|9|9	35	5.83333	6	0	0.71	0.69	0	PD	e	PSM
427	3179-3230_AL_MCF7_R3_strict	MAFL-BioID2-HA	P46013	MKI67	Proliferation marker protein Ki-67 (Antigen identified by monoclonal antibody Ki-67) (Antigen KI-67) (Antigen Ki67)	0.957663	44|39|53|56|53|53	298	49.67	6	39|39|36|43|34|38	229	38.1667	6	0	1.3	0.73	0	PD	e	PSM
428	3179-3230_AL_MCF7_R3_strict	MAFL-BioID2-HA	P46063	RECQL	ATP-dependent DNA helicase Q1 (EC 3.6.4.12) (DNA helicase, RecQ-like type 1) (RecQ1) (DNA-dependent ATPase Q1) (RecQ protein-like 1)	0.742091	1|2|1|0|0|0	4	0.67	6	0|0|1|0|0|0	1	0.166667	6	0.29	4	0.31	0.29	PD	e	PSM
429	3179-3230_AL_MCF7_R3_strict	MAFL-BioID2-HA	P46087	NOP2	Probable 28S rRNA (cytosine(4447)-C(5))-methyltransferase (EC 2.1.1.-) (Nucleolar protein 1) (Nucleolar protein 2 homolog) (Proliferating-cell nucleolar antigen p120) (Proliferation-associated nucleolar protein p120)	0.93171	11|11|12|12|12|16	74	12.33	6	7|7|6|14|12|12	58	9.66667	6	0	1.28	0.68	0	PD	e	PSM
430	3179-3230_AL_MCF7_R3_strict	MAFL-BioID2-HA	P46100	ATRX	Transcriptional regulator ATRX (EC 3.6.4.12) (ATP-dependent helicase ATRX) (X-linked helicase II) (X-linked nuclear protein) (XNP) (Znf-HX)	0.85505	4|5|6|4|4|3	26	4.33	6	1|2|2|0|1|2	8	1.33333	6	0.56	3.25	0.15	0.56	PD	e	PSM
431	3179-3230_AL_MCF7_R3_strict	MAFL-BioID2-HA	P46734	MAP2K3	Dual specificity mitogen-activated protein kinase kinase 3 (MAP kinase kinase 3) (MAPKK 3) (EC 2.7.12.2) (MAPK/ERK kinase 3) (MEK 3) (Stress-activated protein kinase kinase 2) (SAPK kinase 2) (SAPKK-2) (SAPKK2)	0.492991	2|1|1|1|2|0	7	1.17	6	1|1|1|1|0|1	5	0.833333	6	0.09	1.4	0.43	0.09	PD	e	PSM
432	3179-3230_AL_MCF7_R3_strict	MAFL-BioID2-HA	P46736	BRCC3	Lys-63-specific deubiquitinase BRCC36 (EC 3.4.19.-) (BRCA1-A complex subunit BRCC36) (BRCA1/BRCA2-containing complex subunit 3) (BRCA1/BRCA2-containing complex subunit 36) (BRISC complex subunit BRCC36)	0.581399	1|1|1|0|0|0	3	0.5	6	0|0|1|1|1|1	4	0.666667	6	0	0.75	0.74	0	PD	e	PSM
433	3179-3230_AL_MCF7_R3_strict	MAFL-BioID2-HA	P46776	RPL27A	60S ribosomal protein L27a (Large ribosomal subunit protein uL15)	0.961122	25|26|40|27|29|27	174	29	6	15|15|13|16|19|23	101	16.8333	6	0	1.72	0.62	0	PD	e	PSM
434	3179-3230_AL_MCF7_R3_strict	MAFL-BioID2-HA	P46777	RPL5	60S ribosomal protein L5 (Large ribosomal subunit protein uL18)	0.964858	14|15|16|14|12|14	85	14.17	6	10|9|10|5|9|9	52	8.66667	6	0	1.63	0.67	0	PD	e	PSM
435	3179-3230_AL_MCF7_R3_strict	MAFL-BioID2-HA	P46778	RPL21	60S ribosomal protein L21 (Large ribosomal subunit protein eL21)	0.950316	13|12|13|12|14|12	76	12.67	6	6|7|8|8|8|8	45	7.5	6	0	1.69	0.66	0	PD	e	PSM
436	3179-3230_AL_MCF7_R3_strict	MAFL-BioID2-HA	P46779	RPL28	60S ribosomal protein L28 (Large ribosomal subunit protein eL28)	0.941715	2|2|4|7|8|11	34	5.67	6	4|4|4|1|4|5	22	3.66667	6	0.22	1.55	0.36	0.22	PD	e	PSM
437	3179-3230_AL_MCF7_R3_strict	MAFL-BioID2-HA	P46781	RPS9	40S ribosomal protein S9 (Small ribosomal subunit protein uS4)	0.966958	13|11|12|11|11|11	69	11.5	6	10|9|8|7|9|6	49	8.16667	6	0	1.41	0.68	0	PD	e	PSM
438	3179-3230_AL_MCF7_R3_strict	MAFL-BioID2-HA	P46783	RPS10	40S ribosomal protein S10 (Small ribosomal subunit protein eS10)	0.96723	1|1|2|2|2|2	10	1.67	6	1|2|1|2|2|3	11	1.83333	6	0	0.91	0.6	0	PD	e	PSM
439	3179-3230_AL_MCF7_R3_strict	MAFL-BioID2-HA	P46937	YAP1	Transcriptional coactivator YAP1 (Yes-associated protein 1) (Protein yorkie homolog) (Yes-associated protein YAP65 homolog)	0.738776	3|1|1|1|2|1	9	1.5	6	2|2|3|0|0|0	7	1.16667	6	0.08	1.29	0.46	0.08	PD	e	PSM
440	3179-3230_AL_MCF7_R3_strict	MAFL-BioID2-HA	P46940	IQGAP1	Ras GTPase-activating-like protein IQGAP1 (p195)	0.933906	5|4|4|0|4|2	19	3.17	6	5|6|5|7|7|7	37	6.16667	6	0	0.51	0.74	0	PD	e	PSM
441	3179-3230_AL_MCF7_R3_strict	MAFL-BioID2-HA	P47755	CAPZA2	F-actin-capping protein subunit alpha-2 (CapZ alpha-2)	0.906962	14|15|14|14|17|13	87	14.5	6	18|19|19|16|17|18	107	17.8333	6	0	0.81	0.74	0	PD	e	PSM
442	3179-3230_AL_MCF7_R3_strict	MAFL-BioID2-HA	P47756	CAPZB	F-actin-capping protein subunit beta (CapZ beta)	0.937847	31|21|34|40|45|46	217	36.17	6	40|36|37|36|40|39	228	38	6	0	0.95	0.73	0	PD	e	PSM
443	3179-3230_AL_MCF7_R3_strict	MAFL-BioID2-HA	P47914	RPL29	60S ribosomal protein L29 (Cell surface heparin-binding protein HIP) (Large ribosomal subunit protein eL29)	0.946178	18|10|19|16|13|14	90	15	6	6|5|5|8|12|14	50	8.33333	6	0	1.8	0.62	0	PD	e	PSM
444	3179-3230_AL_MCF7_R3_strict	MAFL-BioID2-HA	P48382	RFX5	DNA-binding protein RFX5 (Regulatory factor X 5)	0.646338	1|3|3|7|6|8	28	4.67	6	2|0|2|0|0|0	4	0.666667	6	0.97	7	0.01	0.97	PD	e	PSM
445	3179-3230_AL_MCF7_R3_strict	MAFL-BioID2-HA	P48426	PIP4K2A	Phosphatidylinositol 5-phosphate 4-kinase type-2 alpha (EC 2.7.1.149) (1-phosphatidylinositol 5-phosphate 4-kinase 2-alpha) (Diphosphoinositide kinase 2-alpha) (PIP5KIII) (Phosphatidylinositol 5-phosphate 4-kinase type II alpha) (PI(5)P 4-kinase type II alpha) (PIP4KII-alpha) (PtdIns(4)P-5-kinase B isoform) (PtdIns(4)P-5-kinase C isoform) (PtdIns(5)P-4-kinase isoform 2-alpha)	0.669688	3|2|3|2|0|1	11	1.83	6	4|2|1|2|1|1	11	1.83333	6	0.02	1	0.56	0.02	PD	e	PSM
446	3179-3230_AL_MCF7_R3_strict	MAFL-BioID2-HA	P48444	ARCN1	Coatomer subunit delta (Archain) (Delta-coat protein) (Delta-COP)	0.918979	4|4|8|3|6|3	28	4.67	6	10|11|10|10|11|12	64	10.6667	6	0	0.44	0.74	0	PD	e	PSM
447	3179-3230_AL_MCF7_R3_strict	MAFL-BioID2-HA	P48552	NRIP1	Nuclear receptor-interacting protein 1 (Nuclear factor RIP140) (Receptor-interacting protein 140)	0	5|5|3|0|0|0	13	2.17	6	0|0|0|0|0|0	0	0.1	6	0.99	21.67	0	0.99	PD	e	PSM
448	3179-3230_AL_MCF7_R3_strict	MAFL-BioID2-HA	P48634	PRRC2A	Protein PRRC2A (HLA-B-associated transcript 2) (Large proline-rich protein BAT2) (Proline-rich and coiled-coil-containing protein 2A) (Protein G2)	0.910893	4|5|6|4|3|7	29	4.83	6	12|12|13|10|7|3	57	9.5	6	0	0.51	0.74	0	PD	e	PSM
449	3179-3230_AL_MCF7_R3_strict	MAFL-BioID2-HA	P48643	CCT5	T-complex protein 1 subunit epsilon (TCP-1-epsilon) (CCT-epsilon)	0.98192	1|2|1|0|0|2	6	1	6	11|12|10|5|5|6	49	8.16667	6	0	0.12	0.74	0	PD	e	PSM
450	3179-3230_AL_MCF7_R3_strict	MAFL-BioID2-HA	P48651	PTDSS1	Phosphatidylserine synthase 1 (PSS-1) (PtdSer synthase 1) (EC 2.7.8.29) (Serine-exchange enzyme I)	0.501883	1|2|1|0|0|0	4	0.67	6	2|1|3|0|0|0	6	1	6	0.03	0.67	0.52	0.03	PD	e	PSM
451	3179-3230_AL_MCF7_R3_strict	MAFL-BioID2-HA	P48729	CSNK1A1	Casein kinase I isoform alpha (CKI-alpha) (EC 2.7.11.1) (CK1)	0.716662	15|13|15|16|16|16	91	15.17	6	22|21|21|19|21|22	126	21	6	0	0.72	0.74	0	PD	e	PSM
452	3179-3230_AL_MCF7_R3_strict	MAFL-BioID2-HA	P48735	IDH2	Isocitrate dehydrogenase [NADP], mitochondrial (IDH) (EC 1.1.1.42) (ICD-M) (IDP) (NADP(+)-specific ICDH) (Oxalosuccinate decarboxylase)	0.745651	1|1|1|1|0|0	4	0.67	6	0|0|1|0|1|1	3	0.5	6	0	1.33	0.74	0	PD	e	PSM
453	3179-3230_AL_MCF7_R3_strict	MAFL-BioID2-HA	P49005	POLD2	DNA polymerase delta subunit 2 (DNA polymerase delta subunit p50)	0.583809	1|0|1|0|0|0	2	0.33	6	0|0|0|0|0|0	0	0.1	6	0	3.33	0.74	0	PD	e	PSM
454	3179-3230_AL_MCF7_R3_strict	MAFL-BioID2-HA	P49023	PXN	Paxillin	0.745651	1|3|1|4|5|2	16	2.67	6	6|9|7|4|4|4	34	5.66667	6	0	0.47	0.74	0	PD	e	PSM
455	3179-3230_AL_MCF7_R3_strict	MAFL-BioID2-HA	P49207	RPL34	60S ribosomal protein L34 (Large ribosomal subunit protein eL34)	0.907679	2|2|2|3|2|4	15	2.5	6	2|2|2|3|3|3	15	2.5	6	0	1	0.61	0	PD	e	PSM
456	3179-3230_AL_MCF7_R3_strict	MAFL-BioID2-HA	P49327	FASN	Fatty acid synthase (EC 2.3.1.85) (Type I fatty acid synthase) [Includes: [Acyl-carrier-protein] S-acetyltransferase (EC 2.3.1.38); [Acyl-carrier-protein] S-malonyltransferase (EC 2.3.1.39); 3-oxoacyl-[acyl-carrier-protein] synthase (EC 2.3.1.41); 3-oxoacyl-[acyl-carrier-protein] reductase (EC 1.1.1.100); 3-hydroxyacyl-[acyl-carrier-protein] dehydratase (EC 4.2.1.59); Enoyl-[acyl-carrier-protein]…	0.983033	16|13|18|13|15|14	89	14.83	6	71|64|65|25|29|29	283	47.1667	6	0	0.31	0.74	0	PD	e	PSM
457	3179-3230_AL_MCF7_R3_strict	MAFL-BioID2-HA	P49368	CCT3	T-complex protein 1 subunit gamma (TCP-1-gamma) (CCT-gamma) (hTRiC5)	0.974835	2|1|1|2|2|2	10	1.67	6	3|2|3|4|7|5	24	4	6	0	0.42	0.74	0	PD	e	PSM
458	3179-3230_AL_MCF7_R3_strict	MAFL-BioID2-HA	P49407	ARRB1	Beta-arrestin-1 (Arrestin beta-1) (Non-visual arrestin-2)	0	2|3|3|1|0|0	9	1.5	6	0|0|0|0|0|0	0	0.1	6	0.96	15	0.01	0.96	PD	e	PSM
459	3179-3230_AL_MCF7_R3_strict	MAFL-BioID2-HA	P49411	TUFM	Elongation factor Tu, mitochondrial (EF-Tu) (P43)	0.962337	17|8|13|9|12|10	69	11.5	6	10|16|11|12|10|11	70	11.6667	6	0	0.99	0.7	0	PD	e	PSM
460	3179-3230_AL_MCF7_R3_strict	MAFL-BioID2-HA	P49458	SRP9	Signal recognition particle 9 kDa protein (SRP9)	0.814033	3|3|3|3|2|3	17	2.83	6	2|2|2|2|1|2	11	1.83333	6	0.02	1.55	0.54	0.02	PD	e	PSM
461	3179-3230_AL_MCF7_R3_strict	MAFL-BioID2-HA	P49711	CTCF	Transcriptional repressor CTCF (11-zinc finger protein) (CCCTC-binding factor) (CTCFL paralog)	0.79508	2|2|3|3|1|3	14	2.33	6	1|1|1|3|4|2	12	2	6	0.01	1.17	0.57	0.01	PD	e	PSM
462	3179-3230_AL_MCF7_R3_strict	MAFL-BioID2-HA	P49750	YLPM1	YLP motif-containing protein 1 (Nuclear protein ZAP3) (ZAP113)	0.901476	8|6|6|5|7|8	40	6.67	6	17|17|17|3|4|2	60	10	6	0	0.67	0.74	0	PD	e	PSM
463	3179-3230_AL_MCF7_R3_strict	MAFL-BioID2-HA	P49755	TMED10	Transmembrane emp24 domain-containing protein 10 (Protein TMED10) (21 kDa transmembrane-trafficking protein) (S31I125) (S31III125) (Tmp-21-I) (Transmembrane protein Tmp21) (p23) (p24 family protein delta-1) (p24delta1) (p24delta)	0.709404	1|1|0|0|2|0	4	0.67	6	0|0|0|2|0|1	3	0.5	6	0.11	1.33	0.41	0.11	PD	e	PSM
464	3179-3230_AL_MCF7_R3_strict	MAFL-BioID2-HA	P49756	RBM25	RNA-binding protein 25 (Arg/Glu/Asp-rich protein of 120 kDa) (RED120) (Protein S164) (RNA-binding motif protein 25) (RNA-binding region-containing protein 7)	0.927377	24|25|33|21|19|20	142	23.67	6	41|38|35|26|23|25	188	31.3333	6	0	0.76	0.73	0	PD	e	PSM
465	3179-3230_AL_MCF7_R3_strict	MAFL-BioID2-HA	P49757	NUMB	Protein numb homolog (h-Numb) (Protein S171)	0.62609	1|1|0|0|0|0	2	0.33	6	6|4|4|3|2|2	21	3.5	6	0	0.1	0.74	0	PD	e	PSM
466	3179-3230_AL_MCF7_R3_strict	MAFL-BioID2-HA	P49761	CLK3	Dual specificity protein kinase CLK3 (EC 2.7.12.1) (CDC-like kinase 3)	0.779574	2|2|2|1|1|1	9	1.5	6	1|0|0|0|0|1	2	0.333333	6	0.52	4.5	0.17	0.52	PD	e	PSM
467	3179-3230_AL_MCF7_R3_strict	MAFL-BioID2-HA	P49790	NUP153	Nuclear pore complex protein Nup153 (153 kDa nucleoporin) (Nucleoporin Nup153)	0.916859	3|0|4|3|2|3	15	2.5	6	10|6|12|7|7|7	49	8.16667	6	0	0.31	0.74	0	PD	e	PSM
468	3179-3230_AL_MCF7_R3_strict	MAFL-BioID2-HA	P49792	RANBP2	E3 SUMO-protein ligase RanBP2 (EC 2.3.2.-) (358 kDa nucleoporin) (Nuclear pore complex protein Nup358) (Nucleoporin Nup358) (Ran-binding protein 2) (RanBP2) (p270)	0.959096	1|1|3|0|0|0	5	0.83	6	6|6|6|0|0|0	18	3	6	0	0.28	0.74	0	PD	e	PSM
469	3179-3230_AL_MCF7_R3_strict	MAFL-BioID2-HA	P49848	TAF6	Transcription initiation factor TFIID subunit 6 (RNA polymerase II TBP-associated factor subunit E) (Transcription initiation factor TFIID 70 kDa subunit) (TAF(II)70) (TAFII-70) (TAFII70) (Transcription initiation factor TFIID 80 kDa subunit) (TAF(II)80) (TAFII-80) (TAFII80)	0.870622	12|12|13|10|10|9	66	11	6	6|3|4|6|8|7	34	5.66667	6	0.02	1.94	0.55	0.02	PD	e	PSM
470	3179-3230_AL_MCF7_R3_strict	MAFL-BioID2-HA	P49902	NT5C2	Cytosolic purine 5'-nucleotidase (EC 3.1.3.5) (Cytosolic 5'-nucleotidase II)	0.714866	1|4|3|1|2|0	11	1.83	6	18|18|17|9|9|11	82	13.6667	6	0	0.13	0.74	0	PD	e	PSM
471	3179-3230_AL_MCF7_R3_strict	MAFL-BioID2-HA	P49915	GMPS	GMP synthase [glutamine-hydrolyzing] (EC 6.3.5.2) (GMP synthetase) (Glutamine amidotransferase)	0.883787	2|0|1|1|0|0	4	0.67	6	0|0|0|1|2|0	3	0.5	6	0.11	1.33	0.41	0.11	PD	e	PSM
472	3179-3230_AL_MCF7_R3_strict	MAFL-BioID2-HA	P49959	MRE11	Double-strand break repair protein MRE11 (EC 3.1.-.-) (Double-strand break repair protein MRE11A) (Meiotic recombination 11 homolog 1) (MRE11 homolog 1) (Meiotic recombination 11 homolog A) (MRE11 homolog A)	0.930783	5|7|4|2|3|1	22	3.67	6	9|10|7|4|2|5	37	6.16667	6	0	0.59	0.69	0	PD	e	PSM
473	3179-3230_AL_MCF7_R3_strict	MAFL-BioID2-HA	P50454	SERPINH1	Serpin H1 (47 kDa heat shock protein) (Arsenic-transactivated protein 3) (AsTP3) (Cell proliferation-inducing gene 14 protein) (Collagen-binding protein) (Colligin) (Rheumatoid arthritis-related antigen RA-A47)	0.919997	11|14|11|9|11|7	63	10.5	6	10|12|10|7|8|8	55	9.16667	6	0	1.15	0.69	0	PD	e	PSM
474	3179-3230_AL_MCF7_R3_strict	MAFL-BioID2-HA	P50579	METAP2	Methionine aminopeptidase 2 (MAP 2) (MetAP 2) (EC 3.4.11.18) (Initiation factor 2-associated 67 kDa glycoprotein) (p67) (p67eIF2) (Peptidase M)	0.468186	3|2|3|2|2|2	14	2.33	6	2|2|2|5|2|2	15	2.5	6	0	0.93	0.63	0	PD	e	PSM
475	3179-3230_AL_MCF7_R3_strict	MAFL-BioID2-HA	P50613	CDK7	Cyclin-dependent kinase 7 (EC 2.7.11.22) (EC 2.7.11.23) (39 kDa protein kinase) (p39 Mo15) (CDK-activating kinase 1) (Cell division protein kinase 7) (Serine/threonine-protein kinase 1) (TFIIH basal transcription factor complex kinase subunit)	0.48177	1|0|0|0|0|0	1	0.17	6	1|1|1|1|0|0	4	0.666667	6	0	0.25	0.74	0	PD	e	PSM
476	3179-3230_AL_MCF7_R3_strict	MAFL-BioID2-HA	P50750	CDK9	Cyclin-dependent kinase 9 (EC 2.7.11.22) (EC 2.7.11.23) (C-2K) (Cell division cycle 2-like protein kinase 4) (Cell division protein kinase 9) (Serine/threonine-protein kinase PITALRE) (Tat-associated kinase complex catalytic subunit)	0.844358	5|5|6|8|6|6	36	6	6	1|1|2|1|1|1	7	1.16667	6	0.91	5.14	0.02	0.91	PD	e	PSM
477	3179-3230_AL_MCF7_R3_strict	MAFL-BioID2-HA	P50914	RPL14	60S ribosomal protein L14 (CAG-ISL 7) (Large ribosomal subunit protein eL14)	0.955286	6|5|5|7|8|8	39	6.5	6	5|4|5|8|6|9	37	6.16667	6	0	1.05	0.68	0	PD	e	PSM
478	3179-3230_AL_MCF7_R3_strict	MAFL-BioID2-HA	P50991	CCT4	T-complex protein 1 subunit delta (TCP-1-delta) (CCT-delta) (Stimulator of TAR RNA-binding)	0.979472	3|2|2|4|3|5	19	3.17	6	4|3|2|7|9|9	34	5.66667	6	0	0.56	0.74	0	PD	e	PSM
479	3179-3230_AL_MCF7_R3_strict	MAFL-BioID2-HA	P51114	FXR1	Fragile X mental retardation syndrome-related protein 1 (hFXR1p)	0.889298	10|15|8|12|14|12	71	11.83	6	13|12|14|14|15|16	84	14	6	0	0.85	0.72	0	PD	e	PSM
480	3179-3230_AL_MCF7_R3_strict	MAFL-BioID2-HA	P51116	FXR2	Fragile X mental retardation syndrome-related protein 2	0.886048	7|7|9|10|9|8	50	8.33	6	14|13|17|11|10|10	75	12.5	6	0	0.67	0.74	0	PD	e	PSM
481	3179-3230_AL_MCF7_R3_strict	MAFL-BioID2-HA	P51148	RAB5C	Ras-related protein Rab-5C (L1880) (RAB5L)	0.875311	1|1|1|1|1|1	6	1	6	1|1|1|1|1|1	6	1	6	0	1	0.74	0	PD	e	PSM
482	3179-3230_AL_MCF7_R3_strict	MAFL-BioID2-HA	P51153	RAB13	Ras-related protein Rab-13 (Cell growth-inhibiting gene 4 protein)	0.805014	2|0|1|0|0|0	3	0.5	6	0|0|0|1|0|0	1	0.166667	6	0.29	3	0.31	0.29	PD	e	PSM
483	3179-3230_AL_MCF7_R3_strict	MAFL-BioID2-HA	P51398	DAP3	28S ribosomal protein S29, mitochondrial (MRP-S29) (S29mt) (Death-associated protein 3) (DAP-3) (Ionizing radiation resistance conferring protein) (Mitochondrial small ribosomal subunit protein mS29)	0.835154	1|0|0|0|0|0	1	0.17	6	0|0|0|0|0|0	0	0.1	6	0	1.67	0.74	0	PD	e	PSM
484	3179-3230_AL_MCF7_R3_strict	MAFL-BioID2-HA	P51531	SMARCA2	Probable global transcription activator SNF2L2 (EC 3.6.4.-) (ATP-dependent helicase SMARCA2) (BRG1-associated factor 190B) (BAF190B) (Protein brahma homolog) (hBRM) (SNF2-alpha) (SWI/SNF-related matrix-associated actin-dependent regulator of chromatin subfamily A member 2)	0.851603	3|5|3|1|1|1	14	2.33	6	1|0|3|1|0|0	5	0.833333	6	0.5	2.8	0.17	0.5	PD	e	PSM
485	3179-3230_AL_MCF7_R3_strict	MAFL-BioID2-HA	P51532	SMARCA4	Transcription activator BRG1 (EC 3.6.4.-) (ATP-dependent helicase SMARCA4) (BRG1-associated factor 190A) (BAF190A) (Mitotic growth and transcription activator) (Protein BRG-1) (Protein brahma homolog 1) (SNF2-beta) (SWI/SNF-related matrix-associated actin-dependent regulator of chromatin subfamily A member 4)	0.903149	13|8|12|6|10|7	56	9.33	6	3|4|2|2|2|3	16	2.66667	6	0.96	3.5	0.01	0.96	PD	e	PSM
486	3179-3230_AL_MCF7_R3_strict	MAFL-BioID2-HA	P51570	GALK1	Galactokinase (EC 2.7.1.6) (Galactose kinase)	0.684173	1|1|1|0|1|1	5	0.83	6	1|2|1|0|0|0	4	0.666667	6	0	1.25	0.74	0	PD	e	PSM
487	3179-3230_AL_MCF7_R3_strict	MAFL-BioID2-HA	P51571	SSR4	Translocon-associated protein subunit delta (TRAP-delta) (Signal sequence receptor subunit delta) (SSR-delta)	0.903569	3|2|2|1|2|2	12	2	6	2|2|2|1|2|3	12	2	6	0	1	0.61	0	PD	e	PSM
488	3179-3230_AL_MCF7_R3_strict	MAFL-BioID2-HA	P51608	MECP2	Methyl-CpG-binding protein 2 (MeCp-2 protein) (MeCp2)	0.757954	3|2|2|2|2|2	13	2.17	6	1|0|1|3|3|3	11	1.83333	6	0.01	1.18	0.57	0.01	PD	e	PSM
489	3179-3230_AL_MCF7_R3_strict	MAFL-BioID2-HA	P51610	HCFC1	Host cell factor 1 (HCF) (HCF-1) (C1 factor) (CFF) (VCAF) (VP16 accessory protein) [Cleaved into: HCF N-terminal chain 1; HCF N-terminal chain 2; HCF N-terminal chain 3; HCF N-terminal chain 4; HCF N-terminal chain 5; HCF N-terminal chain 6; HCF C-terminal chain 1; HCF C-terminal chain 2; HCF C-terminal chain 3; HCF C-terminal chain 4; HCF C-terminal chain 5; HCF C-terminal chain 6]	0.940639	20|23|18|9|12|12	94	15.67	6	7|8|9|5|6|2	37	6.16667	6	0.92	2.54	0.02	0.92	PD	e	PSM
490	3179-3230_AL_MCF7_R3_strict	MAFL-BioID2-HA	P51948	MNAT1	CDK-activating kinase assembly factor MAT1 (CDK7/cyclin-H assembly factor) (Cyclin-G1-interacting protein) (Menage a trois) (RING finger protein 66) (RING finger protein MAT1) (p35) (p36)	0.56714	1|0|1|1|1|1	5	0.83	6	2|2|2|1|2|0	9	1.5	6	0	0.56	0.74	0	PD	e	PSM
491	3179-3230_AL_MCF7_R3_strict	MAFL-BioID2-HA	P51991	HNRNPA3	Heterogeneous nuclear ribonucleoprotein A3 (hnRNP A3)	0.965128	19|18|19|15|21|21	113	18.83	6	21|20|21|17|21|17	117	19.5	6	0	0.97	0.72	0	PD	e	PSM
492	3179-3230_AL_MCF7_R3_strict	MAFL-BioID2-HA	P52272	HNRNPM	Heterogeneous nuclear ribonucleoprotein M (hnRNP M)	0.986534	17|18|17|15|15|16	98	16.33	6	9|8|10|7|6|6	46	7.66667	6	0.01	2.13	0.56	0.01	PD	e	PSM
493	3179-3230_AL_MCF7_R3_strict	MAFL-BioID2-HA	P52292	KPNA2	Importin subunit alpha-1 (Karyopherin subunit alpha-2) (RAG cohort protein 1) (SRP1-alpha)	0.958845	2|1|1|3|4|4	15	2.5	6	3|4|3|4|3|5	22	3.66667	6	0	0.68	0.66	0	PD	e	PSM
494	3179-3230_AL_MCF7_R3_strict	MAFL-BioID2-HA	P52298	NCBP2	Nuclear cap-binding protein subunit 2 (20 kDa nuclear cap-binding protein) (Cell proliferation-inducing gene 55 protein) (NCBP 20 kDa subunit) (CBP20) (NCBP-interacting protein 1) (NIP1)	0.733775	2|0|1|1|2|1	7	1.17	6	0|0|0|0|0|1	1	0.166667	6	0.58	7	0.14	0.58	PD	e	PSM
495	3179-3230_AL_MCF7_R3_strict	MAFL-BioID2-HA	P52434	POLR2H	DNA-directed RNA polymerases I, II, and III subunit RPABC3 (RNA polymerases I, II, and III subunit ABC3) (DNA-directed RNA polymerase II subunit H) (DNA-directed RNA polymerases I, II, and III 17.1 kDa polypeptide) (RPB17) (RPB8 homolog) (hRPB8)	0.860917	1|3|2|1|1|1	9	1.5	6	1|2|1|1|1|1	7	1.16667	6	0.07	1.29	0.46	0.07	PD	e	PSM
496	3179-3230_AL_MCF7_R3_strict	MAFL-BioID2-HA	P52594	AGFG1	Arf-GAP domain and FG repeat-containing protein 1 (HIV-1 Rev-binding protein) (Nucleoporin-like protein RIP) (Rev-interacting protein) (Rev/Rex activation domain-binding protein)	0.596331	1|0|0|0|1|0	2	0.33	6	8|7|8|5|6|5	39	6.5	6	0	0.05	0.74	0	PD	e	PSM
497	3179-3230_AL_MCF7_R3_strict	MAFL-BioID2-HA	P52597	HNRNPF	Heterogeneous nuclear ribonucleoprotein F (hnRNP F) (Nucleolin-like protein mcs94-1) [Cleaved into: Heterogeneous nuclear ribonucleoprotein F, N-terminally processed]	0.983416	12|7|14|12|11|11	67	11.17	6	8|9|7|8|6|5	43	7.16667	6	0	1.56	0.65	0	PD	e	PSM
498	3179-3230_AL_MCF7_R3_strict	MAFL-BioID2-HA	P52701	MSH6	DNA mismatch repair protein Msh6 (hMSH6) (G/T mismatch-binding protein) (GTBP) (GTMBP) (MutS protein homolog 6) (MutS-alpha 160 kDa subunit) (p160)	0.875566	1|2|1|4|3|4	15	2.5	6	0|1|2|1|1|2	7	1.16667	6	0.33	2.14	0.23	0.33	PD	e	PSM
499	3179-3230_AL_MCF7_R3_strict	MAFL-BioID2-HA	P52907	CAPZA1	F-actin-capping protein subunit alpha-1 (CapZ alpha-1)	0.942396	36|31|34|45|42|44	232	38.67	6	40|44|43|41|44|46	258	43	6	0	0.9	0.73	0	PD	e	PSM
500	3179-3230_AL_MCF7_R3_strict	MAFL-BioID2-HA	P52943	CRIP2	Cysteine-rich protein 2 (CRP-2) (Protein ESP1)	0.349576	2|3|2|4|4|3	18	3	6	7|7|10|8|7|8	47	7.83333	6	0	0.38	0.74	0	PD	e	PSM
501	3179-3230_AL_MCF7_R3_strict	MAFL-BioID2-HA	P53007	SLC25A1	Tricarboxylate transport protein, mitochondrial (Citrate transport protein) (CTP) (Solute carrier family 25 member 1) (Tricarboxylate carrier protein)	0.853747	1|0|1|0|0|0	2	0.33	6	3|2|3|0|1|1	10	1.66667	6	0	0.2	0.74	0	PD	e	PSM
502	3179-3230_AL_MCF7_R3_strict	MAFL-BioID2-HA	P53618	COPB1	Coatomer subunit beta (Beta-coat protein) (Beta-COP)	0.914853	3|4|2|1|1|2	13	2.17	6	5|6|8|5|3|3	30	5	6	0	0.43	0.74	0	PD	e	PSM
503	3179-3230_AL_MCF7_R3_strict	MAFL-BioID2-HA	P53680	AP2S1	AP-2 complex subunit sigma (Adaptor protein complex AP-2 subunit sigma) (Adaptor-related protein complex 2 subunit sigma) (Clathrin assembly protein 2 sigma small chain) (Clathrin coat assembly protein AP17) (Clathrin coat-associated protein AP17) (HA2 17 kDa subunit) (Plasma membrane adaptor AP-2 17 kDa protein) (Sigma2-adaptin)	0.125442	6|6|6|1|1|1	21	3.5	6	4|4|4|7|6|6	31	5.16667	6	0	0.68	0.67	0	PD	e	PSM
504	3179-3230_AL_MCF7_R3_strict	MAFL-BioID2-HA	P54132	BLM	Bloom syndrome protein (EC 3.6.4.12) (DNA helicase, RecQ-like type 2) (RecQ2) (RecQ protein-like 3)	0.772391	1|1|1|2|1|1	7	1.17	6	0|1|1|1|1|1	5	0.833333	6	0.05	1.4	0.49	0.05	PD	e	PSM
505	3179-3230_AL_MCF7_R3_strict	MAFL-BioID2-HA	P54198	HIRA	Protein HIRA (TUP1-like enhancer of split protein 1)	0.575316	4|5|2|0|0|1	12	2	6	0|1|1|0|1|2	5	0.833333	6	0.55	2.4	0.15	0.55	PD	e	PSM
506	3179-3230_AL_MCF7_R3_strict	MAFL-BioID2-HA	P54253	ATXN1	Ataxin-1 (Spinocerebellar ataxia type 1 protein)	0	5|2|7|1|1|1	17	2.83	6	2|1|2|0|0|0	5	0.833333	6	0.67	3.4	0.08	0.67	PD	e	PSM
507	3179-3230_AL_MCF7_R3_strict	MAFL-BioID2-HA	P54278	PMS2	Mismatch repair endonuclease PMS2 (EC 3.1.-.-) (DNA mismatch repair protein PMS2) (PMS1 protein homolog 2)	0.468186	2|1|0|0|0|0	3	0.5	6	0|0|0|0|0|0	0	0.1	6	0.3	5	0.26	0.3	PD	e	PSM
508	3179-3230_AL_MCF7_R3_strict	MAFL-BioID2-HA	P54727	RAD23B	UV excision repair protein RAD23 homolog B (HR23B) (hHR23B) (XP-C repair-complementing complex 58 kDa protein) (p58)	0.744598	1|2|1|0|0|0	4	0.67	6	0|0|0|1|0|0	1	0.166667	6	0.29	4	0.31	0.29	PD	e	PSM
509	3179-3230_AL_MCF7_R3_strict	MAFL-BioID2-HA	P54920	NAPA	Alpha-soluble NSF attachment protein (SNAP-alpha) (N-ethylmaleimide-sensitive factor attachment protein alpha)	0.454273	1|0|0|0|0|0	1	0.17	6	0|0|0|0|0|0	0	0.1	6	0	1.67	0.74	0	PD	e	PSM
510	3179-3230_AL_MCF7_R3_strict	MAFL-BioID2-HA	P55036	PSMD4	26S proteasome non-ATPase regulatory subunit 4 (26S proteasome regulatory subunit RPN10) (26S proteasome regulatory subunit S5A) (Antisecretory factor 1) (AF) (ASF) (Multiubiquitin chain-binding protein)	0.900887	1|1|0|0|1|0	3	0.5	6	1|1|2|2|4|1	11	1.83333	6	0	0.27	0.74	0	PD	e	PSM
511	3179-3230_AL_MCF7_R3_strict	MAFL-BioID2-HA	P55060	CSE1L	Exportin-2 (Exp2) (Cellular apoptosis susceptibility protein) (Chromosome segregation 1-like protein) (Importin-alpha re-exporter)	0.95496	1|5|7|2|5|5	25	4.17	6	0|2|2|5|3|1	13	2.16667	6	0.23	1.92	0.35	0.23	PD	e	PSM
512	3179-3230_AL_MCF7_R3_strict	MAFL-BioID2-HA	P55072	VCP	Transitional endoplasmic reticulum ATPase (TER ATPase) (EC 3.6.4.6) (15S Mg(2+)-ATPase p97 subunit) (Valosin-containing protein) (VCP)	0.97895	2|2|2|1|2|3	12	2	6	9|10|10|3|6|4	42	7	6	0	0.29	0.74	0	PD	e	PSM
513	3179-3230_AL_MCF7_R3_strict	MAFL-BioID2-HA	P55081	MFAP1	Microfibrillar-associated protein 1 (Spliceosome B complex protein MFAP1)	0.91148	2|0|2|3|4|2	13	2.17	6	2|2|2|2|1|1	10	1.66667	6	0.06	1.3	0.49	0.06	PD	e	PSM
514	3179-3230_AL_MCF7_R3_strict	MAFL-BioID2-HA	P55196	AFDN	Afadin (ALL1-fused gene from chromosome 6 protein) (Protein AF-6) (Afadin adherens junction formation factor)	0.852556	2|1|1|3|2|2	11	1.83	6	25|22|20|19|21|22	129	21.5	6	0	0.09	0.74	0	PD	e	PSM
515	3179-3230_AL_MCF7_R3_strict	MAFL-BioID2-HA	P55209	NAP1L1	Nucleosome assembly protein 1-like 1 (NAP-1-related protein) (hNRP)	0.958048	3|1|3|1|1|2	11	1.83	6	5|4|4|2|4|3	22	3.66667	6	0	0.5	0.74	0	PD	e	PSM
516	3179-3230_AL_MCF7_R3_strict	MAFL-BioID2-HA	P55265	ADAR	Double-stranded RNA-specific adenosine deaminase (DRADA) (EC 3.5.4.37) (136 kDa double-stranded RNA-binding protein) (p136) (Interferon-inducible protein 4) (IFI-4) (K88DSRBP)	0.909426	1|0|1|1|1|1	5	0.83	6	3|3|3|2|2|2	15	2.5	6	0	0.33	0.74	0	PD	e	PSM
517	3179-3230_AL_MCF7_R3_strict	MAFL-BioID2-HA	P55317	FOXA1	Hepatocyte nuclear factor 3-alpha (HNF-3-alpha) (HNF-3A) (Forkhead box protein A1) (Transcription factor 3A) (TCF-3A)	0	6|3|5|4|4|5	27	4.5	6	2|2|1|1|1|1	8	1.33333	6	0.66	3.38	0.08	0.66	PD	e	PSM
518	3179-3230_AL_MCF7_R3_strict	MAFL-BioID2-HA	P55769	SNU13	NHP2-like protein 1 (High mobility group-like nuclear protein 2 homolog 1) (OTK27) (SNU13 homolog) (hSNU13) (U4/U6.U5 small nuclear ribonucleoprotein SNU13) (U4/U6.U5 tri-snRNP 15.5 kDa protein) [Cleaved into: NHP2-like protein 1, N-terminally processed]	0.875624	7|5|8|3|6|6	35	5.83	6	4|4|4|3|2|3	20	3.33333	6	0.04	1.75	0.51	0.04	PD	e	PSM
519	3179-3230_AL_MCF7_R3_strict	MAFL-BioID2-HA	P55795	HNRNPH2	Heterogeneous nuclear ribonucleoprotein H2 (hnRNP H2) (FTP-3) (Heterogeneous nuclear ribonucleoprotein H') (hnRNP H') [Cleaved into: Heterogeneous nuclear ribonucleoprotein H2, N-terminally processed]	0.984179	6|3|6|3|3|5	26	4.33	6	2|2|3|2|3|3	15	2.5	6	0.08	1.73	0.45	0.08	PD	e	PSM
520	3179-3230_AL_MCF7_R3_strict	MAFL-BioID2-HA	P56182	RRP1	Ribosomal RNA processing protein 1 homolog A (Novel nuclear protein 1) (NNP-1) (Nucleolar protein Nop52) (RRP1-like protein)	0.793416	2|5|4|4|4|3	22	3.67	6	2|1|2|3|3|2	13	2.16667	6	0.05	1.69	0.49	0.05	PD	e	PSM
521	3179-3230_AL_MCF7_R3_strict	MAFL-BioID2-HA	P56537	EIF6	Eukaryotic translation initiation factor 6 (eIF-6) (B(2)GCN homolog) (B4 integrin interactor) (CAB) (p27(BBP))	0.901659	4|2|4|3|4|4	21	3.5	6	2|3|2|3|3|3	16	2.66667	6	0	1.31	0.6	0	PD	e	PSM
522	3179-3230_AL_MCF7_R3_strict	MAFL-BioID2-HA	P56545	CTBP2	C-terminal-binding protein 2 (CtBP2)	0.588547	7|5|6|5|6|5	34	5.67	6	2|5|1|2|4|4	18	3	6	0.04	1.89	0.51	0.04	PD	e	PSM
523	3179-3230_AL_MCF7_R3_strict	MAFL-BioID2-HA	P57088	TMEM33	Transmembrane protein 33 (Protein DB83) (SHINC-3)	0.801932	1|1|0|0|0|0	2	0.33	6	1|0|0|0|0|0	1	0.166667	6	0	2	0.74	0	PD	e	PSM
524	3179-3230_AL_MCF7_R3_strict	MAFL-BioID2-HA	P57772	EEFSEC	Selenocysteine-specific elongation factor (Elongation factor sec) (Eukaryotic elongation factor, selenocysteine-tRNA-specific)	0.451197	4|2|1|0|0|0	7	1.17	6	1|0|0|0|0|0	1	0.166667	6	0.62	7	0.11	0.62	PD	e	PSM
525	3179-3230_AL_MCF7_R3_strict	MAFL-BioID2-HA	P58107	EPPK1	Epiplakin (450 kDa epidermal antigen)	0.958547	8|7|10|12|10|9	56	9.33	6	19|19|18|11|13|11	91	15.1667	6	0	0.62	0.74	0	PD	e	PSM
526	3179-3230_AL_MCF7_R3_strict	MAFL-BioID2-HA	P59998	ARPC4	Actin-related protein 2/3 complex subunit 4 (Arp2/3 complex 20 kDa subunit) (p20-ARC)	0.818045	11|9|9|5|6|4	44	7.33	6	15|15|15|9|10|9	73	12.1667	6	0	0.6	0.74	0	PD	e	PSM
527	3179-3230_AL_MCF7_R3_strict	MAFL-BioID2-HA	P60510	PPP4C	Serine/threonine-protein phosphatase 4 catalytic subunit (PP4C) (Pp4) (EC 3.1.3.16) (Protein phosphatase X) (PP-X)	0.649741	1|1|1|0|0|0	3	0.5	6	1|0|1|0|0|0	2	0.333333	6	0	1.5	0.74	0	PD	e	PSM
528	3179-3230_AL_MCF7_R3_strict	MAFL-BioID2-HA	P60660	MYL6	Myosin light polypeptide 6 (17 kDa myosin light chain) (LC17) (Myosin light chain 3) (MLC-3) (Myosin light chain alkali 3) (Myosin light chain A3) (Smooth muscle and nonmuscle myosin light chain alkali 6)	0.967479	47|58|56|31|29|37	258	43	6	124|137|146|41|36|44	528	88	6	0	0.49	0.74	0	PD	e	PSM
529	3179-3230_AL_MCF7_R3_strict	MAFL-BioID2-HA	P60842	EIF4A1	Eukaryotic initiation factor 4A-I (eIF-4A-I) (eIF4A-I) (EC 3.6.4.13) (ATP-dependent RNA helicase eIF4A-1)	0.976677	12|12|12|13|14|10	73	12.17	6	13|13|13|15|15|13	82	13.6667	6	0	0.89	0.72	0	PD	e	PSM
530	3179-3230_AL_MCF7_R3_strict	MAFL-BioID2-HA	P60866	RPS20	40S ribosomal protein S20 (Small ribosomal subunit protein uS10)	0.95827	6|7|5|5|5|6	34	5.67	6	5|5|7|6|8|8	39	6.5	6	0	0.87	0.69	0	PD	e	PSM
531	3179-3230_AL_MCF7_R3_strict	MAFL-BioID2-HA	P60953	CDC42	Cell division control protein 42 homolog (EC 3.6.5.2) (G25K GTP-binding protein)	0.89982	2|2|1|2|2|1	10	1.67	6	0|0|0|2|1|2	5	0.833333	6	0.14	2	0.4	0.14	PD	e	PSM
532	3179-3230_AL_MCF7_R3_strict	MAFL-BioID2-HA	P61006	RAB8A	Ras-related protein Rab-8A (Oncogene c-mel)	0.853462	1|2|2|4|3|4	16	2.67	6	3|3|3|4|5|4	22	3.66667	6	0	0.73	0.66	0	PD	e	PSM
533	3179-3230_AL_MCF7_R3_strict	MAFL-BioID2-HA	P61011	SRP54	Signal recognition particle 54 kDa protein (SRP54) (EC 3.6.5.-)	0.808014	1|0|1|1|1|1	5	0.83	6	4|2|4|1|3|2	16	2.66667	6	0	0.31	0.74	0	PD	e	PSM
534	3179-3230_AL_MCF7_R3_strict	MAFL-BioID2-HA	P61020	RAB5B	Ras-related protein Rab-5B	0.811752	1|1|1|1|0|0	4	0.67	6	0|1|1|1|1|1	5	0.833333	6	0	0.8	0.74	0	PD	e	PSM
535	3179-3230_AL_MCF7_R3_strict	MAFL-BioID2-HA	P61026	RAB10	Ras-related protein Rab-10 (EC 3.6.5.2)	0.871265	1|1|3|3|3|3	14	2.33	6	3|1|3|3|1|2	13	2.16667	6	0.01	1.08	0.59	0.01	PD	e	PSM
536	3179-3230_AL_MCF7_R3_strict	MAFL-BioID2-HA	P61081	UBE2M	NEDD8-conjugating enzyme Ubc12 (EC 2.3.2.34) (NEDD8 carrier protein) (Ubiquitin-conjugating enzyme E2 M)	0.845178	1|1|2|5|4|2	15	2.5	6	3|3|4|7|8|9	34	5.66667	6	0	0.44	0.74	0	PD	e	PSM
537	3179-3230_AL_MCF7_R3_strict	MAFL-BioID2-HA	P61106	RAB14	Ras-related protein Rab-14	0.825179	1|1|1|0|0|0	3	0.5	6	1|1|1|0|0|0	3	0.5	6	0	1	0.74	0	PD	e	PSM
538	3179-3230_AL_MCF7_R3_strict	MAFL-BioID2-HA	P61158	ACTR3	Actin-related protein 3 (Actin-like protein 3)	0.847758	24|22|25|26|23|30	150	25	6	25|27|25|29|28|30	164	27.3333	6	0	0.91	0.73	0	PD	e	PSM
539	3179-3230_AL_MCF7_R3_strict	MAFL-BioID2-HA	P61160	ACTR2	Actin-related protein 2 (Actin-like protein 2)	0.855477	19|20|17|25|25|24	130	21.67	6	23|24|23|23|23|23	139	23.1667	6	0	0.94	0.72	0	PD	e	PSM
540	3179-3230_AL_MCF7_R3_strict	MAFL-BioID2-HA	P61204	ARF3	ADP-ribosylation factor 3	0.929046	6|5|5|5|4|4	29	4.83	6	6|6|4|3|4|4	27	4.5	6	0	1.07	0.66	0	PD	e	PSM
541	3179-3230_AL_MCF7_R3_strict	MAFL-BioID2-HA	P61221	ABCE1	ATP-binding cassette sub-family E member 1 (2'-5'-oligoadenylate-binding protein) (HuHP68) (RNase L inhibitor) (Ribonuclease 4 inhibitor) (RNS4I)	0.842647	1|0|0|0|1|1	3	0.5	6	5|4|3|5|4|3	24	4	6	0	0.12	0.74	0	PD	e	PSM
542	3179-3230_AL_MCF7_R3_strict	MAFL-BioID2-HA	P61224	RAP1B	Ras-related protein Rap-1b (EC 3.6.5.2) (GTP-binding protein smg p21B)	0.857852	1|2|1|3|3|3	13	2.17	6	1|2|1|2|2|2	10	1.66667	6	0.04	1.3	0.51	0.04	PD	e	PSM
543	3179-3230_AL_MCF7_R3_strict	MAFL-BioID2-HA	P61247	RPS3A	40S ribosomal protein S3a (Small ribosomal subunit protein eS1) (v-fos transformation effector protein) (Fte-1)	0.978515	10|11|10|12|10|9	62	10.33	6	12|9|9|15|11|9	65	10.8333	6	0	0.95	0.71	0	PD	e	PSM
544	3179-3230_AL_MCF7_R3_strict	MAFL-BioID2-HA	P61254	RPL26	60S ribosomal protein L26 (Large ribosomal subunit protein uL24)	0.952489	1|0|0|3|2|2	8	1.33	6	0|0|0|1|1|1	3	0.5	6	0.44	2.67	0.19	0.44	PD	e	PSM
545	3179-3230_AL_MCF7_R3_strict	MAFL-BioID2-HA	P61289	PSME3	Proteasome activator complex subunit 3 (11S regulator complex subunit gamma) (REG-gamma) (Activator of multicatalytic protease subunit 3) (Ki nuclear autoantigen) (Proteasome activator 28 subunit gamma) (PA28g) (PA28gamma)	0.903706	3|3|3|0|1|0	10	1.67	6	3|3|3|0|2|1	12	2	6	0.01	0.83	0.57	0.01	PD	e	PSM
546	3179-3230_AL_MCF7_R3_strict	MAFL-BioID2-HA	P61313	RPL15	60S ribosomal protein L15 (Large ribosomal subunit protein eL15)	0.962712	33|25|29|21|25|26	159	26.5	6	23|23|21|17|18|22	124	20.6667	6	0	1.28	0.71	0	PD	e	PSM
547	3179-3230_AL_MCF7_R3_strict	MAFL-BioID2-HA	P61326	MAGOH	Protein mago nashi homolog	0.848373	3|3|3|0|0|0	9	1.5	6	2|2|1|0|0|0	5	0.833333	6	0.38	1.8	0.21	0.38	PD	e	PSM
548	3179-3230_AL_MCF7_R3_strict	MAFL-BioID2-HA	P61353	RPL27	60S ribosomal protein L27 (Large ribosomal subunit protein eL27)	0.949488	25|18|26|28|22|26	145	24.17	6	20|20|18|26|25|22	131	21.8333	6	0	1.11	0.72	0	PD	e	PSM
549	3179-3230_AL_MCF7_R3_strict	MAFL-BioID2-HA	P61513	RPL37A	60S ribosomal protein L37a (Large ribosomal subunit protein eL43)	0.924618	3|2|3|4|5|5	22	3.67	6	1|1|1|2|3|4	12	2	6	0.11	1.83	0.41	0.11	PD	e	PSM
550	3179-3230_AL_MCF7_R3_strict	MAFL-BioID2-HA	P61927	RPL37	60S ribosomal protein L37 (G1.16) (Large ribosomal subunit protein eL37)	0.715486	3|3|2|0|1|1	10	1.67	6	4|2|2|1|0|0	9	1.5	6	0.05	1.11	0.49	0.05	PD	e	PSM
551	3179-3230_AL_MCF7_R3_strict	MAFL-BioID2-HA	P61962	DCAF7	DDB1- and CUL4-associated factor 7 (WD repeat-containing protein 68) (WD repeat-containing protein An11 homolog)	0.798303	6|5|5|5|4|4	29	4.83	6	5|8|7|4|5|1	30	5	6	0	0.97	0.68	0	PD	e	PSM
552	3179-3230_AL_MCF7_R3_strict	MAFL-BioID2-HA	P61978	HNRNPK	Heterogeneous nuclear ribonucleoprotein K (hnRNP K) (Transformation up-regulated nuclear protein) (TUNP)	0.994518	17|12|17|28|26|28	128	21.33	6	18|16|15|27|25|26	127	21.1667	6	0	1.01	0.72	0	PD	e	PSM
553	3179-3230_AL_MCF7_R3_strict	MAFL-BioID2-HA	P61981	YWHAG	14-3-3 protein gamma (Protein kinase C inhibitor protein 1) (KCIP-1) [Cleaved into: 14-3-3 protein gamma, N-terminally processed]	0.943917	1|0|1|1|0|0	3	0.5	6	0|0|1|1|1|0	3	0.5	6	0	1	0.74	0	PD	e	PSM
554	3179-3230_AL_MCF7_R3_strict	MAFL-BioID2-HA	P62081	RPS7	40S ribosomal protein S7 (Small ribosomal subunit protein eS7)	0.973545	27|31|26|34|31|36	185	30.83	6	22|18|22|29|31|28	150	25	6	0	1.23	0.72	0	PD	e	PSM
555	3179-3230_AL_MCF7_R3_strict	MAFL-BioID2-HA	P62136	PPP1CA	Serine/threonine-protein phosphatase PP1-alpha catalytic subunit (PP-1A) (EC 3.1.3.16)	0.948078	5|3|4|4|5|3	24	4	6	3|4|4|4|6|6	27	4.5	6	0	0.89	0.67	0	PD	e	PSM
556	3179-3230_AL_MCF7_R3_strict	MAFL-BioID2-HA	P62140	PPP1CB	Serine/threonine-protein phosphatase PP1-beta catalytic subunit (PP-1B) (PPP1CD) (EC 3.1.3.16) (EC 3.1.3.53)	0.942336	3|4|2|1|2|3	15	2.5	6	3|5|4|2|3|2	19	3.16667	6	0	0.79	0.65	0	PD	e	PSM
557	3179-3230_AL_MCF7_R3_strict	MAFL-BioID2-HA	P62191	PSMC1	26S proteasome regulatory subunit 4 (P26s4) (26S proteasome AAA-ATPase subunit RPT2) (Proteasome 26S subunit ATPase 1)	0.931245	2|1|2|2|0|1	8	1.33	6	1|2|1|1|0|1	6	1	6	0.09	1.33	0.44	0.09	PD	e	PSM
558	3179-3230_AL_MCF7_R3_strict	MAFL-BioID2-HA	P62241	RPS8	40S ribosomal protein S8 (Small ribosomal subunit protein eS8)	0.980679	38|23|46|35|36|36	214	35.67	6	20|24|23|27|33|32	159	26.5	6	0	1.35	0.71	0	PD	e	PSM
559	3179-3230_AL_MCF7_R3_strict	MAFL-BioID2-HA	P62244	RPS15A	40S ribosomal protein S15a (Small ribosomal subunit protein uS8)	0.967388	9|9|9|10|9|8	54	9	6	10|10|10|11|8|8	57	9.5	6	0	0.95	0.7	0	PD	e	PSM
560	3179-3230_AL_MCF7_R3_strict	MAFL-BioID2-HA	P62249	RPS16	40S ribosomal protein S16 (Small ribosomal subunit protein uS9)	0.975407	8|8|8|11|11|12	58	9.67	6	8|8|8|11|10|11	56	9.33333	6	0	1.04	0.7	0	PD	e	PSM
561	3179-3230_AL_MCF7_R3_strict	MAFL-BioID2-HA	P62258	YWHAE	14-3-3 protein epsilon (14-3-3E)	0.976055	1|2|3|5|4|6	21	3.5	6	1|3|2|3|5|4	18	3	6	0.01	1.17	0.57	0.01	PD	e	PSM
562	3179-3230_AL_MCF7_R3_strict	MAFL-BioID2-HA	P62263	RPS14	40S ribosomal protein S14 (Small ribosomal subunit protein uS11)	0.979156	21|17|22|20|25|23	128	21.33	6	21|22|21|20|20|19	123	20.5	6	0	1.04	0.72	0	PD	e	PSM
563	3179-3230_AL_MCF7_R3_strict	MAFL-BioID2-HA	P62266	RPS23	40S ribosomal protein S23 (Small ribosomal subunit protein uS12)	0.958016	10|9|15|14|12|14	74	12.33	6	10|11|11|14|14|12	72	12	6	0	1.03	0.71	0	PD	e	PSM
564	3179-3230_AL_MCF7_R3_strict	MAFL-BioID2-HA	P62273	RPS29	40S ribosomal protein S29 (Small ribosomal subunit protein uS14)	0.862241	1|1|1|1|1|1	6	1	6	0|1|0|0|1|1	3	0.5	6	0	2	0.74	0	PD	e	PSM
565	3179-3230_AL_MCF7_R3_strict	MAFL-BioID2-HA	P62277	RPS13	40S ribosomal protein S13 (Small ribosomal subunit protein uS15)	0.956267	5|4|3|5|3|5	25	4.17	6	1|3|1|1|1|2	9	1.5	6	0.46	2.78	0.18	0.46	PD	e	PSM
566	3179-3230_AL_MCF7_R3_strict	MAFL-BioID2-HA	P62280	RPS11	40S ribosomal protein S11 (Small ribosomal subunit protein uS17)	0.952941	2|3|2|4|2|3	16	2.67	6	3|4|3|2|1|1	14	2.33333	6	0.01	1.14	0.59	0.01	PD	e	PSM
567	3179-3230_AL_MCF7_R3_strict	MAFL-BioID2-HA	P62304	SNRPE	Small nuclear ribonucleoprotein E (snRNP-E) (Sm protein E) (Sm-E) (SmE)	0.904109	1|1|1|1|1|2	7	1.17	6	0|0|0|1|1|1	3	0.5	6	0.11	2.33	0.42	0.11	PD	e	PSM
568	3179-3230_AL_MCF7_R3_strict	MAFL-BioID2-HA	P62308	SNRPG	Small nuclear ribonucleoprotein G (snRNP-G) (Sm protein G) (Sm-G) (SmG)	0.846884	1|1|1|1|1|1	6	1	6	1|1|1|1|1|1	6	1	6	0	1	0.74	0	PD	e	PSM
569	3179-3230_AL_MCF7_R3_strict	MAFL-BioID2-HA	P62314	SNRPD1	Small nuclear ribonucleoprotein Sm D1 (Sm-D1) (Sm-D autoantigen) (snRNP core protein D1)	0.973922	2|2|1|1|1|1	8	1.33	6	1|1|1|2|1|2	8	1.33333	6	0.02	1	0.54	0.02	PD	e	PSM
570	3179-3230_AL_MCF7_R3_strict	MAFL-BioID2-HA	P62316	SNRPD2	Small nuclear ribonucleoprotein Sm D2 (Sm-D2) (snRNP core protein D2)	0.963882	1|0|1|0|0|0	2	0.33	6	0|0|1|1|1|1	4	0.666667	6	0	0.5	0.74	0	PD	e	PSM
571	3179-3230_AL_MCF7_R3_strict	MAFL-BioID2-HA	P62318	SNRPD3	Small nuclear ribonucleoprotein Sm D3 (Sm-D3) (snRNP core protein D3)	0.970318	1|0|1|1|2|2	7	1.17	6	1|1|2|1|1|1	7	1.16667	6	0.03	1	0.52	0.03	PD	e	PSM
572	3179-3230_AL_MCF7_R3_strict	MAFL-BioID2-HA	P62330	ARF6	ADP-ribosylation factor 6	0.518371	3|2|3|1|0|2	11	1.83	6	3|2|3|2|3|2	15	2.5	6	0	0.73	0.63	0	PD	e	PSM
573	3179-3230_AL_MCF7_R3_strict	MAFL-BioID2-HA	P62380	TBPL1	TATA box-binding protein-like 1 (TBP-like 1) (21 kDa TBP-like protein) (Second TBP of unique DNA protein) (STUD) (TATA box-binding protein-related factor 2) (TBP-related factor 2) (TBP-like factor) (TBP-related protein)	0.125442	1|0|0|2|2|2	7	1.17	6	0|0|0|0|1|0	1	0.166667	6	0.87	7	0.03	0.87	PD	e	PSM
574	3179-3230_AL_MCF7_R3_strict	MAFL-BioID2-HA	P62424	RPL7A	60S ribosomal protein L7a (Large ribosomal subunit protein eL8) (PLA-X polypeptide) (Surfeit locus protein 3)	0.974905	33|24|35|27|25|32	176	29.33	6	23|24|21|26|31|31	156	26	6	0	1.13	0.72	0	PD	e	PSM
575	3179-3230_AL_MCF7_R3_strict	MAFL-BioID2-HA	P62701	RPS4X	40S ribosomal protein S4, X isoform (SCR10) (Single copy abundant mRNA protein) (Small ribosomal subunit protein eS4)	0.981877	22|14|24|23|22|24	129	21.5	6	13|12|12|20|20|18	95	15.8333	6	0	1.36	0.71	0	PD	e	PSM
576	3179-3230_AL_MCF7_R3_strict	MAFL-BioID2-HA	P62750	RPL23A	60S ribosomal protein L23a (Large ribosomal subunit protein uL23)	0.974137	82|80|120|73|83|81	519	86.5	6	43|43|51|51|51|44	283	47.1667	6	0.06	1.83	0.48	0.06	PD	e	PSM
577	3179-3230_AL_MCF7_R3_strict	MAFL-BioID2-HA	P62753	RPS6	40S ribosomal protein S6 (Phosphoprotein NP33) (Small ribosomal subunit protein eS6)	0.975326	24|22|25|28|28|29	156	26	6	18|21|20|25|20|20	124	20.6667	6	0	1.26	0.72	0	PD	e	PSM
578	3179-3230_AL_MCF7_R3_strict	MAFL-BioID2-HA	P62805	H4C1; H4C2; H4C3; H4C4; H4C5; H4C6; H4C8; H4C9; H4C11; H4C12; H4C13; H4C14; H4C15; H4-16	Histone H4	0.985494	37|41|44|41|42|47	252	42	6	22|24|23|36|39|40	184	30.6667	6	0	1.37	0.72	0	PD	e	PSM
579	3179-3230_AL_MCF7_R3_strict	MAFL-BioID2-HA	P62826	RAN	GTP-binding nuclear protein Ran (Androgen receptor-associated protein 24) (GTPase Ran) (Ras-like protein TC4) (Ras-related nuclear protein)	0.963359	7|7|8|2|2|4	30	5	6	10|9|12|7|8|5	51	8.5	6	0	0.59	0.74	0	PD	e	PSM
580	3179-3230_AL_MCF7_R3_strict	MAFL-BioID2-HA	P62829	RPL23	60S ribosomal protein L23 (60S ribosomal protein L17) (Large ribosomal subunit protein uL14)	0.979772	22|19|23|16|17|16	113	18.83	6	18|19|19|15|14|15	100	16.6667	6	0	1.13	0.71	0	PD	e	PSM
581	3179-3230_AL_MCF7_R3_strict	MAFL-BioID2-HA	P62841	RPS15	40S ribosomal protein S15 (RIG protein) (Small ribosomal subunit protein uS19)	0.943792	5|2|5|2|2|3	19	3.17	6	5|6|4|7|6|3	31	5.16667	6	0	0.61	0.74	0	PD	e	PSM
582	3179-3230_AL_MCF7_R3_strict	MAFL-BioID2-HA	P62847	RPS24	40S ribosomal protein S24 (Small ribosomal subunit protein eS24)	0.964929	32|26|30|15|17|14	134	22.33	6	13|17|13|20|19|20	102	17	6	0	1.31	0.69	0	PD	e	PSM
583	3179-3230_AL_MCF7_R3_strict	MAFL-BioID2-HA	P62851	RPS25	40S ribosomal protein S25 (Small ribosomal subunit protein eS25)	0.968492	3|2|2|4|3|3	17	2.83	6	1|1|1|3|2|3	11	1.83333	6	0.04	1.55	0.51	0.04	PD	e	PSM
584	3179-3230_AL_MCF7_R3_strict	MAFL-BioID2-HA	P62854	RPS26	40S ribosomal protein S26 (Small ribosomal subunit protein eS26)	0.945972	16|10|15|9|12|9	71	11.83	6	5|5|5|11|10|10	46	7.66667	6	0	1.54	0.63	0	PD	e	PSM
585	3179-3230_AL_MCF7_R3_strict	MAFL-BioID2-HA	P62857	RPS28	40S ribosomal protein S28 (Small ribosomal subunit protein eS28)	0.950583	1|1|1|2|1|3	9	1.5	6	0|0|0|1|1|0	2	0.333333	6	0.45	4.5	0.18	0.45	PD	e	PSM
586	3179-3230_AL_MCF7_R3_strict	MAFL-BioID2-HA	P62861	FAU	40S ribosomal protein S30 (Small ribosomal subunit protein eS30)	0.93484	86|114|191|34|34|31	490	81.67	6	26|55|52|28|28|40	229	38.1667	6	0.33	2.14	0.23	0.33	PD	e	PSM
587	3179-3230_AL_MCF7_R3_strict	MAFL-BioID2-HA	P62875	POLR2L	DNA-directed RNA polymerases I, II, and III subunit RPABC5 (RNA polymerases I, II, and III subunit ABC5) (DNA-directed RNA polymerase III subunit L) (RNA polymerase II 7.6 kDa subunit) (RPB7.6) (RPB10 homolog)	0.64742	1|1|1|0|0|1	4	0.67	6	0|0|0|0|0|0	0	0.1	6	0	6.67	0.74	0	PD	e	PSM
588	3179-3230_AL_MCF7_R3_strict	MAFL-BioID2-HA	P62888	RPL30	60S ribosomal protein L30 (Large ribosomal subunit protein eL30)	0.94035	11|10|8|6|6|6	47	7.83	6	5|6|4|7|5|5	32	5.33333	6	0	1.47	0.62	0	PD	e	PSM
589	3179-3230_AL_MCF7_R3_strict	MAFL-BioID2-HA	P62891	RPL39	60S ribosomal protein L39 (Large ribosomal subunit protein eL39)	0.856821	1|1|2|0|0|0	4	0.67	6	1|1|2|1|1|1	7	1.16667	6	0.02	0.57	0.55	0.02	PD	e	PSM
590	3179-3230_AL_MCF7_R3_strict	MAFL-BioID2-HA	P62899	RPL31	60S ribosomal protein L31 (Large ribosomal subunit protein eL31)	0.95195	3|4|3|8|5|4	27	4.5	6	2|3|2|11|10|6	34	5.66667	6	0	0.79	0.67	0	PD	e	PSM
591	3179-3230_AL_MCF7_R3_strict	MAFL-BioID2-HA	P62906	RPL10A	60S ribosomal protein L10a (CSA-19) (Large ribosomal subunit protein uL1) (Neural precursor cell expressed developmentally down-regulated protein 6) (NEDD-6)	0.949917	24|17|22|25|23|24	135	22.5	6	16|18|17|18|17|18	104	17.3333	6	0	1.3	0.71	0	PD	e	PSM
592	3179-3230_AL_MCF7_R3_strict	MAFL-BioID2-HA	P62910	RPL32	60S ribosomal protein L32 (Large ribosomal subunit protein eL32)	0.912315	17|20|17|13|16|16	99	16.5	6	12|14|12|19|15|13	85	14.1667	6	0	1.16	0.71	0	PD	e	PSM
593	3179-3230_AL_MCF7_R3_strict	MAFL-BioID2-HA	P62913	RPL11	60S ribosomal protein L11 (CLL-associated antigen KW-12) (Large ribosomal subunit protein uL5)	0.966558	3|5|5|6|5|7	31	5.17	6	3|3|3|2|3|2	16	2.66667	6	0.1	1.94	0.43	0.1	PD	e	PSM
594	3179-3230_AL_MCF7_R3_strict	MAFL-BioID2-HA	P62917	RPL8	60S ribosomal protein L8 (Large ribosomal subunit protein uL2)	0.962612	11|12|13|20|20|22	98	16.33	6	11|10|12|14|16|16	79	13.1667	6	0	1.24	0.69	0	PD	e	PSM
595	3179-3230_AL_MCF7_R3_strict	MAFL-BioID2-HA	P62937	PPIA	Peptidyl-prolyl cis-trans isomerase A (PPIase A) (EC 5.2.1.8) (Cyclophilin A) (Cyclosporin A-binding protein) (Rotamase A) [Cleaved into: Peptidyl-prolyl cis-trans isomerase A, N-terminally processed]	0.970873	2|2|1|7|7|7	26	4.33	6	3|3|2|4|6|3	21	3.5	6	0.02	1.24	0.55	0.02	PD	e	PSM
596	3179-3230_AL_MCF7_R3_strict	MAFL-BioID2-HA	P62979	RPS27A	Ubiquitin-40S ribosomal protein S27a (Ubiquitin carboxyl extension protein 80) [Cleaved into: Ubiquitin; 40S ribosomal protein S27a (Small ribosomal subunit protein eS31)]	0.98201	9|9|20|5|4|6	53	8.83	6	13|13|16|12|10|7	71	11.8333	6	0	0.75	0.69	0	PD	e	PSM
597	3179-3230_AL_MCF7_R3_strict	MAFL-BioID2-HA	P62995	TRA2B	Transformer-2 protein homolog beta (TRA-2 beta) (TRA2-beta) (hTRA2-beta) (Splicing factor, arginine/serine-rich 10) (Transformer-2 protein homolog B)	0.91808	8|7|10|3|1|2	31	5.17	6	6|10|6|1|2|2	27	4.5	6	0.01	1.15	0.59	0.01	PD	e	PSM
598	3179-3230_AL_MCF7_R3_strict	MAFL-BioID2-HA	P63010	AP2B1	AP-2 complex subunit beta (AP105B) (Adaptor protein complex AP-2 subunit beta) (Adaptor-related protein complex 2 subunit beta) (Beta-2-adaptin) (Beta-adaptin) (Clathrin assembly protein complex 2 beta large chain) (Plasma membrane adaptor HA2/AP2 adaptin beta subunit)	0.864667	8|14|12|7|10|7	58	9.67	6	14|19|10|12|14|15	84	14	6	0	0.69	0.74	0	PD	e	PSM
599	3179-3230_AL_MCF7_R3_strict	MAFL-BioID2-HA	P63104	YWHAZ	14-3-3 protein zeta/delta (Protein kinase C inhibitor protein 1) (KCIP-1)	0.97017	3|2|3|5|6|5	24	4	6	5|4|5|5|5|6	30	5	6	0	0.8	0.68	0	PD	e	PSM
600	3179-3230_AL_MCF7_R3_strict	MAFL-BioID2-HA	P63151	PPP2R2A	Serine/threonine-protein phosphatase 2A 55 kDa regulatory subunit B alpha isoform (PP2A subunit B isoform B55-alpha) (PP2A subunit B isoform PR55-alpha) (PP2A subunit B isoform R2-alpha) (PP2A subunit B isoform alpha)	0.917086	6|5|8|4|4|4	31	5.17	6	4|5|4|2|1|4	20	3.33333	6	0.03	1.55	0.51	0.03	PD	e	PSM
601	3179-3230_AL_MCF7_R3_strict	MAFL-BioID2-HA	P63167	DYNLL1	Dynein light chain 1, cytoplasmic (8 kDa dynein light chain) (DLC8) (Dynein light chain LC8-type 1) (Protein inhibitor of neuronal nitric oxide synthase) (PIN)	0.875653	3|2|2|1|1|1	10	1.67	6	0|0|0|0|0|0	0	0.1	6	0.94	16.67	0.01	0.94	PD	e	PSM
602	3179-3230_AL_MCF7_R3_strict	MAFL-BioID2-HA	P63173	RPL38	60S ribosomal protein L38 (Large ribosomal subunit protein eL38)	0.963039	21|21|21|14|13|15	105	17.5	6	13|15|15|12|13|14	82	13.6667	6	0	1.28	0.7	0	PD	e	PSM
603	3179-3230_AL_MCF7_R3_strict	MAFL-BioID2-HA	P63208	SKP1	S-phase kinase-associated protein 1 (Cyclin-A/CDK2-associated protein p19) (p19A) (Organ of Corti protein 2) (OCP-2) (Organ of Corti protein II) (OCP-II) (RNA polymerase II elongation factor-like protein) (SIII) (Transcription elongation factor B polypeptide 1-like) (p19skp1)	0.943584	5|2|2|1|1|1	12	2	6	1|0|1|0|0|1	3	0.5	6	0.54	4	0.16	0.54	PD	e	PSM
604	3179-3230_AL_MCF7_R3_strict	MAFL-BioID2-HA	P63241	EIF5A	Eukaryotic translation initiation factor 5A-1 (eIF-5A-1) (eIF-5A1) (Eukaryotic initiation factor 5A isoform 1) (eIF-5A) (Rev-binding factor) (eIF-4D)	0.935206	4|3|5|2|3|2	19	3.17	6	10|9|9|9|11|11	59	9.83333	6	0	0.32	0.74	0	PD	e	PSM
605	3179-3230_AL_MCF7_R3_strict	MAFL-BioID2-HA	P63244	RACK1	Receptor of activated protein C kinase 1 (Cell proliferation-inducing gene 21 protein) (Guanine nucleotide-binding protein subunit beta-2-like 1) (Guanine nucleotide-binding protein subunit beta-like protein 12.3) (Human lung cancer oncogene 7 protein) (HLC-7) (Receptor for activated C kinase) (Small ribosomal subunit protein RACK1) [Cleaved into: Receptor of activated protein C kinase 1, N-termi…	0	5|3|3|3|3|2	19	3.17	6	6|5|4|3|3|3	24	4	6	0	0.79	0.66	0	PD	e	PSM
606	3179-3230_AL_MCF7_R3_strict	MAFL-BioID2-HA	P63261	ACTG1	Actin, cytoplasmic 2 (Gamma-actin) [Cleaved into: Actin, cytoplasmic 2, N-terminally processed]	0.998009	1280|1155|1870|948|1179|1153	7585	1264.17	6	1324|1882|1896|899|1073|1089	8163	1360.5	6	0	0.93	0.74	0	PD	e	PSM
607	3179-3230_AL_MCF7_R3_strict	MAFL-BioID2-HA	P67809	YBX1	Y-box-binding protein 1 (YB-1) (CCAAT-binding transcription factor I subunit A) (CBF-A) (DNA-binding protein B) (DBPB) (Enhancer factor I subunit A) (EFI-A) (Nuclease-sensitive element-binding protein 1) (Y-box transcription factor)	0.981043	20|11|16|22|22|24	115	19.17	6	23|19|19|23|20|19	123	20.5	6	0	0.93	0.72	0	PD	e	PSM
608	3179-3230_AL_MCF7_R3_strict	MAFL-BioID2-HA	P67870	CSNK2B	Casein kinase II subunit beta (CK II beta) (Phosvitin) (Protein G5a)	0.724274	1|0|1|1|0|0	3	0.5	6	0|1|0|0|0|0	1	0.166667	6	0	3	0.74	0	PD	e	PSM
609	3179-3230_AL_MCF7_R3_strict	MAFL-BioID2-HA	P67936	TPM4	Tropomyosin alpha-4 chain (TM30p1) (Tropomyosin-4)	0.934697	13|13|19|15|18|18	96	16	6	25|31|26|11|13|13	119	19.8333	6	0	0.81	0.74	0	PD	e	PSM
610	3179-3230_AL_MCF7_R3_strict	MAFL-BioID2-HA	P68032	ACTC1	Actin, alpha cardiac muscle 1 (Alpha-cardiac actin) [Cleaved into: Actin, alpha cardiac muscle 1, intermediate form]	0.996664	18|17|18|22|33|34	142	23.67	6	19|19|21|2|0|0	61	10.1667	6	0.11	2.33	0.43	0.11	PD	e	PSM
611	3179-3230_AL_MCF7_R3_strict	MAFL-BioID2-HA	P68104	EEF1A1	Elongation factor 1-alpha 1 (EF-1-alpha-1) (Elongation factor Tu) (EF-Tu) (Eukaryotic elongation factor 1 A-1) (eEF1A-1) (Leukocyte receptor cluster member 7)	0.996483	15|16|16|14|15|17	93	15.5	6	23|20|27|25|24|21	140	23.3333	6	0	0.66	0.74	0	PD	e	PSM
612	3179-3230_AL_MCF7_R3_strict	MAFL-BioID2-HA	P68366	TUBA4A	Tubulin alpha-4A chain (Alpha-tubulin 1) (Testis-specific alpha-tubulin) (Tubulin H2-alpha) (Tubulin alpha-1 chain)	0.998138	1|1|1|1|1|1	6	1	6	1|1|1|1|1|1	6	1	6	0	1	0.74	0	PD	e	PSM
613	3179-3230_AL_MCF7_R3_strict	MAFL-BioID2-HA	P68371	TUBB4B	Tubulin beta-4B chain (Tubulin beta-2 chain) (Tubulin beta-2C chain)	0.998242	1|1|1|1|1|1	6	1	6	0|0|1|1|1|1	4	0.666667	6	0	1.5	0.74	0	PD	e	PSM
614	3179-3230_AL_MCF7_R3_strict	MAFL-BioID2-HA	P68400	CSNK2A1	Casein kinase II subunit alpha (CK II alpha) (EC 2.7.11.1)	0.884994	8|6|7|3|3|3	30	5	6	5|6|7|1|2|3	24	4	6	0	1.25	0.6	0	PD	e	PSM
615	3179-3230_AL_MCF7_R3_strict	MAFL-BioID2-HA	P78316	NOP14	Nucleolar protein 14 (Nucleolar complex protein 14)	0.653265	1|1|0|2|2|1	7	1.17	6	0|0|0|0|0|0	0	0.1	6	0.61	11.67	0.12	0.61	PD	e	PSM
616	3179-3230_AL_MCF7_R3_strict	MAFL-BioID2-HA	P78318	IGBP1	Immunoglobulin-binding protein 1 (B-cell signal transduction molecule alpha 4) (Protein alpha-4) (CD79a-binding protein 1) (Protein phosphatase 2/4/6 regulatory subunit) (Renal carcinoma antigen NY-REN-16)	0.686373	2|2|0|0|0|0	4	0.67	6	2|2|1|0|0|0	5	0.833333	6	0.09	0.8	0.44	0.09	PD	e	PSM
617	3179-3230_AL_MCF7_R3_strict	MAFL-BioID2-HA	P78332	RBM6	RNA-binding protein 6 (Lung cancer antigen NY-LU-12) (Protein G16) (RNA-binding motif protein 6) (RNA-binding protein DEF-3)	0.789079	1|0|0|0|0|0	1	0.17	6	0|0|0|0|0|0	0	0.1	6	0	1.67	0.74	0	PD	e	PSM
618	3179-3230_AL_MCF7_R3_strict	MAFL-BioID2-HA	P78344	EIF4G2	Eukaryotic translation initiation factor 4 gamma 2 (eIF-4-gamma 2) (eIF-4G 2) (eIF4G 2) (Death-associated protein 5) (DAP-5) (p97)	0.859874	2|2|1|0|0|0	5	0.83	6	5|3|5|2|0|1	16	2.66667	6	0	0.31	0.74	0	PD	e	PSM
619	3179-3230_AL_MCF7_R3_strict	MAFL-BioID2-HA	P78346	RPP30	Ribonuclease P protein subunit p30 (RNaseP protein p30) (EC 3.1.26.5) (RNase P subunit 2)	0.676376	1|0|2|0|0|0	3	0.5	6	0|1|2|0|0|0	3	0.5	6	0.11	1	0.41	0.11	PD	e	PSM
620	3179-3230_AL_MCF7_R3_strict	MAFL-BioID2-HA	P78347	GTF2I	General transcription factor II-I (GTFII-I) (TFII-I) (Bruton tyrosine kinase-associated protein 135) (BAP-135) (BTK-associated protein 135) (SRF-Phox1-interacting protein) (SPIN) (Williams-Beuren syndrome chromosomal region 6 protein)	0.96788	3|2|4|1|1|1	12	2	6	0|0|0|0|0|0	0	0.1	6	0.96	20	0.01	0.96	PD	e	PSM
621	3179-3230_AL_MCF7_R3_strict	MAFL-BioID2-HA	P78362	SRPK2	SRSF protein kinase 2 (EC 2.7.11.1) (SFRS protein kinase 2) (Serine/arginine-rich protein-specific kinase 2) (SR-protein-specific kinase 2) [Cleaved into: SRSF protein kinase 2 N-terminal; SRSF protein kinase 2 C-terminal]	0.835946	9|7|7|2|3|2	30	5	6	4|6|2|4|4|3	23	3.83333	6	0.03	1.3	0.53	0.03	PD	e	PSM
622	3179-3230_AL_MCF7_R3_strict	MAFL-BioID2-HA	P78371	CCT2	T-complex protein 1 subunit beta (TCP-1-beta) (CCT-beta)	0.983803	3|1|1|4|1|2	12	2	6	8|7|7|7|7|6	42	7	6	0	0.29	0.74	0	PD	e	PSM
623	3179-3230_AL_MCF7_R3_strict	MAFL-BioID2-HA	P78406	RAE1	mRNA export factor (Rae1 protein homolog) (mRNA-associated protein mrnp 41)	0.811595	2|1|1|2|2|2	10	1.67	6	3|4|4|0|2|1	14	2.33333	6	0	0.71	0.74	0	PD	e	PSM
624	3179-3230_AL_MCF7_R3_strict	MAFL-BioID2-HA	P78527	PRKDC	DNA-dependent protein kinase catalytic subunit (DNA-PK catalytic subunit) (DNA-PKcs) (EC 2.7.11.1) (DNPK1) (p460)	0.982311	6|7|7|7|2|2	31	5.17	6	19|22|18|10|7|7	83	13.8333	6	0	0.37	0.74	0	PD	e	PSM
625	3179-3230_AL_MCF7_R3_strict	MAFL-BioID2-HA	P80723	BASP1	Brain acid soluble protein 1 (22 kDa neuronal tissue-enriched acidic protein) (Neuronal axonal membrane protein NAP-22)	0.908952	3|3|7|35|31|33	112	18.67	6	8|7|7|34|30|36	122	20.3333	6	0	0.92	0.71	0	PD	e	PSM
626	3179-3230_AL_MCF7_R3_strict	MAFL-BioID2-HA	P82650	MRPS22	28S ribosomal protein S22, mitochondrial (MRP-S22) (S22mt) (Mitochondrial small ribosomal subunit protein mS22)	0.809564	1|1|0|2|0|1	5	0.83	6	0|0|0|0|1|1	2	0.333333	6	0.17	2.5	0.37	0.17	PD	e	PSM
627	3179-3230_AL_MCF7_R3_strict	MAFL-BioID2-HA	P82673	MRPS35	28S ribosomal protein S35, mitochondrial (MRP-S35) (S35mt) (28S ribosomal protein S28, mitochondrial) (MRP-S28) (S28mt) (Mitochondrial small ribosomal subunit protein mS35)	0.743223	1|0|1|0|1|1	4	0.67	6	0|0|0|1|1|0	2	0.333333	6	0	2	0.74	0	PD	e	PSM
628	3179-3230_AL_MCF7_R3_strict	MAFL-BioID2-HA	P82675	MRPS5	28S ribosomal protein S5, mitochondrial (MRP-S5) (S5mt) (Mitochondrial small ribosomal subunit protein uS5m)	0.800301	1|1|0|0|0|0	2	0.33	6	0|0|0|0|0|0	0	0.1	6	0	3.33	0.74	0	PD	e	PSM
629	3179-3230_AL_MCF7_R3_strict	MAFL-BioID2-HA	P82930	MRPS34	28S ribosomal protein S34, mitochondrial (MRP-S34) (S34mt) (Mitochondrial small ribosomal subunit protein mS34)	0.756308	3|2|2|2|0|2	11	1.83	6	0|0|1|1|0|1	3	0.5	6	0.44	3.67	0.19	0.44	PD	e	PSM
630	3179-3230_AL_MCF7_R3_strict	MAFL-BioID2-HA	P82933	MRPS9	28S ribosomal protein S9, mitochondrial (MRP-S9) (S9mt) (Mitochondrial small ribosomal subunit protein uS9m)	0.77118	1|1|2|0|0|1	5	0.83	6	0|0|0|0|0|0	0	0.1	6	0.3	8.33	0.26	0.3	PD	e	PSM
631	3179-3230_AL_MCF7_R3_strict	MAFL-BioID2-HA	P83111	LACTB	Serine beta-lactamase-like protein LACTB, mitochondrial (EC 3.4.-.-)	0.574891	3|5|4|2|1|2	17	2.83	6	1|1|1|1|1|2	7	1.16667	6	0.43	2.43	0.2	0.43	PD	e	PSM
632	3179-3230_AL_MCF7_R3_strict	MAFL-BioID2-HA	P83731	RPL24	60S ribosomal protein L24 (60S ribosomal protein L30) (Large ribosomal subunit protein eL24)	0.966192	46|50|92|18|18|18	242	40.33	6	13|25|17|19|17|17	108	18	6	0.73	2.24	0.06	0.73	PD	e	PSM
633	3179-3230_AL_MCF7_R3_strict	MAFL-BioID2-HA	P83881	RPL36A	60S ribosomal protein L36a (60S ribosomal protein L44) (Cell growth-inhibiting gene 15 protein) (Cell migration-inducing gene 6 protein) (Large ribosomal subunit protein eL42)	0.90293	2|4|2|1|1|1	11	1.83	6	1|0|0|1|1|0	3	0.5	6	0.52	3.67	0.17	0.52	PD	e	PSM
634	3179-3230_AL_MCF7_R3_strict	MAFL-BioID2-HA	P83916	CBX1	Chromobox protein homolog 1 (HP1Hsbeta) (Heterochromatin protein 1 homolog beta) (HP1 beta) (Heterochromatin protein p25) (M31) (Modifier 1 protein) (p25beta)	0.882961	5|5|7|6|6|4	33	5.5	6	4|5|5|4|5|5	28	4.66667	6	0	1.18	0.66	0	PD	e	PSM
635	3179-3230_AL_MCF7_R3_strict	MAFL-BioID2-HA	P84085	ARF5	ADP-ribosylation factor 5	0.90977	1|1|1|1|1|2	7	1.17	6	3|3|3|1|1|0	11	1.83333	6	0	0.64	0.63	0	PD	e	PSM
636	3179-3230_AL_MCF7_R3_strict	MAFL-BioID2-HA	P84098	RPL19	60S ribosomal protein L19 (Large ribosomal subunit protein eL19)	0.967834	4|5|9|13|14|15	60	10	6	8|8|6|15|13|12	62	10.3333	6	0	0.97	0.69	0	PD	e	PSM
637	3179-3230_AL_MCF7_R3_strict	MAFL-BioID2-HA	P84103	SRSF3	Serine/arginine-rich splicing factor 3 (Pre-mRNA-splicing factor SRP20) (Splicing factor, arginine/serine-rich 3)	0.968394	8|8|8|1|1|1	27	4.5	6	5|6|6|1|2|1	21	3.5	6	0.05	1.29	0.5	0.05	PD	e	PSM
638	3179-3230_AL_MCF7_R3_strict	MAFL-BioID2-HA	P85037	FOXK1	Forkhead box protein K1 (Myocyte nuclear factor) (MNF)	0.488858	7|9|5|2|3|2	28	4.67	6	1|1|0|0|0|0	2	0.333333	6	1	14	0	1	PD	e	PSM
639	3179-3230_AL_MCF7_R3_strict	MAFL-BioID2-HA	P98175	RBM10	RNA-binding protein 10 (G patch domain-containing protein 9) (RNA-binding motif protein 10) (RNA-binding protein S1-1) (S1-1)	0.98111	4|4|3|7|4|5	27	4.5	6	5|6|7|5|4|5	32	5.33333	6	0	0.84	0.67	0	PD	e	PSM
640	3179-3230_AL_MCF7_R3_strict	MAFL-BioID2-HA	Q00325	SLC25A3	Phosphate carrier protein, mitochondrial (Phosphate transport protein) (PTP) (Solute carrier family 25 member 3)	0.944526	2|1|2|0|0|1	6	1	6	1|1|1|0|0|0	3	0.5	6	0.22	2	0.35	0.22	PD	e	PSM
641	3179-3230_AL_MCF7_R3_strict	MAFL-BioID2-HA	Q00341	HDLBP	Vigilin (High density lipoprotein-binding protein) (HDL-binding protein)	0.924405	8|4|9|21|23|24	89	14.83	6	53|53|53|38|38|36	271	45.1667	6	0	0.33	0.74	0	PD	e	PSM
642	3179-3230_AL_MCF7_R3_strict	MAFL-BioID2-HA	Q00403	GTF2B	Transcription initiation factor IIB (EC 2.3.1.48) (General transcription factor TFIIB) (S300-II)	0.614131	1|0|1|1|0|1	4	0.67	6	0|0|0|0|0|0	0	0.1	6	0	6.67	0.74	0	PD	e	PSM
643	3179-3230_AL_MCF7_R3_strict	MAFL-BioID2-HA	Q00610	CLTC	Clathrin heavy chain 1 (Clathrin heavy chain on chromosome 17) (CLH-17)	0.98104	16|15|17|9|10|12	79	13.17	6	14|17|17|8|8|11	75	12.5	6	0	1.05	0.7	0	PD	e	PSM
644	3179-3230_AL_MCF7_R3_strict	MAFL-BioID2-HA	Q00839	HNRNPU	Heterogeneous nuclear ribonucleoprotein U (hnRNP U) (GRIP120) (Nuclear p120 ribonucleoprotein) (Scaffold-attachment factor A) (SAF-A) (p120) (pp120)	0.993897	20|15|18|17|19|20	109	18.17	6	11|13|13|11|15|15	78	13	6	0	1.4	0.7	0	PD	e	PSM
645	3179-3230_AL_MCF7_R3_strict	MAFL-BioID2-HA	Q01081	U2AF1	Splicing factor U2AF 35 kDa subunit (U2 auxiliary factor 35 kDa subunit) (U2 small nuclear RNA auxiliary factor 1) (U2 snRNP auxiliary factor small subunit)	0.936982	1|2|2|3|4|3	15	2.5	6	2|3|3|4|4|4	20	3.33333	6	0	0.75	0.66	0	PD	e	PSM
646	3179-3230_AL_MCF7_R3_strict	MAFL-BioID2-HA	Q01082	SPTBN1	Spectrin beta chain, non-erythrocytic 1 (Beta-II spectrin) (Fodrin beta chain) (Spectrin, non-erythroid beta chain 1)	0.9748	115|110|114|93|98|99	629	104.83	6	135|133|133|120|125|118	764	127.333	6	0	0.82	0.74	0	PD	e	PSM
647	3179-3230_AL_MCF7_R3_strict	MAFL-BioID2-HA	Q01105	SET	Protein SET (HLA-DR-associated protein II) (Inhibitor of granzyme A-activated DNase) (IGAAD) (PHAPII) (Phosphatase 2A inhibitor I2PP2A) (I-2PP2A) (Template-activating factor I) (TAF-I)	0.95856	5|4|5|4|3|5	26	4.33	6	5|3|3|2|2|1	16	2.66667	6	0.02	1.62	0.55	0.02	PD	e	PSM
648	3179-3230_AL_MCF7_R3_strict	MAFL-BioID2-HA	Q01130	SRSF2	Serine/arginine-rich splicing factor 2 (Protein PR264) (Splicing component, 35 kDa) (Splicing factor SC35) (SC-35) (Splicing factor, arginine/serine-rich 2)	0.940294	2|2|2|1|1|1	9	1.5	6	1|1|1|1|1|1	6	1	6	0.09	1.5	0.44	0.09	PD	e	PSM
649	3179-3230_AL_MCF7_R3_strict	MAFL-BioID2-HA	Q01167	FOXK2	Forkhead box protein K2 (G/T-mismatch specific binding protein) (nGTBP) (Interleukin enhancer-binding factor 1)	0.550435	3|3|3|0|0|0	9	1.5	6	0|0|0|0|0|0	0	0.1	6	0.99	15	0	0.99	PD	e	PSM
650	3179-3230_AL_MCF7_R3_strict	MAFL-BioID2-HA	Q01780	EXOSC10	Exosome component 10 (EC 3.1.13.-) (Autoantigen PM/Scl 2) (P100 polymyositis-scleroderma overlap syndrome-associated autoantigen) (Polymyositis/scleroderma autoantigen 100 kDa) (PM/Scl-100) (Polymyositis/scleroderma autoantigen 2)	0.915733	13|9|12|6|5|8	53	8.83	6	7|5|4|4|4|7	31	5.16667	6	0.06	1.71	0.48	0.06	PD	e	PSM
651	3179-3230_AL_MCF7_R3_strict	MAFL-BioID2-HA	Q01831	XPC	DNA repair protein complementing XP-C cells (Xeroderma pigmentosum group C-complementing protein) (p125)	0.550435	4|3|3|3|3|3	19	3.17	6	0|0|0|1|2|1	4	0.666667	6	0.67	4.75	0.08	0.67	PD	e	PSM
652	3179-3230_AL_MCF7_R3_strict	MAFL-BioID2-HA	Q01844	EWSR1	RNA-binding protein EWS (EWS oncogene) (Ewing sarcoma breakpoint region 1 protein)	0.972492	1|0|0|1|1|0	3	0.5	6	0|1|1|1|2|1	6	1	6	0	0.5	0.74	0	PD	e	PSM
653	3179-3230_AL_MCF7_R3_strict	MAFL-BioID2-HA	Q02040	AKAP17A	A-kinase anchor protein 17A (AKAP-17A) (721P) (B-lymphocyte antigen) (Protein XE7) (Protein kinase A-anchoring protein 17A) (PRKA17A) (Splicing factor, arginine/serine-rich 17A)	0.767429	9|7|9|1|2|1	29	4.83	6	2|2|1|2|2|5	14	2.33333	6	0.73	2.07	0.06	0.73	PD	e	PSM
654	3179-3230_AL_MCF7_R3_strict	MAFL-BioID2-HA	Q02086	SP2	Transcription factor Sp2	0.125442	1|2|0|0|0|0	3	0.5	6	0|0|0|0|0|0	0	0.1	6	0.3	5	0.26	0.3	PD	e	PSM
655	3179-3230_AL_MCF7_R3_strict	MAFL-BioID2-HA	Q02241	KIF23	Kinesin-like protein KIF23 (Kinesin-like protein 5) (Mitotic kinesin-like protein 1)	0.886311	3|2|4|4|6|6	25	4.17	6	3|1|1|1|5|4	15	2.5	6	0.08	1.67	0.46	0.08	PD	e	PSM
656	3179-3230_AL_MCF7_R3_strict	MAFL-BioID2-HA	Q02543	RPL18A	60S ribosomal protein L18a (Large ribosomal subunit protein eL20)	0.948937	10|9|7|8|6|9	49	8.17	6	4|5|4|7|10|10	40	6.66667	6	0	1.22	0.67	0	PD	e	PSM
657	3179-3230_AL_MCF7_R3_strict	MAFL-BioID2-HA	Q02878	RPL6	60S ribosomal protein L6 (Large ribosomal subunit protein eL6) (Neoplasm-related protein C140) (Tax-responsive enhancer element-binding protein 107) (TaxREB107)	0.974431	26|26|30|32|36|35	185	30.83	6	27|26|31|32|31|32	179	29.8333	6	0	1.03	0.73	0	PD	e	PSM
658	3179-3230_AL_MCF7_R3_strict	MAFL-BioID2-HA	Q02880	TOP2B	DNA topoisomerase 2-beta (EC 5.6.2.2) (DNA topoisomerase II, beta isozyme)	0.919106	11|12|11|12|12|17	75	12.5	6	4|4|5|11|15|13	52	8.66667	6	0	1.44	0.67	0	PD	e	PSM
659	3179-3230_AL_MCF7_R3_strict	MAFL-BioID2-HA	Q03001	DST	Dystonin (230 kDa bullous pemphigoid antigen) (230/240 kDa bullous pemphigoid antigen) (Bullous pemphigoid antigen 1) (BPA) (Bullous pemphigoid antigen) (Dystonia musculorum protein) (Hemidesmosomal plaque protein)	0.810009	3|2|1|0|1|0	7	1.17	6	0|0|0|2|2|3	7	1.16667	6	0.08	1	0.46	0.08	PD	e	PSM
660	3179-3230_AL_MCF7_R3_strict	MAFL-BioID2-HA	Q03164	KMT2A	Histone-lysine N-methyltransferase 2A (Lysine N-methyltransferase 2A) (EC 2.1.1.354) (ALL-1) (CXXC-type zinc finger protein 7) (Myeloid/lymphoid or mixed-lineage leukemia) (Myeloid/lymphoid or mixed-lineage leukemia protein 1) (Trithorax-like protein) (Zinc finger protein HRX) [Cleaved into: MLL cleavage product N320 (N-terminal cleavage product of 320 kDa) (p320); MLL cleavage product C180 (C-te…	0.812424	15|10|18|11|13|12	79	13.17	6	5|3|5|5|7|10	35	5.83333	6	0.37	2.26	0.21	0.37	PD	e	PSM
661	3179-3230_AL_MCF7_R3_strict	MAFL-BioID2-HA	Q03701	CEBPZ	CCAAT/enhancer-binding protein zeta (CCAAT-box-binding transcription factor) (CBF) (CCAAT-binding factor)	0.845573	3|3|2|2|1|3	14	2.33	6	4|2|4|1|3|2	16	2.66667	6	0	0.88	0.63	0	PD	e	PSM
662	3179-3230_AL_MCF7_R3_strict	MAFL-BioID2-HA	Q04760	GLO1	Lactoylglutathione lyase (EC 4.4.1.5) (Aldoketomutase) (Glyoxalase I) (Glx I) (Ketone-aldehyde mutase) (Methylglyoxalase) (S-D-lactoylglutathione methylglyoxal lyase)	0.854697	1|0|0|0|0|0	1	0.17	6	0|0|0|0|0|0	0	0.1	6	0	1.67	0.74	0	PD	e	PSM
663	3179-3230_AL_MCF7_R3_strict	MAFL-BioID2-HA	Q05519	SRSF11	Serine/arginine-rich splicing factor 11 (Arginine-rich 54 kDa nuclear protein) (p54) (Splicing factor, arginine/serine-rich 11)	0.937114	5|3|5|1|1|1	16	2.67	6	7|9|9|2|2|1	30	5	6	0	0.53	0.74	0	PD	e	PSM
664	3179-3230_AL_MCF7_R3_strict	MAFL-BioID2-HA	Q05639	EEF1A2	Elongation factor 1-alpha 2 (EF-1-alpha-2) (Eukaryotic elongation factor 1 A-2) (eEF1A-2) (Statin-S1)	0.995139	6|6|5|7|8|6	38	6.33	6	17|17|21|20|22|23	120	20	6	0	0.32	0.74	0	PD	e	PSM
665	3179-3230_AL_MCF7_R3_strict	MAFL-BioID2-HA	Q05BQ5	MBTD1	MBT domain-containing protein 1	0.308233	2|1|2|1|0|0	6	1	6	0|0|0|0|0|0	0	0.1	6	0.61	10	0.12	0.61	PD	e	PSM
666	3179-3230_AL_MCF7_R3_strict	MAFL-BioID2-HA	Q06210	GFPT1	Glutamine--fructose-6-phosphate aminotransferase [isomerizing] 1 (EC 2.6.1.16) (D-fructose-6-phosphate amidotransferase 1) (Glutamine:fructose-6-phosphate amidotransferase 1) (GFAT 1) (GFAT1) (Hexosephosphate aminotransferase 1)	0.71244	1|1|0|0|0|0	2	0.33	6	2|1|1|0|0|0	4	0.666667	6	0	0.5	0.74	0	PD	e	PSM
667	3179-3230_AL_MCF7_R3_strict	MAFL-BioID2-HA	Q06265	EXOSC9	Exosome complex component RRP45 (Autoantigen PM/Scl 1) (Exosome component 9) (P75 polymyositis-scleroderma overlap syndrome-associated autoantigen) (Polymyositis/scleroderma autoantigen 1) (Polymyositis/scleroderma autoantigen 75 kDa) (PM/Scl-75)	0.868978	1|1|1|0|1|1	5	0.83	6	0|0|1|0|1|1	3	0.5	6	0	1.67	0.74	0	PD	e	PSM
668	3179-3230_AL_MCF7_R3_strict	MAFL-BioID2-HA	Q06330	RBPJ	Recombining binding protein suppressor of hairless (CBF-1) (J kappa-recombination signal-binding protein) (RBP-J kappa) (RBP-J) (RBP-JK) (Renal carcinoma antigen NY-REN-30)	0.396916	1|0|0|1|1|1	4	0.67	6	0|0|0|1|0|1	2	0.333333	6	0	2	0.74	0	PD	e	PSM
669	3179-3230_AL_MCF7_R3_strict	MAFL-BioID2-HA	Q06546	GABPA	GA-binding protein alpha chain (GABP subunit alpha) (Nuclear respiratory factor 2 subunit alpha) (Transcription factor E4TF1-60)	0.451197	3|3|2|0|1|0	9	1.5	6	0|0|0|0|0|0	0	0.1	6	0.96	15	0.01	0.96	PD	e	PSM
670	3179-3230_AL_MCF7_R3_strict	MAFL-BioID2-HA	Q06587	RING1	E3 ubiquitin-protein ligase RING1 (EC 2.3.2.27) (Polycomb complex protein RING1) (RING finger protein 1) (RING-type E3 ubiquitin transferase RING1) (Really interesting new gene 1 protein)	0.751981	3|3|1|5|2|3	17	2.83	6	0|2|1|3|0|1	7	1.16667	6	0.35	2.43	0.22	0.35	PD	e	PSM
671	3179-3230_AL_MCF7_R3_strict	MAFL-BioID2-HA	Q06787	FMR1	Synaptic functional regulator FMR1 (Fragile X mental retardation protein 1) (FMRP) (Protein FMR-1)	0.885318	6|2|6|5|4|4	27	4.5	6	8|9|7|8|7|6	45	7.5	6	0	0.6	0.74	0	PD	e	PSM
672	3179-3230_AL_MCF7_R3_strict	MAFL-BioID2-HA	Q06830	PRDX1	Peroxiredoxin-1 (EC 1.11.1.24) (Natural killer cell-enhancing factor A) (NKEF-A) (Proliferation-associated gene protein) (PAG) (Thioredoxin peroxidase 2) (Thioredoxin-dependent peroxide reductase 2) (Thioredoxin-dependent peroxiredoxin 1)	0.98448	4|5|3|6|6|7	31	5.17	6	15|16|14|12|11|8	76	12.6667	6	0	0.41	0.74	0	PD	e	PSM
673	3179-3230_AL_MCF7_R3_strict	MAFL-BioID2-HA	Q07020	RPL18	60S ribosomal protein L18 (Large ribosomal subunit protein eL18)	0.971094	7|5|5|21|23|22	83	13.83	6	6|5|7|15|14|16	63	10.5	6	0	1.32	0.66	0	PD	e	PSM
674	3179-3230_AL_MCF7_R3_strict	MAFL-BioID2-HA	Q07021	C1QBP	Complement component 1 Q subcomponent-binding protein, mitochondrial (ASF/SF2-associated protein p32) (Glycoprotein gC1qBP) (C1qBP) (Hyaluronan-binding protein 1) (Mitochondrial matrix protein p32) (gC1q-R protein) (p33) (SF2AP32)	0.982443	1|0|1|1|0|1	4	0.67	6	0|0|0|1|1|1	3	0.5	6	0	1.33	0.74	0	PD	e	PSM
675	3179-3230_AL_MCF7_R3_strict	MAFL-BioID2-HA	Q07065	CKAP4	Cytoskeleton-associated protein 4 (63-kDa cytoskeleton-linking membrane protein) (Climp-63) (p63)	0.894744	32|28|32|12|8|7	119	19.83	6	10|8|7|8|6|9	48	8	6	1	2.48	0	1	PD	e	PSM
676	3179-3230_AL_MCF7_R3_strict	MAFL-BioID2-HA	Q07157	TJP1	Tight junction protein ZO-1 (Tight junction protein 1) (Zona occludens protein 1) (Zonula occludens protein 1)	0.887555	46|35|48|56|54|53	292	48.67	6	85|74|79|67|67|67	439	73.1667	6	0	0.67	0.74	0	PD	e	PSM
677	3179-3230_AL_MCF7_R3_strict	MAFL-BioID2-HA	Q07666	KHDRBS1	KH domain-containing, RNA-binding, signal transduction-associated protein 1 (GAP-associated tyrosine phosphoprotein p62) (Src-associated in mitosis 68 kDa protein) (Sam68) (p21 Ras GTPase-activating protein-associated p62) (p68)	0.942268	8|3|6|18|15|14	64	10.67	6	5|5|5|16|8|9	48	8	6	0	1.33	0.63	0	PD	e	PSM
678	3179-3230_AL_MCF7_R3_strict	MAFL-BioID2-HA	Q07955	SRSF1	Serine/arginine-rich splicing factor 1 (Alternative-splicing factor 1) (ASF-1) (Splicing factor, arginine/serine-rich 1) (pre-mRNA-splicing factor SF2, P33 subunit)	0.95928	30|30|31|1|1|1	94	15.67	6	18|12|16|1|0|0	47	7.83333	6	0.61	2	0.12	0.61	PD	e	PSM
679	3179-3230_AL_MCF7_R3_strict	MAFL-BioID2-HA	Q08211	DHX9	ATP-dependent RNA helicase A (EC 3.6.4.13) (DEAH box protein 9) (DExH-box helicase 9) (Leukophysin) (LKP) (Nuclear DNA helicase II) (NDH II) (RNA helicase A)	0.984439	26|24|32|34|27|27	170	28.33	6	33|37|32|34|37|36	209	34.8333	6	0	0.81	0.74	0	PD	e	PSM
680	3179-3230_AL_MCF7_R3_strict	MAFL-BioID2-HA	Q08945	SSRP1	FACT complex subunit SSRP1 (Chromatin-specific transcription elongation factor 80 kDa subunit) (Facilitates chromatin transcription complex 80 kDa subunit) (FACT 80 kDa subunit) (FACTp80) (Facilitates chromatin transcription complex subunit SSRP1) (Recombination signal sequence recognition protein 1) (Structure-specific recognition protein 1) (hSSRP1) (T160)	0.920387	1|4|2|2|3|3	15	2.5	6	1|1|1|5|5|2	15	2.5	6	0	1	0.6	0	PD	e	PSM
681	3179-3230_AL_MCF7_R3_strict	MAFL-BioID2-HA	Q08J23	NSUN2	RNA cytosine C(5)-methyltransferase NSUN2 (EC 2.1.1.-) (Myc-induced SUN domain-containing protein) (Misu) (NOL1/NOP2/Sun domain family member 2) (Substrate of AIM1/Aurora kinase B) (mRNA cytosine C(5)-methyltransferase) (EC 2.1.1.-) (tRNA cytosine C(5)-methyltransferase) (EC 2.1.1.-) (EC 2.1.1.203) (tRNA methyltransferase 4 homolog) (hTrm4)	0.907558	2|3|3|4|5|4	21	3.5	6	3|2|3|3|2|3	16	2.66667	6	0.01	1.31	0.58	0.01	PD	e	PSM
682	3179-3230_AL_MCF7_R3_strict	MAFL-BioID2-HA	Q09028	RBBP4	Histone-binding protein RBBP4 (Chromatin assembly factor 1 subunit C) (CAF-1 subunit C) (Chromatin assembly factor I p48 subunit) (CAF-I 48 kDa subunit) (CAF-I p48) (Nucleosome-remodeling factor subunit RBAP48) (Retinoblastoma-binding protein 4) (RBBP-4) (Retinoblastoma-binding protein p48)	0.950583	12|9|11|3|2|3	40	6.67	6	5|4|6|3|2|2	22	3.66667	6	0.52	1.82	0.17	0.52	PD	e	PSM
683	3179-3230_AL_MCF7_R3_strict	MAFL-BioID2-HA	Q09161	NCBP1	Nuclear cap-binding protein subunit 1 (80 kDa nuclear cap-binding protein) (CBP80) (NCBP 80 kDa subunit)	0.864091	2|1|2|0|0|0	5	0.83	6	0|0|0|0|0|0	0	0.1	6	0.61	8.33	0.12	0.61	PD	e	PSM
684	3179-3230_AL_MCF7_R3_strict	MAFL-BioID2-HA	Q09472	EP300	Histone acetyltransferase p300 (p300 HAT) (EC 2.3.1.48) (E1A-associated protein p300) (Histone butyryltransferase p300) (EC 2.3.1.-) (Histone crotonyltransferase p300) (EC 2.3.1.-) (Protein 2-hydroxyisobutyryltransferase p300) (EC 2.3.1.-) (Protein propionyltransferase p300) (EC 2.3.1.-)	0.349576	1|1|0|0|0|0	2	0.33	6	0|0|0|0|0|0	0	0.1	6	0	3.33	0.74	0	PD	e	PSM
685	3179-3230_AL_MCF7_R3_strict	MAFL-BioID2-HA	Q09666	AHNAK	Neuroblast differentiation-associated protein AHNAK (Desmoyokin)	0.948932	10|9|8|7|5|8	47	7.83	6	307|303|303|238|248|212	1611	268.5	6	0	0.03	0.74	0	PD	e	PSM
686	3179-3230_AL_MCF7_R3_strict	MAFL-BioID2-HA	Q10570	CPSF1	Cleavage and polyadenylation specificity factor subunit 1 (Cleavage and polyadenylation specificity factor 160 kDa subunit) (CPSF 160 kDa subunit)	0.910841	17|11|16|16|17|16	93	15.5	6	11|12|12|5|7|8	55	9.16667	6	0	1.69	0.67	0	PD	e	PSM
687	3179-3230_AL_MCF7_R3_strict	MAFL-BioID2-HA	Q12788	TBL3	Transducin beta-like protein 3 (WD repeat-containing protein SAZD)	0.861703	7|9|9|9|7|7	48	8	6	3|2|2|4|4|2	17	2.83333	6	0.64	2.82	0.09	0.64	PD	e	PSM
688	3179-3230_AL_MCF7_R3_strict	MAFL-BioID2-HA	Q12789	GTF3C1	General transcription factor 3C polypeptide 1 (TF3C-alpha) (TFIIIC box B-binding subunit) (Transcription factor IIIC 220 kDa subunit) (TFIIIC 220 kDa subunit) (TFIIIC220) (Transcription factor IIIC subunit alpha)	0.84459	9|10|12|6|6|6	49	8.17	6	2|1|2|3|3|2	13	2.16667	6	0.97	3.77	0.01	0.97	PD	e	PSM
689	3179-3230_AL_MCF7_R3_strict	MAFL-BioID2-HA	Q12792	TWF1	Twinfilin-1 (Protein A6) (Protein tyrosine kinase 9)	0.765067	11|9|12|11|11|12	66	11	6	13|12|11|8|9|9	62	10.3333	6	0	1.06	0.7	0	PD	e	PSM
690	3179-3230_AL_MCF7_R3_strict	MAFL-BioID2-HA	Q12824	SMARCB1	SWI/SNF-related matrix-associated actin-dependent regulator of chromatin subfamily B member 1 (BRG1-associated factor 47) (BAF47) (Integrase interactor 1 protein) (SNF5 homolog) (hSNF5)	0.758171	8|5|7|2|2|3	27	4.5	6	1|0|3|2|0|1	7	1.16667	6	0.89	3.86	0.03	0.89	PD	e	PSM
691	3179-3230_AL_MCF7_R3_strict	MAFL-BioID2-HA	Q12830	BPTF	Nucleosome-remodeling factor subunit BPTF (Bromodomain and PHD finger-containing transcription factor) (Fetal Alz-50 clone 1 protein) (Fetal Alzheimer antigen)	0.844667	12|11|15|8|9|7	62	10.33	6	3|4|3|2|4|5	21	3.5	6	0.87	2.95	0.03	0.87	PD	e	PSM
692	3179-3230_AL_MCF7_R3_strict	MAFL-BioID2-HA	Q12849	GRSF1	G-rich sequence factor 1 (GRSF-1)	0.77118	2|0|2|1|1|1	7	1.17	6	0|0|0|0|1|0	1	0.166667	6	0.58	7	0.14	0.58	PD	e	PSM
693	3179-3230_AL_MCF7_R3_strict	MAFL-BioID2-HA	Q12872	SFSWAP	Splicing factor, suppressor of white-apricot homolog (Splicing factor, arginine/serine-rich 8) (Suppressor of white apricot protein homolog)	0.828508	2|0|0|0|0|0	2	0.33	6	1|1|1|0|0|0	3	0.5	6	0.11	0.67	0.42	0.11	PD	e	PSM
694	3179-3230_AL_MCF7_R3_strict	MAFL-BioID2-HA	Q12873	CHD3	Chromodomain-helicase-DNA-binding protein 3 (CHD-3) (EC 3.6.4.12) (ATP-dependent helicase CHD3) (Mi-2 autoantigen 240 kDa protein) (Mi2-alpha) (Zinc finger helicase) (hZFH)	0.912029	15|13|15|7|6|5	61	10.17	6	3|3|4|4|2|2	18	3	6	1	3.39	0	1	PD	e	PSM
695	3179-3230_AL_MCF7_R3_strict	MAFL-BioID2-HA	Q12874	SF3A3	Splicing factor 3A subunit 3 (SF3a60) (Spliceosome-associated protein 61) (SAP 61)	0.932135	1|0|1|0|0|0	2	0.33	6	0|1|0|0|0|0	1	0.166667	6	0	2	0.74	0	PD	e	PSM
696	3179-3230_AL_MCF7_R3_strict	MAFL-BioID2-HA	Q12888	TP53BP1	TP53-binding protein 1 (53BP1) (p53-binding protein 1) (p53BP1)	0.887322	1|1|0|1|0|0	3	0.5	6	0|0|0|1|0|0	1	0.166667	6	0	3	0.74	0	PD	e	PSM
697	3179-3230_AL_MCF7_R3_strict	MAFL-BioID2-HA	Q12905	ILF2	Interleukin enhancer-binding factor 2 (Nuclear factor of activated T-cells 45 kDa)	0.959308	12|12|10|5|8|6	53	8.83	6	10|9|10|6|5|8	48	8	6	0	1.1	0.68	0	PD	e	PSM
698	3179-3230_AL_MCF7_R3_strict	MAFL-BioID2-HA	Q12906	ILF3	Interleukin enhancer-binding factor 3 (Double-stranded RNA-binding protein 76) (DRBP76) (M-phase phosphoprotein 4) (MPP4) (Nuclear factor associated with dsRNA) (NFAR) (Nuclear factor of activated T-cells 90 kDa) (NF-AT-90) (Translational control protein 80) (TCP80)	0.969054	11|13|9|9|8|6	56	9.33	6	4|5|6|9|8|7	39	6.5	6	0	1.44	0.64	0	PD	e	PSM
699	3179-3230_AL_MCF7_R3_strict	MAFL-BioID2-HA	Q12962	TAF10	Transcription initiation factor TFIID subunit 10 (STAF28) (Transcription initiation factor TFIID 30 kDa subunit) (TAF(II)30) (TAFII-30) (TAFII30)	0.748504	1|0|0|1|1|2	5	0.83	6	0|0|0|0|0|0	0	0.1	6	0.3	8.33	0.26	0.3	PD	e	PSM
700	3179-3230_AL_MCF7_R3_strict	MAFL-BioID2-HA	Q13011	ECH1	Delta(3,5)-Delta(2,4)-dienoyl-CoA isomerase, mitochondrial (EC 5.3.3.-)	0.885048	2|1|2|1|0|0	6	1	6	0|0|0|0|0|0	0	0.1	6	0.61	10	0.12	0.61	PD	e	PSM
701	3179-3230_AL_MCF7_R3_strict	MAFL-BioID2-HA	Q13045	FLII	Protein flightless-1 homolog	0.812348	21|17|22|20|17|16	113	18.83	6	29|29|28|15|21|15	137	22.8333	6	0	0.82	0.74	0	PD	e	PSM
702	3179-3230_AL_MCF7_R3_strict	MAFL-BioID2-HA	Q13085	ACACA	Acetyl-CoA carboxylase 1 (ACC1) (EC 6.4.1.2) (Acetyl-Coenzyme A carboxylase alpha) (ACC-alpha)	0.962745	146|143|143|36|37|38	543	90.5	6	13|14|12|1|1|1	42	7	6	1	12.93	0	1	PD	e	PSM
703	3179-3230_AL_MCF7_R3_strict	MAFL-BioID2-HA	Q13112	CHAF1B	Chromatin assembly factor 1 subunit B (CAF-1 subunit B) (Chromatin assembly factor I p60 subunit) (CAF-I 60 kDa subunit) (CAF-I p60) (M-phase phosphoprotein 7)	0.696301	3|2|1|4|3|1	14	2.33	6	1|2|2|4|3|3	15	2.5	6	0	0.93	0.6	0	PD	e	PSM
704	3179-3230_AL_MCF7_R3_strict	MAFL-BioID2-HA	Q13123	IK	Protein Red (Cytokine IK) (IK factor) (Protein RER)	0.891103	7|6|11|11|15|13	63	10.5	6	12|11|9|7|5|7	51	8.5	6	0	1.24	0.67	0	PD	e	PSM
705	3179-3230_AL_MCF7_R3_strict	MAFL-BioID2-HA	Q13136	PPFIA1	Liprin-alpha-1 (LAR-interacting protein 1) (LIP-1) (Protein tyrosine phosphatase receptor type f polypeptide-interacting protein alpha-1) (PTPRF-interacting protein alpha-1)	0.5453	1|1|1|1|0|1	5	0.83	6	2|3|3|1|1|2	12	2	6	0	0.42	0.74	0	PD	e	PSM
706	3179-3230_AL_MCF7_R3_strict	MAFL-BioID2-HA	Q13148	TARDBP	TAR DNA-binding protein 43 (TDP-43)	0.913084	3|3|3|7|7|9	32	5.33	6	6|7|7|6|6|6	38	6.33333	6	0	0.84	0.68	0	PD	e	PSM
707	3179-3230_AL_MCF7_R3_strict	MAFL-BioID2-HA	Q13151	HNRNPA0	Heterogeneous nuclear ribonucleoprotein A0 (hnRNP A0)	0.957497	7|6|6|12|13|12	56	9.33	6	4|5|5|7|7|7	35	5.83333	6	0.01	1.6	0.58	0.01	PD	e	PSM
708	3179-3230_AL_MCF7_R3_strict	MAFL-BioID2-HA	Q13177	PAK2	Serine/threonine-protein kinase PAK 2 (EC 2.7.11.1) (Gamma-PAK) (PAK65) (S6/H4 kinase) (p21-activated kinase 2) (PAK-2) (p58) [Cleaved into: PAK-2p27 (p27); PAK-2p34 (p34) (C-t-PAK2)]	0.700725	1|0|1|0|1|1	4	0.67	6	16|16|19|10|7|8	76	12.6667	6	0	0.05	0.74	0	PD	e	PSM
709	3179-3230_AL_MCF7_R3_strict	MAFL-BioID2-HA	Q13185	CBX3	Chromobox protein homolog 3 (HECH) (Heterochromatin protein 1 homolog gamma) (HP1 gamma) (Modifier 2 protein)	0.920264	7|6|6|12|10|11	52	8.67	6	8|8|7|13|12|12	60	10	6	0	0.87	0.7	0	PD	e	PSM
710	3179-3230_AL_MCF7_R3_strict	MAFL-BioID2-HA	Q13200	PSMD2	26S proteasome non-ATPase regulatory subunit 2 (26S proteasome regulatory subunit RPN1) (26S proteasome regulatory subunit S2) (26S proteasome subunit p97) (Protein 55.11) (Tumor necrosis factor type 1 receptor-associated protein 2)	0.954549	2|1|0|0|0|1	4	0.67	6	0|0|0|3|2|1	6	1	6	0.03	0.67	0.52	0.03	PD	e	PSM
711	3179-3230_AL_MCF7_R3_strict	MAFL-BioID2-HA	Q13206	DDX10	Probable ATP-dependent RNA helicase DDX10 (EC 3.6.4.13) (DEAD box protein 10)	0.864617	7|6|5|4|4|5	31	5.17	6	2|3|2|2|3|5	17	2.83333	6	0.06	1.82	0.48	0.06	PD	e	PSM
712	3179-3230_AL_MCF7_R3_strict	MAFL-BioID2-HA	Q13227	GPS2	G protein pathway suppressor 2 (GPS-2)	0	2|2|2|0|0|0	6	1	6	0|0|0|0|0|0	0	0.1	6	0.91	10	0.02	0.91	PD	e	PSM
713	3179-3230_AL_MCF7_R3_strict	MAFL-BioID2-HA	Q13242	SRSF9	Serine/arginine-rich splicing factor 9 (Pre-mRNA-splicing factor SRp30C) (Splicing factor, arginine/serine-rich 9)	0.912734	5|3|4|0|0|0	12	2	6	3|3|4|0|0|0	10	1.66667	6	0.15	1.2	0.39	0.15	PD	e	PSM
714	3179-3230_AL_MCF7_R3_strict	MAFL-BioID2-HA	Q13243	SRSF5	Serine/arginine-rich splicing factor 5 (Delayed-early protein HRS) (Pre-mRNA-splicing factor SRP40) (Splicing factor, arginine/serine-rich 5)	0.916398	3|4|4|0|0|0	11	1.83	6	2|0|1|0|0|0	3	0.5	6	0.77	3.67	0.05	0.77	PD	e	PSM
715	3179-3230_AL_MCF7_R3_strict	MAFL-BioID2-HA	Q13247	SRSF6	Serine/arginine-rich splicing factor 6 (Pre-mRNA-splicing factor SRP55) (Splicing factor, arginine/serine-rich 6)	0.948122	4|6|5|0|0|0	15	2.5	6	4|2|4|0|0|0	10	1.66667	6	0.3	1.5	0.3	0.3	PD	e	PSM
716	3179-3230_AL_MCF7_R3_strict	MAFL-BioID2-HA	Q13263	TRIM28	Transcription intermediary factor 1-beta (TIF1-beta) (E3 SUMO-protein ligase TRIM28) (EC 2.3.2.27) (KRAB-associated protein 1) (KAP-1) (KRAB-interacting protein 1) (KRIP-1) (Nuclear corepressor KAP-1) (RING finger protein 96) (RING-type E3 ubiquitin transferase TIF1-beta) (Tripartite motif-containing protein 28)	0.97663	10|10|10|5|6|7	48	8	6	5|4|3|1|5|4	22	3.66667	6	0.31	2.18	0.26	0.31	PD	e	PSM
717	3179-3230_AL_MCF7_R3_strict	MAFL-BioID2-HA	Q13283	G3BP1	Ras GTPase-activating protein-binding protein 1 (G3BP-1) (EC 3.6.4.12) (EC 3.6.4.13) (ATP-dependent DNA helicase VIII) (hDH VIII) (GAP SH3 domain-binding protein 1)	0.959688	13|12|6|12|12|11	66	11	6	60|59|56|47|46|40	308	51.3333	6	0	0.21	0.74	0	PD	e	PSM
718	3179-3230_AL_MCF7_R3_strict	MAFL-BioID2-HA	Q13330	MTA1	Metastasis-associated protein MTA1	0.899919	15|16|13|11|8|9	72	12	6	0|1|0|3|3|3	10	1.66667	6	1	7.2	0	1	PD	e	PSM
719	3179-3230_AL_MCF7_R3_strict	MAFL-BioID2-HA	Q13356	PPIL2	RING-type E3 ubiquitin-protein ligase PPIL2 (EC 2.3.2.27) (CYC4) (Cyclophilin-60) (Cyclophilin-like protein Cyp-60) (Cyp60) (hCyP-60) (Probable inactive peptidyl-prolyl cis-trans isomerase-like 2) (PPIase) (Rotamase PPIL2)	0.694288	2|1|3|1|0|0	7	1.17	6	0|3|1|2|1|1	8	1.33333	6	0.04	0.88	0.51	0.04	PD	e	PSM
720	3179-3230_AL_MCF7_R3_strict	MAFL-BioID2-HA	Q13362	PPP2R5C	Serine/threonine-protein phosphatase 2A 56 kDa regulatory subunit gamma isoform (PP2A B subunit isoform B'-gamma) (PP2A B subunit isoform B56-gamma) (PP2A B subunit isoform PR61-gamma) (PP2A B subunit isoform R5-gamma) (Renal carcinoma antigen NY-REN-29)	0.60784	1|1|1|0|0|0	3	0.5	6	1|1|1|0|0|0	3	0.5	6	0	1	0.74	0	PD	e	PSM
721	3179-3230_AL_MCF7_R3_strict	MAFL-BioID2-HA	Q13363	CTBP1	C-terminal-binding protein 1 (CtBP1) (EC 1.1.1.-)	0.60784	1|1|0|0|2|2	6	1	6	0|0|0|0|0|0	0	0.1	6	0.61	10	0.12	0.61	PD	e	PSM
722	3179-3230_AL_MCF7_R3_strict	MAFL-BioID2-HA	Q13416	ORC2	Origin recognition complex subunit 2	0.846223	3|4|3|5|2|2	19	3.17	6	3|3|2|1|1|1	11	1.83333	6	0.11	1.73	0.43	0.11	PD	e	PSM
723	3179-3230_AL_MCF7_R3_strict	MAFL-BioID2-HA	Q13427	PPIG	Peptidyl-prolyl cis-trans isomerase G (PPIase G) (Peptidyl-prolyl isomerase G) (EC 5.2.1.8) (CASP10) (Clk-associating RS-cyclophilin) (CARS-Cyp) (CARS-cyclophilin) (SR-cyclophilin) (SR-cyp) (SRcyp) (Cyclophilin G) (Rotamase G)	0.85399	8|4|7|1|0|0	20	3.33	6	4|5|5|0|0|0	14	2.33333	6	0.25	1.43	0.34	0.25	PD	e	PSM
724	3179-3230_AL_MCF7_R3_strict	MAFL-BioID2-HA	Q13428	TCOF1	Treacle protein (Treacher Collins syndrome protein)	0.960141	63|62|63|40|39|38	305	50.83	6	39|35|41|52|49|48	264	44	6	0	1.16	0.73	0	PD	e	PSM
725	3179-3230_AL_MCF7_R3_strict	MAFL-BioID2-HA	Q13435	SF3B2	Splicing factor 3B subunit 2 (Pre-mRNA-splicing factor SF3b 145 kDa subunit) (SF3b145) (Spliceosome-associated protein 145) (SAP 145)	0.965061	20|17|18|13|13|10	91	15.17	6	23|22|25|15|13|16	114	19	6	0	0.8	0.72	0	PD	e	PSM
726	3179-3230_AL_MCF7_R3_strict	MAFL-BioID2-HA	Q13442	PDAP1	28 kDa heat- and acid-stable phosphoprotein (PDGF-associated protein) (PAP) (PDGFA-associated protein 1) (PAP1)	0.918279	2|1|0|2|2|3	10	1.67	6	7|4|6|10|11|9	47	7.83333	6	0	0.21	0.74	0	PD	e	PSM
727	3179-3230_AL_MCF7_R3_strict	MAFL-BioID2-HA	Q13501	SQSTM1	Sequestosome-1 (EBI3-associated protein of 60 kDa) (EBIAP) (p60) (Phosphotyrosine-independent ligand for the Lck SH2 domain of 62 kDa) (Ubiquitin-binding protein p62)	0.880017	1|0|1|1|0|1	4	0.67	6	1|0|1|1|1|1	5	0.833333	6	0	0.8	0.74	0	PD	e	PSM
728	3179-3230_AL_MCF7_R3_strict	MAFL-BioID2-HA	Q13503	MED21	Mediator of RNA polymerase II transcription subunit 21 (Mediator complex subunit 21) (RNA polymerase II holoenzyme component SRB7) (RNAPII complex component SRB7) (hSrb7)	0	2|1|2|0|0|0	5	0.83	6	0|0|0|0|0|0	0	0.1	6	0.61	8.33	0.12	0.61	PD	e	PSM
729	3179-3230_AL_MCF7_R3_strict	MAFL-BioID2-HA	Q13509	TUBB3	Tubulin beta-3 chain (Tubulin beta-4 chain) (Tubulin beta-III)	0	1|2|3|1|2|1	10	1.67	6	4|2|2|3|3|4	18	3	6	0	0.56	0.74	0	PD	e	PSM
730	3179-3230_AL_MCF7_R3_strict	MAFL-BioID2-HA	Q13523	PRPF4B	Serine/threonine-protein kinase PRP4 homolog (EC 2.7.11.1) (PRP4 kinase) (PRP4 pre-mRNA-processing factor 4 homolog)	0.887506	24|17|23|9|11|12	96	16	6	13|12|15|17|19|19	95	15.8333	6	0	1.01	0.71	0	PD	e	PSM
731	3179-3230_AL_MCF7_R3_strict	MAFL-BioID2-HA	Q13547	HDAC1	Histone deacetylase 1 (HD1) (EC 3.5.1.98)	0.929261	14|14|12|9|10|11	70	11.67	6	2|2|4|4|4|4	20	3.33333	6	0.97	3.5	0	0.97	PD	e	PSM
732	3179-3230_AL_MCF7_R3_strict	MAFL-BioID2-HA	Q13573	SNW1	SNW domain-containing protein 1 (Nuclear protein SkiP) (Nuclear receptor coactivator NCoA-62) (Ski-interacting protein)	0.921472	24|21|17|29|31|29	151	25.17	6	16|12|12|21|20|17	98	16.3333	6	0	1.54	0.69	0	PD	e	PSM
733	3179-3230_AL_MCF7_R3_strict	MAFL-BioID2-HA	Q13595	TRA2A	Transformer-2 protein homolog alpha (TRA-2 alpha) (TRA2-alpha) (Transformer-2 protein homolog A)	0.897915	5|5|3|0|1|0	14	2.33	6	2|3|2|0|0|0	7	1.16667	6	0.47	2	0.18	0.47	PD	e	PSM
734	3179-3230_AL_MCF7_R3_strict	MAFL-BioID2-HA	Q13601	KRR1	KRR1 small subunit processome component homolog (HIV-1 Rev-binding protein 2) (KRR-R motif-containing protein 1) (Rev-interacting protein 1) (Rip-1)	0.770948	3|3|5|3|3|3	20	3.33	6	1|1|2|1|1|2	8	1.33333	6	0.26	2.5	0.33	0.26	PD	e	PSM
735	3179-3230_AL_MCF7_R3_strict	MAFL-BioID2-HA	Q13610	PWP1	Periodic tryptophan protein 1 homolog (Keratinocyte protein IEF SSP 9502)	0.778611	3|3|2|1|1|1	11	1.83	6	2|2|2|1|1|0	8	1.33333	6	0.08	1.38	0.45	0.08	PD	e	PSM
736	3179-3230_AL_MCF7_R3_strict	MAFL-BioID2-HA	Q13618	CUL3	Cullin-3 (CUL-3)	0.636421	2|2|1|1|2|1	9	1.5	6	2|1|2|1|1|0	7	1.16667	6	0.05	1.29	0.49	0.05	PD	e	PSM
737	3179-3230_AL_MCF7_R3_strict	MAFL-BioID2-HA	Q13627	DYRK1A	Dual specificity tyrosine-phosphorylation-regulated kinase 1A (EC 2.7.12.1) (Dual specificity YAK1-related kinase) (HP86) (Protein kinase minibrain homolog) (MNBH) (hMNB)	0	1|0|1|1|3|1	7	1.17	6	0|0|1|0|0|0	1	0.166667	6	0.33	7	0.24	0.33	PD	e	PSM
738	3179-3230_AL_MCF7_R3_strict	MAFL-BioID2-HA	Q13765	NACA	Nascent polypeptide-associated complex subunit alpha (NAC-alpha) (Alpha-NAC) (allergen Hom s 2)	0.92671	3|3|4|5|5|4	24	4	6	9|11|10|12|11|10	63	10.5	6	0	0.38	0.74	0	PD	e	PSM
739	3179-3230_AL_MCF7_R3_strict	MAFL-BioID2-HA	Q13769	THOC5	THO complex subunit 5 homolog (Functional spliceosome-associated protein 79) (fSAP79) (NF2/meningioma region protein pK1.3) (Placental protein 39.2) (PP39.2) (hTREX90)	0.756221	1|4|2|0|0|0	7	1.17	6	3|5|5|2|4|5	24	4	6	0	0.29	0.74	0	PD	e	PSM
740	3179-3230_AL_MCF7_R3_strict	MAFL-BioID2-HA	Q13813	SPTAN1	Spectrin alpha chain, non-erythrocytic 1 (Alpha-II spectrin) (Fodrin alpha chain) (Spectrin, non-erythroid alpha subunit)	0.979184	155|126|141|104|98|100	724	120.67	6	158|165|167|128|135|128	881	146.833	6	0	0.82	0.73	0	PD	e	PSM
741	3179-3230_AL_MCF7_R3_strict	MAFL-BioID2-HA	Q13823	GNL2	Nucleolar GTP-binding protein 2 (Autoantigen NGP-1)	0.8989	15|14|16|15|10|9	79	13.17	6	10|9|10|13|12|14	68	11.3333	6	0	1.16	0.7	0	PD	e	PSM
742	3179-3230_AL_MCF7_R3_strict	MAFL-BioID2-HA	Q13838	DDX39B	Spliceosome RNA helicase DDX39B (EC 3.6.4.13) (56 kDa U2AF65-associated protein) (ATP-dependent RNA helicase p47) (DEAD box protein UAP56) (HLA-B-associated transcript 1 protein)	0.956506	1|1|0|1|0|1	4	0.67	6	2|2|2|1|1|1	9	1.5	6	0	0.44	0.74	0	PD	e	PSM
743	3179-3230_AL_MCF7_R3_strict	MAFL-BioID2-HA	Q13868	EXOSC2	Exosome complex component RRP4 (Exosome component 2) (Ribosomal RNA-processing protein 4)	0.863042	5|4|5|4|3|4	25	4.17	6	6|6|6|4|2|3	27	4.5	6	0	0.93	0.67	0	PD	e	PSM
744	3179-3230_AL_MCF7_R3_strict	MAFL-BioID2-HA	Q13895	BYSL	Bystin	0.849637	2|3|1|1|1|2	10	1.67	6	0|2|0|4|2|2	10	1.66667	6	0.02	1	0.55	0.02	PD	e	PSM
745	3179-3230_AL_MCF7_R3_strict	MAFL-BioID2-HA	Q14004	CDK13	Cyclin-dependent kinase 13 (EC 2.7.11.22) (EC 2.7.11.23) (CDC2-related protein kinase 5) (Cell division cycle 2-like protein kinase 5) (Cell division protein kinase 13) (hCDK13) (Cholinesterase-related cell division controller)	0.823641	2|2|2|6|5|6	23	3.83	6	3|3|2|1|1|2	12	2	6	0.3	1.92	0.3	0.3	PD	e	PSM
746	3179-3230_AL_MCF7_R3_strict	MAFL-BioID2-HA	Q14103	HNRNPD	Heterogeneous nuclear ribonucleoprotein D0 (hnRNP D0) (AU-rich element RNA-binding protein 1)	0.970675	5|3|2|3|2|2	17	2.83	6	1|0|1|3|3|3	11	1.83333	6	0.09	1.55	0.44	0.09	PD	e	PSM
747	3179-3230_AL_MCF7_R3_strict	MAFL-BioID2-HA	Q14119	VEZF1	Vascular endothelial zinc finger 1 (Putative transcription factor DB1) (Zinc finger protein 161)	0.562616	3|3|2|1|1|2	12	2	6	1|0|1|0|0|0	2	0.333333	6	0.73	6	0.06	0.73	PD	e	PSM
748	3179-3230_AL_MCF7_R3_strict	MAFL-BioID2-HA	Q14137	BOP1	Ribosome biogenesis protein BOP1 (Block of proliferation 1 protein)	0.870983	7|5|6|8|8|8	42	7	6	1|2|0|5|6|6	20	3.33333	6	0.07	2.1	0.47	0.07	PD	e	PSM
749	3179-3230_AL_MCF7_R3_strict	MAFL-BioID2-HA	Q14149	MORC3	MORC family CW-type zinc finger protein 3 (Nuclear matrix protein 2) (Zinc finger CW-type coiled-coil domain protein 3)	0.421712	1|1|1|0|1|0	4	0.67	6	0|0|0|0|0|0	0	0.1	6	0	6.67	0.74	0	PD	e	PSM
750	3179-3230_AL_MCF7_R3_strict	MAFL-BioID2-HA	Q14157	UBAP2L	Ubiquitin-associated protein 2-like (Protein NICE-4)	0.96148	1|1|1|4|3|2	12	2	6	27|30|27|29|25|31	169	28.1667	6	0	0.07	0.74	0	PD	e	PSM
751	3179-3230_AL_MCF7_R3_strict	MAFL-BioID2-HA	Q14160	SCRIB	Protein scribble homolog (Scribble) (hScrib) (Protein LAP4)	0.866312	1|2|2|1|1|1	8	1.33	6	5|4|3|1|1|1	15	2.5	6	0	0.53	0.74	0	PD	e	PSM
752	3179-3230_AL_MCF7_R3_strict	MAFL-BioID2-HA	Q14165	MLEC	Malectin	0.510632	1|1|0|0|1|0	3	0.5	6	0|0|0|1|0|0	1	0.166667	6	0	3	0.74	0	PD	e	PSM
753	3179-3230_AL_MCF7_R3_strict	MAFL-BioID2-HA	Q14202	ZMYM3	Zinc finger MYM-type protein 3 (Zinc finger protein 261)	0.771309	2|1|2|3|3|2	13	2.17	6	0|0|0|0|0|0	0	0.1	6	0.96	21.67	0.01	0.96	PD	e	PSM
754	3179-3230_AL_MCF7_R3_strict	MAFL-BioID2-HA	Q14204	DYNC1H1	Cytoplasmic dynein 1 heavy chain 1 (Cytoplasmic dynein heavy chain 1) (Dynein heavy chain, cytosolic)	0.96675	9|7|5|6|5|4	36	6	6	16|12|16|9|9|8	70	11.6667	6	0	0.51	0.74	0	PD	e	PSM
755	3179-3230_AL_MCF7_R3_strict	MAFL-BioID2-HA	Q14241	ELOA	Elongin-A (EloA) (Elongin 110 kDa subunit) (RNA polymerase II transcription factor SIII subunit A1) (SIII p110) (Transcription elongation factor B polypeptide 3)	0.839849	4|1|3|3|2|4	17	2.83	6	6|5|7|7|5|6	36	6	6	0	0.47	0.74	0	PD	e	PSM
756	3179-3230_AL_MCF7_R3_strict	MAFL-BioID2-HA	Q14247	CTTN	Src substrate cortactin (Amplaxin) (Oncogene EMS1)	0.940535	24|20|24|32|34|36	170	28.33	6	45|45|49|44|49|49	281	46.8333	6	0	0.6	0.74	0	PD	e	PSM
757	3179-3230_AL_MCF7_R3_strict	MAFL-BioID2-HA	Q14254	FLOT2	Flotillin-2 (Epidermal surface antigen) (ESA) (Membrane component chromosome 17 surface marker 1)	0.741811	5|4|4|2|1|2	18	3	6	1|1|2|4|4|3	15	2.5	6	0.02	1.2	0.55	0.02	PD	e	PSM
758	3179-3230_AL_MCF7_R3_strict	MAFL-BioID2-HA	Q14258	TRIM25	E3 ubiquitin/ISG15 ligase TRIM25 (EC 6.3.2.n3) (Estrogen-responsive finger protein) (RING finger protein 147) (RING-type E3 ubiquitin transferase) (EC 2.3.2.27) (RING-type E3 ubiquitin transferase TRIM25) (Tripartite motif-containing protein 25) (Ubiquitin/ISG15-conjugating enzyme TRIM25) (Zinc finger protein 147)	0.786706	1|4|2|6|4|5	22	3.67	6	29|26|28|21|22|20	146	24.3333	6	0	0.15	0.74	0	PD	e	PSM
759	3179-3230_AL_MCF7_R3_strict	MAFL-BioID2-HA	Q14320	FAM50A	Protein FAM50A (Protein HXC-26) (Protein XAP-5)	0.711048	3|2|3|6|4|5	23	3.83	6	9|5|6|11|10|8	49	8.16667	6	0	0.47	0.74	0	PD	e	PSM
760	3179-3230_AL_MCF7_R3_strict	MAFL-BioID2-HA	Q14331	FRG1	Protein FRG1 (FSHD region gene 1 protein)	0.885949	2|3|2|1|1|1	10	1.67	6	2|1|1|2|2|4	12	2	6	0	0.83	0.61	0	PD	e	PSM
761	3179-3230_AL_MCF7_R3_strict	MAFL-BioID2-HA	Q14444	CAPRIN1	Caprin-1 (Cell cycle-associated protein 1) (Cytoplasmic activation- and proliferation-associated protein 1) (GPI-anchored membrane protein 1) (GPI-anchored protein p137) (GPI-p137) (p137GPI) (Membrane component chromosome 11 surface marker 1) (RNA granule protein 105)	0.941948	2|0|0|2|4|4	12	2	6	9|9|11|12|11|10	62	10.3333	6	0	0.19	0.74	0	PD	e	PSM
762	3179-3230_AL_MCF7_R3_strict	MAFL-BioID2-HA	Q14493	SLBP	Histone RNA hairpin-binding protein (Histone stem-loop-binding protein)	0.397646	1|1|0|0|0|1	3	0.5	6	0|0|0|0|0|0	0	0.1	6	0	5	0.74	0	PD	e	PSM
763	3179-3230_AL_MCF7_R3_strict	MAFL-BioID2-HA	Q14498	RBM39	RNA-binding protein 39 (CAPER alpha) (CAPERalpha) (Hepatocellular carcinoma protein 1) (RNA-binding motif protein 39) (RNA-binding region-containing protein 2) (Splicing factor HCC1)	0.971875	8|8|6|5|4|5	36	6	6	4|4|6|4|5|5	28	4.66667	6	0	1.29	0.64	0	PD	e	PSM
764	3179-3230_AL_MCF7_R3_strict	MAFL-BioID2-HA	Q14562	DHX8	ATP-dependent RNA helicase DHX8 (EC 3.6.4.13) (DEAH box protein 8) (RNA helicase HRH1)	0.867913	3|6|5|1|1|1	17	2.83	6	5|3|4|0|1|2	15	2.5	6	0.05	1.13	0.5	0.05	PD	e	PSM
765	3179-3230_AL_MCF7_R3_strict	MAFL-BioID2-HA	Q14566	MCM6	DNA replication licensing factor MCM6 (EC 3.6.4.12) (p105MCM)	0.941281	4|4|4|1|0|1	14	2.33	6	4|5|4|1|0|0	14	2.33333	6	0.02	1	0.55	0.02	PD	e	PSM
766	3179-3230_AL_MCF7_R3_strict	MAFL-BioID2-HA	Q14573	ITPR3	Inositol 1,4,5-trisphosphate receptor type 3 (IP3 receptor isoform 3) (IP3R 3) (InsP3R3) (Type 3 inositol 1,4,5-trisphosphate receptor) (Type 3 InsP3 receptor)	0.722863	8|7|11|2|1|0	29	4.83	6	6|7|6|2|0|1	22	3.66667	6	0.11	1.32	0.43	0.11	PD	e	PSM
767	3179-3230_AL_MCF7_R3_strict	MAFL-BioID2-HA	Q14596	NBR1	Next to BRCA1 gene 1 protein (Cell migration-inducing gene 19 protein) (Membrane component chromosome 17 surface marker 2) (Neighbor of BRCA1 gene 1 protein) (Protein 1A1-3B)	0.628895	1|1|0|0|0|0	2	0.33	6	1|0|0|0|0|0	1	0.166667	6	0	2	0.74	0	PD	e	PSM
768	3179-3230_AL_MCF7_R3_strict	MAFL-BioID2-HA	Q14651	PLS1	Plastin-1 (Intestine-specific plastin) (I-plastin)	0.805117	1|2|1|8|7|7	26	4.33	6	4|4|4|5|8|6	31	5.16667	6	0	0.84	0.66	0	PD	e	PSM
769	3179-3230_AL_MCF7_R3_strict	MAFL-BioID2-HA	Q14669	TRIP12	E3 ubiquitin-protein ligase TRIP12 (EC 2.3.2.26) (E3 ubiquitin-protein ligase for Arf) (ULF) (HECT-type E3 ubiquitin transferase TRIP12) (Thyroid receptor-interacting protein 12) (TR-interacting protein 12) (TRIP-12)	0.823488	8|8|8|7|6|6	43	7.17	6	4|4|2|8|7|7	32	5.33333	6	0	1.34	0.66	0	PD	e	PSM
770	3179-3230_AL_MCF7_R3_strict	MAFL-BioID2-HA	Q14676	MDC1	Mediator of DNA damage checkpoint protein 1 (Nuclear factor with BRCT domains 1)	0.90802	2|2|2|3|4|1	14	2.33	6	2|1|3|3|5|4	18	3	6	0	0.78	0.64	0	PD	e	PSM
771	3179-3230_AL_MCF7_R3_strict	MAFL-BioID2-HA	Q14683	SMC1A	Structural maintenance of chromosomes protein 1A (SMC protein 1A) (SMC-1-alpha) (SMC-1A) (Sb1.8)	0.921394	3|1|2|1|1|1	9	1.5	6	1|1|1|2|0|1	6	1	6	0.11	1.5	0.41	0.11	PD	e	PSM
772	3179-3230_AL_MCF7_R3_strict	MAFL-BioID2-HA	Q14684	RRP1B	Ribosomal RNA processing protein 1 homolog B (RRP1-like protein B)	0.897782	38|37|37|22|28|22	184	30.67	6	18|14|15|19|18|16	100	16.6667	6	0	1.84	0.65	0	PD	e	PSM
773	3179-3230_AL_MCF7_R3_strict	MAFL-BioID2-HA	Q14687	GSE1	Genetic suppressor element 1	0.753991	4|5|7|4|1|3	24	4	6	1|0|1|0|0|0	2	0.333333	6	0.98	12	0	0.98	PD	e	PSM
774	3179-3230_AL_MCF7_R3_strict	MAFL-BioID2-HA	Q14690	PDCD11	Protein RRP5 homolog (NF-kappa-B-binding protein) (NFBP) (Programmed cell death protein 11)	0.866454	18|14|16|12|11|12	83	13.83	6	5|4|3|4|4|5	25	4.16667	6	0.97	3.32	0	0.97	PD	e	PSM
775	3179-3230_AL_MCF7_R3_strict	MAFL-BioID2-HA	Q14692	BMS1	Ribosome biogenesis protein BMS1 homolog (Ribosome assembly protein BMS1 homolog)	0.879271	22|25|23|14|10|14	108	18	6	12|7|7|7|9|10	52	8.66667	6	0.48	2.08	0.18	0.48	PD	e	PSM
776	3179-3230_AL_MCF7_R3_strict	MAFL-BioID2-HA	Q14694	USP10	Ubiquitin carboxyl-terminal hydrolase 10 (EC 3.4.19.12) (Deubiquitinating enzyme 10) (Ubiquitin thioesterase 10) (Ubiquitin-specific-processing protease 10)	0.812869	1|0|0|0|1|0	2	0.33	6	6|7|7|4|5|4	33	5.5	6	0	0.06	0.74	0	PD	e	PSM
777	3179-3230_AL_MCF7_R3_strict	MAFL-BioID2-HA	Q14697	GANAB	Neutral alpha-glucosidase AB (EC 3.2.1.207) (Alpha-glucosidase 2) (Glucosidase II subunit alpha)	0.947301	1|0|0|3|0|1	5	0.83	6	0|0|0|1|0|1	2	0.333333	6	0.28	2.5	0.33	0.28	PD	e	PSM
778	3179-3230_AL_MCF7_R3_strict	MAFL-BioID2-HA	Q14814	MEF2D	Myocyte-specific enhancer factor 2D	0.665485	1|4|0|0|0|2	7	1.17	6	0|0|0|0|0|0	0	0.1	6	0.64	11.67	0.09	0.64	PD	e	PSM
779	3179-3230_AL_MCF7_R3_strict	MAFL-BioID2-HA	Q14839	CHD4	Chromodomain-helicase-DNA-binding protein 4 (CHD-4) (EC 3.6.4.12) (ATP-dependent helicase CHD4) (Mi-2 autoantigen 218 kDa protein) (Mi2-beta)	0.94948	86|76|83|72|71|66	454	75.67	6	45|40|52|47|39|36	259	43.1667	6	0	1.75	0.72	0	PD	e	PSM
780	3179-3230_AL_MCF7_R3_strict	MAFL-BioID2-HA	Q14847	LASP1	LIM and SH3 domain protein 1 (LASP-1) (Metastatic lymph node gene 50 protein) (MLN 50)	0.779612	2|0|1|3|3|2	11	1.83	6	8|9|10|10|13|10	60	10	6	0	0.18	0.74	0	PD	e	PSM
781	3179-3230_AL_MCF7_R3_strict	MAFL-BioID2-HA	Q14966	ZNF638	Zinc finger protein 638 (Cutaneous T-cell lymphoma-associated antigen se33-1) (CTCL-associated antigen se33-1) (Nuclear protein 220) (Zinc finger matrin-like protein)	0.912814	8|4|4|10|5|11	42	7	6	9|11|6|7|7|8	48	8	6	0	0.88	0.69	0	PD	e	PSM
782	3179-3230_AL_MCF7_R3_strict	MAFL-BioID2-HA	Q14974	KPNB1	Importin subunit beta-1 (Importin-90) (Karyopherin subunit beta-1) (Nuclear factor p97) (Pore targeting complex 97 kDa subunit) (PTAC97)	0.969906	5|6|7|2|3|2	25	4.17	6	4|2|4|2|2|2	16	2.66667	6	0.1	1.56	0.43	0.1	PD	e	PSM
783	3179-3230_AL_MCF7_R3_strict	MAFL-BioID2-HA	Q14978	NOLC1	Nucleolar and coiled-body phosphoprotein 1 (140 kDa nucleolar phosphoprotein) (Nopp140) (Hepatitis C virus NS5A-transactivated protein 13) (HCV NS5A-transactivated protein 13) (Nucleolar 130 kDa protein) (Nucleolar phosphoprotein p130)	0.947198	9|10|18|2|3|2	44	7.33	6	11|8|9|4|3|3	38	6.33333	6	0.08	1.16	0.45	0.08	PD	e	PSM
784	3179-3230_AL_MCF7_R3_strict	MAFL-BioID2-HA	Q14980	NUMA1	Nuclear mitotic apparatus protein 1 (Nuclear matrix protein-22) (NMP-22) (Nuclear mitotic apparatus protein) (NuMA protein) (SP-H antigen)	0.955343	52|43|54|72|75|76	372	62	6	38|37|35|63|65|63	301	50.1667	6	0	1.24	0.73	0	PD	e	PSM
785	3179-3230_AL_MCF7_R3_strict	MAFL-BioID2-HA	Q14CW9	ATXN7L3	Ataxin-7-like protein 3 (SAGA-associated factor 11 homolog)	0	1|0|0|1|0|0	2	0.33	6	0|0|0|1|1|0	2	0.333333	6	0	1	0.74	0	PD	e	PSM
786	3179-3230_AL_MCF7_R3_strict	MAFL-BioID2-HA	Q15007	WTAP	Pre-mRNA-splicing regulator WTAP (Female-lethal(2)D homolog) (hFL(2)D) (WT1-associated protein) (Wilms tumor 1-associating protein)	0.847295	1|1|0|1|1|1	5	0.83	6	0|0|0|1|1|1	3	0.5	6	0	1.67	0.74	0	PD	e	PSM
787	3179-3230_AL_MCF7_R3_strict	MAFL-BioID2-HA	Q15008	PSMD6	26S proteasome non-ATPase regulatory subunit 6 (26S proteasome regulatory subunit RPN7) (26S proteasome regulatory subunit S10) (Breast cancer-associated protein SGA-113M) (Phosphonoformate immuno-associated protein 4) (Proteasome regulatory particle subunit p44S10) (p42A)	0.911265	3|1|3|1|0|0	8	1.33	6	1|3|1|1|1|1	8	1.33333	6	0.07	1	0.47	0.07	PD	e	PSM
788	3179-3230_AL_MCF7_R3_strict	MAFL-BioID2-HA	Q15014	MORF4L2	Mortality factor 4-like protein 2 (MORF-related gene X protein) (Protein MSL3-2) (Transcription factor-like protein MRGX)	0.7923	3|3|2|1|1|1	11	1.83	6	3|3|3|0|0|1	10	1.66667	6	0.03	1.1	0.53	0.03	PD	e	PSM
789	3179-3230_AL_MCF7_R3_strict	MAFL-BioID2-HA	Q15019	SEPTIN2	Septin-2 (Neural precursor cell expressed developmentally down-regulated protein 5) (NEDD-5)	0.917563	1|0|1|3|1|2	8	1.33	6	19|19|17|14|14|14	97	16.1667	6	0	0.08	0.74	0	PD	e	PSM
790	3179-3230_AL_MCF7_R3_strict	MAFL-BioID2-HA	Q15020	SART3	Squamous cell carcinoma antigen recognized by T-cells 3 (SART-3) (Tat-interacting protein of 110 kDa) (Tip110) (p110 nuclear RNA-binding protein)	0.908608	6|5|8|4|6|4	33	5.5	6	2|3|2|2|1|0	10	1.66667	6	0.73	3.3	0.06	0.73	PD	e	PSM
791	3179-3230_AL_MCF7_R3_strict	MAFL-BioID2-HA	Q15022	SUZ12	Polycomb protein SUZ12 (Chromatin precipitated E2F target 9 protein) (ChET 9 protein) (Joined to JAZF1 protein) (Suppressor of zeste 12 protein homolog)	0.673166	1|1|0|0|0|0	2	0.33	6	0|0|0|0|0|0	0	0.1	6	0	3.33	0.74	0	PD	e	PSM
792	3179-3230_AL_MCF7_R3_strict	MAFL-BioID2-HA	Q15024	EXOSC7	Exosome complex component RRP42 (Exosome component 7) (Ribosomal RNA-processing protein 42) (p8)	0.775705	5|5|6|2|1|2	21	3.5	6	5|4|3|4|2|3	21	3.5	6	0	1	0.62	0	PD	e	PSM
793	3179-3230_AL_MCF7_R3_strict	MAFL-BioID2-HA	Q15027	ACAP1	Arf-GAP with coiled-coil, ANK repeat and PH domain-containing protein 1 (Centaurin-beta-1) (Cnt-b1)	0.125442	2|2|1|2|2|1	10	1.67	6	1|2|2|1|0|0	6	1	6	0.09	1.67	0.44	0.09	PD	e	PSM
794	3179-3230_AL_MCF7_R3_strict	MAFL-BioID2-HA	Q15029	EFTUD2	116 kDa U5 small nuclear ribonucleoprotein component (Elongation factor Tu GTP-binding domain-containing protein 2) (SNU114 homolog) (hSNU114) (U5 snRNP-specific protein, 116 kDa) (U5-116 kDa)	0.971228	20|18|24|5|7|5	79	13.17	6	13|14|17|9|10|10	73	12.1667	6	0	1.08	0.67	0	PD	e	PSM
795	3179-3230_AL_MCF7_R3_strict	MAFL-BioID2-HA	Q15046	KARS1	Lysine--tRNA ligase (EC 2.7.7.-) (EC 6.1.1.6) (Lysyl-tRNA synthetase) (LysRS)	0.90722	1|0|0|0|0|0	1	0.17	6	0|0|1|1|0|0	2	0.333333	6	0	0.5	0.74	0	PD	e	PSM
796	3179-3230_AL_MCF7_R3_strict	MAFL-BioID2-HA	Q15047	SETDB1	Histone-lysine N-methyltransferase SETDB1 (EC 2.1.1.-) (ERG-associated protein with SET domain) (ESET) (Histone H3-K9 methyltransferase 4) (H3-K9-HMTase 4) (Lysine N-methyltransferase 1E) (SET domain bifurcated 1)	0.397646	1|1|0|0|0|0	2	0.33	6	0|0|0|0|0|0	0	0.1	6	0	3.33	0.74	0	PD	e	PSM
797	3179-3230_AL_MCF7_R3_strict	MAFL-BioID2-HA	Q15050	RRS1	Ribosome biogenesis regulatory protein homolog	0.861391	8|9|9|9|10|8	53	8.83	6	5|7|6|5|5|6	34	5.66667	6	0	1.56	0.65	0	PD	e	PSM
798	3179-3230_AL_MCF7_R3_strict	MAFL-BioID2-HA	Q15054	POLD3	DNA polymerase delta subunit 3 (DNA polymerase delta subunit C) (DNA polymerase delta subunit p66) (DNA polymerase delta subunit p68)	0.722168	1|0|0|2|0|1	4	0.67	6	0|0|0|0|0|0	0	0.1	6	0.3	6.67	0.26	0.3	PD	e	PSM
799	3179-3230_AL_MCF7_R3_strict	MAFL-BioID2-HA	Q15058	KIF14	Kinesin-like protein KIF14	0.792425	1|0|0|0|0|0	1	0.17	6	2|3|2|1|0|1	9	1.5	6	0	0.11	0.74	0	PD	e	PSM
800	3179-3230_AL_MCF7_R3_strict	MAFL-BioID2-HA	Q15061	WDR43	WD repeat-containing protein 43 (U3 small nucleolar RNA-associated protein 5 homolog)	0.819973	4|4|6|3|3|4	24	4	6	0|3|2|2|2|3	12	2	6	0.16	2	0.39	0.16	PD	e	PSM
801	3179-3230_AL_MCF7_R3_strict	MAFL-BioID2-HA	Q15149	PLEC	Plectin (PCN) (PLTN) (Hemidesmosomal protein 1) (HD1) (Plectin-1)	0.967605	200|180|203|144|147|151	1025	170.83	6	201|198|209|162|162|163	1095	182.5	6	0	0.94	0.73	0	PD	e	PSM
802	3179-3230_AL_MCF7_R3_strict	MAFL-BioID2-HA	Q15181	PPA1	Inorganic pyrophosphatase (EC 3.6.1.1) (Pyrophosphate phospho-hydrolase) (PPase)	0.896459	1|0|0|0|0|0	1	0.17	6	1|0|0|0|0|0	1	0.166667	6	0	1	0.74	0	PD	e	PSM
803	3179-3230_AL_MCF7_R3_strict	MAFL-BioID2-HA	Q15233	NONO	Non-POU domain-containing octamer-binding protein (NonO protein) (54 kDa nuclear RNA- and DNA-binding protein) (55 kDa nuclear protein) (DNA-binding p52/p100 complex, 52 kDa subunit) (NMT55) (p54(nrb)) (p54nrb)	0.988066	49|38|51|87|95|99	419	69.83	6	64|64|65|80|98|99	470	78.3333	6	0	0.89	0.73	0	PD	e	PSM
804	3179-3230_AL_MCF7_R3_strict	MAFL-BioID2-HA	Q15269	PWP2	Periodic tryptophan protein 2 homolog	0.793862	7|9|5|7|7|5	40	6.67	6	1|1|2|6|6|7	23	3.83333	6	0.02	1.74	0.54	0.02	PD	e	PSM
805	3179-3230_AL_MCF7_R3_strict	MAFL-BioID2-HA	Q15287	RNPS1	RNA-binding protein with serine-rich domain 1 (SR-related protein LDC2)	0.929576	3|4|5|0|0|0	12	2	6	2|3|3|2|0|1	11	1.83333	6	0.11	1.09	0.43	0.11	PD	e	PSM
806	3179-3230_AL_MCF7_R3_strict	MAFL-BioID2-HA	Q15291	RBBP5	Retinoblastoma-binding protein 5 (RBBP-5) (Retinoblastoma-binding protein RBQ-3)	0.703973	3|1|3|0|1|2	10	1.67	6	1|0|0|0|0|0	1	0.166667	6	0.95	10	0.01	0.95	PD	e	PSM
807	3179-3230_AL_MCF7_R3_strict	MAFL-BioID2-HA	Q15326	ZMYND11	Zinc finger MYND domain-containing protein 11 (Adenovirus 5 E1A-binding protein) (Bone morphogenetic protein receptor-associated molecule 1) (Protein BS69)	0.578811	1|2|0|1|2|2	8	1.33	6	0|0|0|1|0|0	1	0.166667	6	0.87	8	0.03	0.87	PD	e	PSM
808	3179-3230_AL_MCF7_R3_strict	MAFL-BioID2-HA	Q15361	TTF1	Transcription termination factor 1 (TTF-1) (RNA polymerase I termination factor) (Transcription termination factor I) (TTF-I)	0.575316	16|10|19|6|6|4	61	10.17	6	1|2|1|1|3|2	10	1.66667	6	1	6.1	0	1	PD	e	PSM
809	3179-3230_AL_MCF7_R3_strict	MAFL-BioID2-HA	Q15365	PCBP1	Poly(rC)-binding protein 1 (Alpha-CP1) (Heterogeneous nuclear ribonucleoprotein E1) (hnRNP E1) (Nucleic acid-binding protein SUB2.3)	0.976447	4|7|6|4|5|7	33	5.5	6	18|19|19|15|16|13	100	16.6667	6	0	0.33	0.74	0	PD	e	PSM
810	3179-3230_AL_MCF7_R3_strict	MAFL-BioID2-HA	Q15366	PCBP2	Poly(rC)-binding protein 2 (Alpha-CP2) (Heterogeneous nuclear ribonucleoprotein E2) (hnRNP E2)	0.972861	5|4|6|3|2|3	23	3.83	6	8|8|8|4|3|5	36	6	6	0	0.64	0.74	0	PD	e	PSM
811	3179-3230_AL_MCF7_R3_strict	MAFL-BioID2-HA	Q15369	ELOC	Elongin-C (EloC) (Elongin 15 kDa subunit) (RNA polymerase II transcription factor SIII subunit C) (SIII p15) (Transcription elongation factor B polypeptide 1)	0.82948	1|1|1|1|1|1	6	1	6	1|1|1|1|0|0	4	0.666667	6	0	1.5	0.74	0	PD	e	PSM
812	3179-3230_AL_MCF7_R3_strict	MAFL-BioID2-HA	Q15370	ELOB	Elongin-B (EloB) (Elongin 18 kDa subunit) (RNA polymerase II transcription factor SIII subunit B) (SIII p18) (Transcription elongation factor B polypeptide 2)	0.685991	1|1|1|1|1|1	6	1	6	1|1|1|1|1|1	6	1	6	0	1	0.74	0	PD	e	PSM
813	3179-3230_AL_MCF7_R3_strict	MAFL-BioID2-HA	Q15393	SF3B3	Splicing factor 3B subunit 3 (Pre-mRNA-splicing factor SF3b 130 kDa subunit) (SF3b130) (STAF130) (Spliceosome-associated protein 130) (SAP 130)	0.975805	11|11|10|6|8|5	51	8.5	6	12|12|12|5|6|6	53	8.83333	6	0	0.96	0.69	0	PD	e	PSM
814	3179-3230_AL_MCF7_R3_strict	MAFL-BioID2-HA	Q15397	PUM3	Pumilio homolog 3 (HBV X-transactivated gene 5 protein) (HBV XAg-transactivated protein 5) (Minor histocompatibility antigen HA-8) (HLA-HA8)	0	11|6|9|9|9|7	51	8.5	6	4|5|4|5|9|9	36	6	6	0	1.42	0.65	0	PD	e	PSM
815	3179-3230_AL_MCF7_R3_strict	MAFL-BioID2-HA	Q15427	SF3B4	Splicing factor 3B subunit 4 (Pre-mRNA-splicing factor SF3b 49 kDa subunit) (Spliceosome-associated protein 49) (SAP 49)	0.907036	2|1|3|1|1|1	9	1.5	6	3|3|3|1|1|1	12	2	6	0	0.75	0.61	0	PD	e	PSM
816	3179-3230_AL_MCF7_R3_strict	MAFL-BioID2-HA	Q15428	SF3A2	Splicing factor 3A subunit 2 (SF3a66) (Spliceosome-associated protein 62) (SAP 62)	0.911968	1|1|1|0|0|0	3	0.5	6	0|0|0|0|0|0	0	0.1	6	0	5	0.74	0	PD	e	PSM
817	3179-3230_AL_MCF7_R3_strict	MAFL-BioID2-HA	Q15459	SF3A1	Splicing factor 3A subunit 1 (SF3a120) (Spliceosome-associated protein 114) (SAP 114)	0.961669	5|4|3|2|2|3	19	3.17	6	1|2|2|3|3|3	14	2.33333	6	0.02	1.36	0.54	0.02	PD	e	PSM
818	3179-3230_AL_MCF7_R3_strict	MAFL-BioID2-HA	Q15528	MED22	Mediator of RNA polymerase II transcription subunit 22 (Mediator complex subunit 22) (Surfeit locus protein 5) (Surf-5)	0	1|0|1|1|1|1	5	0.83	6	0|0|0|0|0|0	0	0.1	6	0	8.33	0.74	0	PD	e	PSM
819	3179-3230_AL_MCF7_R3_strict	MAFL-BioID2-HA	Q15542	TAF5	Transcription initiation factor TFIID subunit 5 (Transcription initiation factor TFIID 100 kDa subunit) (TAF(II)100) (TAFII-100) (TAFII100)	0.811375	10|11|11|10|11|11	64	10.67	6	5|6|6|6|6|6	35	5.83333	6	0	1.83	0.63	0	PD	e	PSM
820	3179-3230_AL_MCF7_R3_strict	MAFL-BioID2-HA	Q15545	TAF7	Transcription initiation factor TFIID subunit 7 (RNA polymerase II TBP-associated factor subunit F) (Transcription initiation factor TFIID 55 kDa subunit) (TAF(II)55) (TAFII-55) (TAFII55)	0.785263	2|3|2|1|1|0	9	1.5	6	0|0|1|1|1|1	4	0.666667	6	0.31	2.25	0.25	0.31	PD	e	PSM
821	3179-3230_AL_MCF7_R3_strict	MAFL-BioID2-HA	Q15637	SF1	Splicing factor 1 (Mammalian branch point-binding protein) (BBP) (mBBP) (Transcription factor ZFM1) (Zinc finger gene in MEN1 locus) (Zinc finger protein 162)	0.921416	6|6|8|11|10|10	51	8.5	6	13|13|12|9|7|6	60	10	6	0	0.85	0.7	0	PD	e	PSM
822	3179-3230_AL_MCF7_R3_strict	MAFL-BioID2-HA	Q15646	OASL	2'-5'-oligoadenylate synthase-like protein (2'-5'-OAS-related protein) (2'-5'-OAS-RP) (59 kDa 2'-5'-oligoadenylate synthase-like protein) (Thyroid receptor-interacting protein 14) (TR-interacting protein 14) (TRIP-14) (p59 OASL) (p59OASL)	0.601476	1|1|0|0|0|1	3	0.5	6	0|0|0|0|0|0	0	0.1	6	0	5	0.74	0	PD	e	PSM
823	3179-3230_AL_MCF7_R3_strict	MAFL-BioID2-HA	Q15648	MED1	Mediator of RNA polymerase II transcription subunit 1 (Activator-recruited cofactor 205 kDa component) (ARC205) (Mediator complex subunit 1) (Peroxisome proliferator-activated receptor-binding protein) (PBP) (PPAR-binding protein) (Thyroid hormone receptor-associated protein complex 220 kDa component) (Trap220) (Thyroid receptor-interacting protein 2) (TR-interacting protein 2) (TRIP-2) (Vitamin …	0.832933	23|21|23|17|13|14	111	18.5	6	12|11|10|9|5|6	53	8.83333	6	0.19	2.09	0.36	0.19	PD	e	PSM
824	3179-3230_AL_MCF7_R3_strict	MAFL-BioID2-HA	Q15652	JMJD1C	Probable JmjC domain-containing histone demethylation protein 2C (EC 1.14.11.-) (Jumonji domain-containing protein 1C) (Thyroid receptor-interacting protein 8) (TR-interacting protein 8) (TRIP-8)	0.849366	1|0|0|1|1|0	3	0.5	6	0|0|0|0|0|0	0	0.1	6	0	5	0.74	0	PD	e	PSM
825	3179-3230_AL_MCF7_R3_strict	MAFL-BioID2-HA	Q15654	TRIP6	Thyroid receptor-interacting protein 6 (TR-interacting protein 6) (TRIP-6) (Opa-interacting protein 1) (OIP-1) (Zyxin-related protein 1) (ZRP-1)	0.740017	1|0|1|1|1|1	5	0.83	6	4|3|4|2|2|2	17	2.83333	6	0	0.29	0.74	0	PD	e	PSM
826	3179-3230_AL_MCF7_R3_strict	MAFL-BioID2-HA	Q15717	ELAVL1	ELAV-like protein 1 (Hu-antigen R) (HuR)	0.930241	4|2|3|5|8|5	27	4.5	6	2|1|2|2|1|0	8	1.33333	6	0.72	3.38	0.07	0.72	PD	e	PSM
827	3179-3230_AL_MCF7_R3_strict	MAFL-BioID2-HA	Q15758	SLC1A5	Neutral amino acid transporter B(0) (ATB(0)) (Baboon M7 virus receptor) (RD114/simian type D retrovirus receptor) (Sodium-dependent neutral amino acid transporter type 2) (Solute carrier family 1 member 5)	0.891881	1|2|1|1|1|1	7	1.17	6	0|0|1|0|2|1	4	0.666667	6	0.07	1.75	0.46	0.07	PD	e	PSM
828	3179-3230_AL_MCF7_R3_strict	MAFL-BioID2-HA	Q15911	ZFHX3	Zinc finger homeobox protein 3 (AT motif-binding factor 1) (AT-binding transcription factor 1) (Alpha-fetoprotein enhancer-binding protein) (Zinc finger homeodomain protein 3) (ZFH-3)	0.604609	2|2|2|2|2|2	12	2	6	0|0|0|0|0|0	0	0.1	6	0.91	20	0.02	0.91	PD	e	PSM
829	3179-3230_AL_MCF7_R3_strict	MAFL-BioID2-HA	Q16181	SEPTIN7	Septin-7 (CDC10 protein homolog)	0.90099	1|2|0|0|0|0	3	0.5	6	12|11|10|7|7|8	55	9.16667	6	0	0.05	0.74	0	PD	e	PSM
830	3179-3230_AL_MCF7_R3_strict	MAFL-BioID2-HA	Q16514	TAF12	Transcription initiation factor TFIID subunit 12 (Transcription initiation factor TFIID 20/15 kDa subunits) (TAFII-20/TAFII-15) (TAFII20/TAFII15)	0.569814	1|1|1|1|1|1	6	1	6	0|0|0|1|0|0	1	0.166667	6	0	6	0.74	0	PD	e	PSM
831	3179-3230_AL_MCF7_R3_strict	MAFL-BioID2-HA	Q16531	DDB1	DNA damage-binding protein 1 (DDB p127 subunit) (DNA damage-binding protein a) (DDBa) (Damage-specific DNA-binding protein 1) (HBV X-associated protein 1) (XAP-1) (UV-damaged DNA-binding factor) (UV-damaged DNA-binding protein 1) (UV-DDB 1) (XPE-binding factor) (XPE-BF) (Xeroderma pigmentosum group E-complementing protein) (XPCe)	0.933793	2|0|1|4|3|1	11	1.83	6	0|1|0|1|1|1	4	0.666667	6	0.5	2.75	0.17	0.5	PD	e	PSM
832	3179-3230_AL_MCF7_R3_strict	MAFL-BioID2-HA	Q16543	CDC37	Hsp90 co-chaperone Cdc37 (Hsp90 chaperone protein kinase-targeting subunit) (p50Cdc37) [Cleaved into: Hsp90 co-chaperone Cdc37, N-terminally processed]	0.908584	2|3|1|3|3|5	17	2.83	6	4|3|3|3|1|3	17	2.83333	6	0	1	0.61	0	PD	e	PSM
833	3179-3230_AL_MCF7_R3_strict	MAFL-BioID2-HA	Q16560	SNRNP35	U11/U12 small nuclear ribonucleoprotein 35 kDa protein (U11/U12 snRNP 35 kDa protein) (U11/U12-35K) (Protein HM-1) (U1 snRNP-binding protein homolog)	0	1|1|1|0|0|0	3	0.5	6	1|1|1|0|0|0	3	0.5	6	0	1	0.74	0	PD	e	PSM
834	3179-3230_AL_MCF7_R3_strict	MAFL-BioID2-HA	Q16576	RBBP7	Histone-binding protein RBBP7 (Histone acetyltransferase type B subunit 2) (Nucleosome-remodeling factor subunit RBAP46) (Retinoblastoma-binding protein 7) (RBBP-7) (Retinoblastoma-binding protein p46)	0.955831	10|12|12|6|5|5	50	8.33	6	4|6|3|2|4|1	20	3.33333	6	0.81	2.5	0.04	0.81	PD	e	PSM
835	3179-3230_AL_MCF7_R3_strict	MAFL-BioID2-HA	Q16594	TAF9	Transcription initiation factor TFIID subunit 9 (RNA polymerase II TBP-associated factor subunit G) (STAF31/32) (Transcription initiation factor TFIID 31 kDa subunit) (TAFII-31) (TAFII31) (Transcription initiation factor TFIID 32 kDa subunit) (TAFII-32) (TAFII32)	0.829925	3|2|4|4|3|3	19	3.17	6	0|0|0|1|2|0	3	0.5	6	0.77	6.33	0.05	0.77	PD	e	PSM
836	3179-3230_AL_MCF7_R3_strict	MAFL-BioID2-HA	Q16629	SRSF7	Serine/arginine-rich splicing factor 7 (Splicing factor 9G8) (Splicing factor, arginine/serine-rich 7)	0.964243	7|6|7|2|2|2	26	4.33	6	7|7|6|1|1|1	23	3.83333	6	0	1.13	0.6	0	PD	e	PSM
837	3179-3230_AL_MCF7_R3_strict	MAFL-BioID2-HA	Q16630	CPSF6	Cleavage and polyadenylation specificity factor subunit 6 (Cleavage and polyadenylation specificity factor 68 kDa subunit) (CPSF 68 kDa subunit) (Cleavage factor Im complex 68 kDa subunit) (CFIm68) (Pre-mRNA cleavage factor Im 68 kDa subunit) (Protein HPBRII-4/7)	0.948036	4|5|4|2|3|3	21	3.5	6	4|4|4|2|3|3	20	3.33333	6	0	1.05	0.63	0	PD	e	PSM
838	3179-3230_AL_MCF7_R3_strict	MAFL-BioID2-HA	Q16643	DBN1	Drebrin (Developmentally-regulated brain protein)	0.936152	50|48|47|88|100|100	433	72.17	6	77|82|74|79|90|84	486	81	6	0	0.89	0.73	0	PD	e	PSM
839	3179-3230_AL_MCF7_R3_strict	MAFL-BioID2-HA	Q16777	H2AC20	Histone H2A type 2-C (H2A-clustered histone 20) (Histone H2A-GL101) (Histone H2A/q)	0.988606	24|27|35|32|28|33	179	29.83	6	5|4|4|13|14|14	54	9	6	0.9	3.31	0.03	0.9	PD	e	PSM
840	3179-3230_AL_MCF7_R3_strict	MAFL-BioID2-HA	Q1ED39	KNOP1	Lysine-rich nucleolar protein 1 (Protein FAM191A) (Testis-specific gene 118 protein)	0.833245	54|49|62|41|49|43	298	49.67	6	44|47|48|46|48|51	284	47.3333	6	0	1.05	0.73	0	PD	e	PSM
841	3179-3230_AL_MCF7_R3_strict	MAFL-BioID2-HA	Q1KMD3	HNRNPUL2	Heterogeneous nuclear ribonucleoprotein U-like protein 2 (Scaffold-attachment factor A2) (SAF-A2)	0.910158	1|3|1|0|0|0	5	0.83	6	0|0|0|1|0|0	1	0.166667	6	0.33	5	0.24	0.33	PD	e	PSM
842	3179-3230_AL_MCF7_R3_strict	MAFL-BioID2-HA	Q29RF7	PDS5A	Sister chromatid cohesion protein PDS5 homolog A (Cell proliferation-inducing gene 54 protein) (Sister chromatid cohesion protein 112) (SCC-112)	0.8552	9|5|6|11|10|11	52	8.67	6	4|4|5|7|5|6	31	5.16667	6	0.01	1.68	0.58	0.01	PD	e	PSM
843	3179-3230_AL_MCF7_R3_strict	MAFL-BioID2-HA	Q2KHR3	QSER1	Glutamine and serine-rich protein 1	0.733739	1|0|1|0|0|1	3	0.5	6	0|0|0|0|0|0	0	0.1	6	0	5	0.74	0	PD	e	PSM
844	3179-3230_AL_MCF7_R3_strict	MAFL-BioID2-HA	Q2NL82	TSR1	Pre-rRNA-processing protein TSR1 homolog	0.888324	1|3|2|0|0|2	8	1.33	6	1|2|0|2|0|1	6	1	6	0.14	1.33	0.39	0.14	PD	e	PSM
845	3179-3230_AL_MCF7_R3_strict	MAFL-BioID2-HA	Q2TAY7	SMU1	WD40 repeat-containing protein SMU1 (Smu-1 suppressor of mec-8 and unc-52 protein homolog) [Cleaved into: WD40 repeat-containing protein SMU1, N-terminally processed]	0.869143	1|0|1|0|0|0	2	0.33	6	0|0|0|0|0|0	0	0.1	6	0	3.33	0.74	0	PD	e	PSM
846	3179-3230_AL_MCF7_R3_strict	MAFL-BioID2-HA	Q2YD98	UVSSA	UV-stimulated scaffold protein A	0.125442	1|0|0|0|0|0	1	0.17	6	0|0|0|0|0|0	0	0.1	6	0	1.67	0.74	0	PD	e	PSM
847	3179-3230_AL_MCF7_R3_strict	MAFL-BioID2-HA	Q32MZ4	LRRFIP1	Leucine-rich repeat flightless-interacting protein 1 (LRR FLII-interacting protein 1) (GC-binding factor 2) (TAR RNA-interacting protein)	0.848006	4|2|3|4|6|5	24	4	6	11|11|11|6|8|6	53	8.83333	6	0	0.45	0.74	0	PD	e	PSM
848	3179-3230_AL_MCF7_R3_strict	MAFL-BioID2-HA	Q3B726	POLR1F	DNA-directed RNA polymerase I subunit RPA43 (DNA-directed RNA polymerase I subunit F) (Twist neighbor protein)	0.66846	3|3|4|0|0|0	10	1.67	6	0|0|0|0|0|0	0	0.1	6	0.99	16.67	0	0.99	PD	e	PSM
849	3179-3230_AL_MCF7_R3_strict	MAFL-BioID2-HA	Q3KQU3	MAP7D1	MAP7 domain-containing protein 1 (Arginine/proline-rich coiled-coil domain-containing protein 1) (Proline/arginine-rich coiled-coil domain-containing protein 1)	0.778614	1|1|1|1|1|0	5	0.83	6	1|1|1|0|0|0	3	0.5	6	0	1.67	0.74	0	PD	e	PSM
850	3179-3230_AL_MCF7_R3_strict	MAFL-BioID2-HA	Q3L8U1	CHD9	Chromodomain-helicase-DNA-binding protein 9 (CHD-9) (EC 3.6.4.12) (ATP-dependent helicase CHD9) (Chromatin-related mesenchymal modulator) (CReMM) (Chromatin-remodeling factor CHROM1) (Kismet homolog 2) (PPAR-alpha-interacting complex protein 320 kDa) (Peroxisomal proliferator-activated receptor A-interacting complex 320 kDa protein)	0.716525	5|8|3|1|0|1	18	3	6	1|0|1|0|0|0	2	0.333333	6	0.94	9	0.01	0.94	PD	e	PSM
851	3179-3230_AL_MCF7_R3_strict	MAFL-BioID2-HA	Q3YEC7	RABL6	Rab-like protein 6 (GTP-binding protein Parf) (Partner of ARF) (Rab-like protein 1) (RBEL1)	0.714729	23|25|22|1|1|1	73	12.17	6	13|11|10|8|8|11	61	10.1667	6	0.02	1.2	0.54	0.02	PD	e	PSM
852	3179-3230_AL_MCF7_R3_strict	MAFL-BioID2-HA	Q3ZCQ8	TIMM50	Mitochondrial import inner membrane translocase subunit TIM50	0.940731	1|1|1|1|1|1	6	1	6	2|1|2|1|2|1	9	1.5	6	0	0.67	0.74	0	PD	e	PSM
853	3179-3230_AL_MCF7_R3_strict	MAFL-BioID2-HA	Q499Z4	ZNF672	Zinc finger protein 672	0	2|0|0|0|0|1	3	0.5	6	0|0|0|0|0|0	0	0.1	6	0.3	5	0.26	0.3	PD	e	PSM
854	3179-3230_AL_MCF7_R3_strict	MAFL-BioID2-HA	Q49A26	GLYR1	Putative oxidoreductase GLYR1 (EC 1.-.-.-) (3-hydroxyisobutyrate dehydrogenase-like protein) (Cytokine-like nuclear factor N-PAC) (Glyoxylate reductase 1 homolog) (Nuclear protein NP60) (Nuclear protein of 60 kDa) (Nucleosome-destabilizing factor) (hNDF)	0.87467	8|5|8|4|3|2	30	5	6	8|6|8|4|2|4	32	5.33333	6	0	0.94	0.66	0	PD	e	PSM
855	3179-3230_AL_MCF7_R3_strict	MAFL-BioID2-HA	Q4G0J3	LARP7	La-related protein 7 (La ribonucleoprotein domain family member 7) (hLARP7) (P-TEFb-interaction protein for 7SK stability) (PIP7S)	0.807375	7|2|5|2|0|3	19	3.17	6	1|1|1|1|0|1	5	0.833333	6	0.74	3.8	0.06	0.74	PD	e	PSM
856	3179-3230_AL_MCF7_R3_strict	MAFL-BioID2-HA	Q4KMP7	TBC1D10B	TBC1 domain family member 10B (Rab27A-GAP-beta)	0.705646	1|1|0|0|1|0	3	0.5	6	7|5|4|1|5|2	24	4	6	0	0.12	0.74	0	PD	e	PSM
857	3179-3230_AL_MCF7_R3_strict	MAFL-BioID2-HA	Q4VC05	BCL7A	B-cell CLL/lymphoma 7 protein family member A	0.581399	3|3|4|0|0|0	10	1.67	6	0|0|0|0|0|0	0	0.1	6	0.99	16.67	0	0.99	PD	e	PSM
858	3179-3230_AL_MCF7_R3_strict	MAFL-BioID2-HA	Q52LA3	LIN52	Protein lin-52 homolog	0	1|0|0|0|0|0	1	0.17	6	0|0|0|0|0|0	0	0.1	6	0	1.67	0.74	0	PD	e	PSM
859	3179-3230_AL_MCF7_R3_strict	MAFL-BioID2-HA	Q52LR7	EPC2	Enhancer of polycomb homolog 2 (EPC-like)	0.125442	2|3|1|1|1|1	9	1.5	6	0|0|0|0|0|0	0	0.1	6	0.63	15	0.1	0.63	PD	e	PSM
860	3179-3230_AL_MCF7_R3_strict	MAFL-BioID2-HA	Q53ET0	CRTC2	CREB-regulated transcription coactivator 2 (Transducer of regulated cAMP response element-binding protein 2) (TORC-2) (Transducer of CREB protein 2)	0.125442	1|3|1|0|0|0	5	0.83	6	0|0|0|0|0|0	0	0.1	6	0.33	8.33	0.24	0.33	PD	e	PSM
861	3179-3230_AL_MCF7_R3_strict	MAFL-BioID2-HA	Q53GS9	USP39	U4/U6.U5 tri-snRNP-associated protein 2 (Inactive ubiquitin-specific peptidase 39) (SAD1 homolog) (U4/U6.U5 tri-snRNP-associated 65 kDa protein) (65K)	0.850431	5|4|6|5|2|3	25	4.17	6	3|5|5|4|5|6	28	4.66667	6	0	0.89	0.67	0	PD	e	PSM
862	3179-3230_AL_MCF7_R3_strict	MAFL-BioID2-HA	Q53HL2	CDCA8	Borealin (Cell division cycle-associated protein 8) (Dasra-B) (hDasra-B) (Pluripotent embryonic stem cell-related gene 3 protein)	0.767765	1|1|1|1|1|0	5	0.83	6	0|0|0|1|1|0	2	0.333333	6	0	2.5	0.74	0	PD	e	PSM
863	3179-3230_AL_MCF7_R3_strict	MAFL-BioID2-HA	Q53T94	TAF1B	TATA box-binding protein-associated factor RNA polymerase I subunit B (RNA polymerase I-specific TBP-associated factor 63 kDa) (TAFI63) (TATA box-binding protein-associated factor 1B) (TBP-associated factor 1B) (Transcription initiation factor SL1/TIF-IB subunit B)	0.45414	1|1|0|0|0|0	2	0.33	6	0|0|0|0|0|0	0	0.1	6	0	3.33	0.74	0	PD	e	PSM
864	3179-3230_AL_MCF7_R3_strict	MAFL-BioID2-HA	Q562F6	SGO2	Shugoshin 2 (Shugoshin-2) (Shugoshin-like 2) (Tripin)	0	11|6|10|5|3|3	38	6.33	6	3|2|2|3|4|6	20	3.33333	6	0.46	1.9	0.18	0.46	PD	e	PSM
865	3179-3230_AL_MCF7_R3_strict	MAFL-BioID2-HA	Q562R1	ACTBL2	Beta-actin-like protein 2 (Kappa-actin)	0.99086	64|35|54|33|48|53	287	47.83	6	76|55|59|35|37|44	306	51	6	0	0.94	0.73	0	PD	e	PSM
866	3179-3230_AL_MCF7_R3_strict	MAFL-BioID2-HA	Q5BKY9	FAM133B	Protein FAM133B	0.878364	2|1|1|0|0|0	4	0.67	6	0|0|0|0|0|0	0	0.1	6	0.3	6.67	0.26	0.3	PD	e	PSM
867	3179-3230_AL_MCF7_R3_strict	MAFL-BioID2-HA	Q5C9Z4	NOM1	Nucleolar MIF4G domain-containing protein 1 (SGD1 homolog)	0.633143	4|2|5|0|0|0	11	1.83	6	2|0|1|0|2|1	6	1	6	0.47	1.83	0.18	0.47	PD	e	PSM
868	3179-3230_AL_MCF7_R3_strict	MAFL-BioID2-HA	Q5H9U9	DDX60L	Probable ATP-dependent RNA helicase DDX60-like (EC 3.6.4.13) (DEAD box protein 60-like)	0.125442	5|6|6|0|0|0	17	2.83	6	1|0|0|0|0|0	1	0.166667	6	1	17	0	1	PD	e	PSM
869	3179-3230_AL_MCF7_R3_strict	MAFL-BioID2-HA	Q5JSZ5	PRRC2B	Protein PRRC2B (HLA-B-associated transcript 2-like 1) (Proline-rich coiled-coil protein 2B)	0.806281	2|3|1|3|1|1	11	1.83	6	9|9|5|2|1|1	27	4.5	6	0	0.41	0.74	0	PD	e	PSM
870	3179-3230_AL_MCF7_R3_strict	MAFL-BioID2-HA	Q5JTH9	RRP12	RRP12-like protein	0.89112	6|5|8|4|5|4	32	5.33	6	3|2|3|4|4|5	21	3.5	6	0.02	1.52	0.54	0.02	PD	e	PSM
871	3179-3230_AL_MCF7_R3_strict	MAFL-BioID2-HA	Q5M775	SPECC1	Cytospin-B (Nuclear structure protein 5) (NSP5) (Sperm antigen HCMOGT-1) (Sperm antigen with calponin homology and coiled-coil domains 1)	0.743725	2|2|3|7|6|6	26	4.33	6	7|8|8|5|6|9	43	7.16667	6	0	0.6	0.74	0	PD	e	PSM
872	3179-3230_AL_MCF7_R3_strict	MAFL-BioID2-HA	Q5QJE6	DNTTIP2	Deoxynucleotidyltransferase terminal-interacting protein 2 (Estrogen receptor-binding protein) (LPTS-interacting protein 2) (LPTS-RP2) (Terminal deoxynucleotidyltransferase-interacting factor 2) (TdIF2) (TdT-interacting factor 2)	0.843426	4|3|4|4|3|5	23	3.83	6	4|2|3|7|4|4	24	4	6	0	0.96	0.66	0	PD	e	PSM
873	3179-3230_AL_MCF7_R3_strict	MAFL-BioID2-HA	Q5QNW6	H2BC18	Histone H2B type 2-F (H2B-clustered histone 18)	0.988522	145|150|177|142|139|139	892	148.67	6	87|87|85|100|103|103	565	94.1667	6	0	1.58	0.73	0	PD	e	PSM
874	3179-3230_AL_MCF7_R3_strict	MAFL-BioID2-HA	Q5RKV6	EXOSC6	Exosome complex component MTR3 (Exosome component 6) (mRNA transport regulator 3 homolog) (hMtr3) (p11)	0.879693	1|1|1|2|2|3	10	1.67	6	1|1|1|1|2|2	8	1.33333	6	0.05	1.25	0.49	0.05	PD	e	PSM
875	3179-3230_AL_MCF7_R3_strict	MAFL-BioID2-HA	Q5SSJ5	HP1BP3	Heterochromatin protein 1-binding protein 3 (Protein HP1-BP74)	0.907971	19|19|20|12|13|13	96	16	6	9|9|10|12|11|12	63	10.5	6	0	1.52	0.67	0	PD	e	PSM
876	3179-3230_AL_MCF7_R3_strict	MAFL-BioID2-HA	Q5SVZ6	ZMYM1	Zinc finger MYM-type protein 1	0.653157	3|4|4|2|1|0	14	2.33	6	0|1|1|2|2|1	7	1.16667	6	0.33	2	0.23	0.33	PD	e	PSM
877	3179-3230_AL_MCF7_R3_strict	MAFL-BioID2-HA	Q5T0B9	ZNF362	Zinc finger protein 362	0.451197	1|0|2|2|2|2	9	1.5	6	0|0|0|0|0|0	0	0.1	6	0.91	15	0.02	0.91	PD	e	PSM
878	3179-3230_AL_MCF7_R3_strict	MAFL-BioID2-HA	Q5T0W9	FAM83B	Protein FAM83B	0.510632	3|1|1|0|0|0	5	0.83	6	15|12|13|2|1|2	45	7.5	6	0	0.11	0.74	0	PD	e	PSM
879	3179-3230_AL_MCF7_R3_strict	MAFL-BioID2-HA	Q5T200	ZC3H13	Zinc finger CCCH domain-containing protein 13	0.732177	3|4|6|6|8|6	33	5.5	6	6|6|10|1|7|3	33	5.5	6	0	1	0.67	0	PD	e	PSM
880	3179-3230_AL_MCF7_R3_strict	MAFL-BioID2-HA	Q5T280	SPOUT1	Putative methyltransferase C9orf114 (EC 2.1.1.-) (Centromere protein 32) (CENP-32) (Kinetochore-associated protein) (SPOUT domain-containing methyltransferase 1)	0.714866	11|9|16|13|13|15	77	12.83	6	10|13|11|12|11|12	69	11.5	6	0	1.12	0.7	0	PD	e	PSM
881	3179-3230_AL_MCF7_R3_strict	MAFL-BioID2-HA	Q5T3I0	GPATCH4	G patch domain-containing protein 4	0.828487	14|16|12|4|4|3	53	8.83	6	5|5|5|7|6|5	33	5.5	6	0.29	1.61	0.31	0.29	PD	e	PSM
882	3179-3230_AL_MCF7_R3_strict	MAFL-BioID2-HA	Q5T3J3	LRIF1	Ligand-dependent nuclear receptor-interacting factor 1 (HP1-binding protein enriched in inactive X chromosome protein 1) (HBiX1) (Receptor-interacting factor 1)	0.602788	3|6|3|6|6|6	30	5	6	3|3|2|3|3|3	17	2.83333	6	0.04	1.76	0.51	0.04	PD	e	PSM
883	3179-3230_AL_MCF7_R3_strict	MAFL-BioID2-HA	Q5T5Y3	CAMSAP1	Calmodulin-regulated spectrin-associated protein 1	0.699705	1|0|1|0|0|0	2	0.33	6	8|13|8|5|6|8	48	8	6	0	0.04	0.74	0	PD	e	PSM
884	3179-3230_AL_MCF7_R3_strict	MAFL-BioID2-HA	Q5T9C2	FAM102A	Protein FAM102A (Early estrogen-induced gene 1 protein)	0	2|2|2|1|1|1	9	1.5	6	1|1|1|2|0|2	7	1.16667	6	0.05	1.29	0.49	0.05	PD	e	PSM
885	3179-3230_AL_MCF7_R3_strict	MAFL-BioID2-HA	Q5TGY3	AHDC1	AT-hook DNA-binding motif-containing protein 1	0.125442	6|7|6|5|7|3	34	5.67	6	0|0|0|3|2|2	7	1.16667	6	0.87	4.86	0.03	0.87	PD	e	PSM
886	3179-3230_AL_MCF7_R3_strict	MAFL-BioID2-HA	Q5TKA1	LIN9	Protein lin-9 homolog (HuLin-9) (hLin-9) (Beta subunit-associated regulator of apoptosis) (TUDOR gene similar protein) (Type I interferon receptor beta chain-associated protein) (pRB-associated protein)	0.125442	4|2|5|0|1|1	13	2.17	6	1|0|0|0|0|0	1	0.166667	6	0.95	13	0.01	0.95	PD	e	PSM
887	3179-3230_AL_MCF7_R3_strict	MAFL-BioID2-HA	Q5UIP0	RIF1	Telomere-associated protein RIF1 (Rap1-interacting factor 1 homolog)	0.918443	5|3|4|1|2|4	19	3.17	6	0|0|0|0|1|0	1	0.166667	6	1	19	0	1	PD	e	PSM
888	3179-3230_AL_MCF7_R3_strict	MAFL-BioID2-HA	Q5VSY0	GKAP1	G kinase-anchoring protein 1 (cGMP-dependent protein kinase-anchoring protein of 42 kDa)	0.125442	1|2|1|0|0|0	4	0.67	6	1|0|0|1|1|0	3	0.5	6	0.11	1.33	0.42	0.11	PD	e	PSM
889	3179-3230_AL_MCF7_R3_strict	MAFL-BioID2-HA	Q5VT52	RPRD2	Regulation of nuclear pre-mRNA domain-containing protein 2	0.885669	12|11|9|9|9|4	54	9	6	4|3|4|0|0|1	12	2	6	0.91	4.5	0.02	0.91	PD	e	PSM
890	3179-3230_AL_MCF7_R3_strict	MAFL-BioID2-HA	Q5VTL8	PRPF38B	Pre-mRNA-splicing factor 38B (Sarcoma antigen NY-SAR-27)	0.906269	3|2|4|0|0|0	9	1.5	6	0|1|0|2|0|0	3	0.5	6	0.6	3	0.14	0.6	PD	e	PSM
891	3179-3230_AL_MCF7_R3_strict	MAFL-BioID2-HA	Q5VV41	ARHGEF16	Rho guanine nucleotide exchange factor 16 (Ephexin-4)	0.557428	2|3|5|4|6|3	23	3.83	6	24|27|28|23|25|21	148	24.6667	6	0	0.16	0.74	0	PD	e	PSM
892	3179-3230_AL_MCF7_R3_strict	MAFL-BioID2-HA	Q5VWG9	TAF3	Transcription initiation factor TFIID subunit 3 (140 kDa TATA box-binding protein-associated factor) (TBP-associated factor 3) (Transcription initiation factor TFIID 140 kDa subunit) (TAF(II)140) (TAF140) (TAFII-140) (TAFII140)	0.747226	23|19|21|10|7|6	86	14.33	6	10|8|8|7|6|6	45	7.5	6	0.6	1.91	0.14	0.6	PD	e	PSM
893	3179-3230_AL_MCF7_R3_strict	MAFL-BioID2-HA	Q5VWQ0	RSBN1	Lysine-specific demethylase 9 (KDM9) (EC 1.14.11.-) (Round spermatid basic protein 1)	0.71223	7|6|7|2|2|1	25	4.17	6	3|4|5|4|4|3	23	3.83333	6	0	1.09	0.61	0	PD	e	PSM
894	3179-3230_AL_MCF7_R3_strict	MAFL-BioID2-HA	Q5VYV7	SLX4IP	Protein SLX4IP (SLX4-interacting protein)	0	1|1|1|3|1|2	9	1.5	6	4|2|1|1|1|1	10	1.66667	6	0.01	0.9	0.56	0.01	PD	e	PSM
895	3179-3230_AL_MCF7_R3_strict	MAFL-BioID2-HA	Q5VZL5	ZMYM4	Zinc finger MYM-type protein 4 (Zinc finger protein 262)	0.776936	6|6|8|2|2|3	27	4.5	6	2|2|2|1|2|1	10	1.66667	6	0.73	2.7	0.06	0.73	PD	e	PSM
896	3179-3230_AL_MCF7_R3_strict	MAFL-BioID2-HA	Q66PJ3	ARL6IP4	ADP-ribosylation factor-like protein 6-interacting protein 4 (ARL-6-interacting protein 4) (Aip-4) (HSP-975) (HSVI-binding protein) (SR-15) (SRp25) (SR-25) (Splicing factor SRrp37)	0.953531	4|4|4|1|1|2	16	2.67	6	4|2|3|3|3|2	17	2.83333	6	0	0.94	0.62	0	PD	e	PSM
897	3179-3230_AL_MCF7_R3_strict	MAFL-BioID2-HA	Q68CP9	ARID2	AT-rich interactive domain-containing protein 2 (ARID domain-containing protein 2) (BRG1-associated factor 200) (BAF200) (Zinc finger protein with activation potential) (Zipzap/p200)	0.8397	9|6|10|4|3|2	34	5.67	6	2|1|3|2|0|1	9	1.5	6	0.91	3.78	0.03	0.91	PD	e	PSM
898	3179-3230_AL_MCF7_R3_strict	MAFL-BioID2-HA	Q68D10	SPTY2D1	Protein SPT2 homolog (Protein KU002155) (SPT2 domain-containing protein 1)	0.518371	2|1|1|0|1|1	6	1	6	0|0|1|0|0|1	2	0.333333	6	0.17	3	0.37	0.17	PD	e	PSM
899	3179-3230_AL_MCF7_R3_strict	MAFL-BioID2-HA	Q68DK7	MSL1	Male-specific lethal 1 homolog (MSL-1) (Male-specific lethal 1-like 1) (MSL1-like 1) (Male-specific lethal-1 homolog 1)	0	1|0|2|0|2|0	5	0.83	6	2|1|1|1|1|1	7	1.16667	6	0.03	0.71	0.52	0.03	PD	e	PSM
900	3179-3230_AL_MCF7_R3_strict	MAFL-BioID2-HA	Q68E01	INTS3	Integrator complex subunit 3 (Int3) (SOSS complex subunit A) (Sensor of single-strand DNA complex subunit A) (SOSS-A) (Sensor of ssDNA subunit A)	0.586724	2|2|1|5|3|3	16	2.67	6	1|0|1|2|1|0	5	0.833333	6	0.54	3.2	0.16	0.54	PD	e	PSM
901	3179-3230_AL_MCF7_R3_strict	MAFL-BioID2-HA	Q69YN2	CWF19L1	CWF19-like protein 1 (C19L1)	0.48177	1|1|2|4|3|2	13	2.17	6	1|1|1|1|0|0	4	0.666667	6	0.5	3.25	0.17	0.5	PD	e	PSM
902	3179-3230_AL_MCF7_R3_strict	MAFL-BioID2-HA	Q69YN4	VIRMA	Protein virilizer homolog	0.787149	8|9|6|3|2|3	31	5.17	6	5|5|4|0|2|2	18	3	6	0.23	1.72	0.34	0.23	PD	e	PSM
903	3179-3230_AL_MCF7_R3_strict	MAFL-BioID2-HA	Q69YQ0	SPECC1L	Cytospin-A (Renal carcinoma antigen NY-REN-22) (Sperm antigen with calponin homology and coiled-coil domains 1-like) (SPECC1-like protein)	0.769595	4|0|5|5|3|5	22	3.67	6	12|9|10|6|7|5	49	8.16667	6	0	0.45	0.74	0	PD	e	PSM
904	3179-3230_AL_MCF7_R3_strict	MAFL-BioID2-HA	Q6AI08	HEATR6	HEAT repeat-containing protein 6 (Amplified in breast cancer protein 1)	0.308233	2|7|0|1|2|0	12	2	6	3|5|5|1|2|2	18	3	6	0.03	0.67	0.53	0.03	PD	e	PSM
905	3179-3230_AL_MCF7_R3_strict	MAFL-BioID2-HA	Q6DN03	H2BC20P	Putative histone H2B type 2-C (H2B-clustered histone 20 pseudogene) (Histone H2B.t) (H2B/t)	0	6|5|3|4|3|4	25	4.17	6	2|2|4|3|4|3	18	3	6	0.01	1.39	0.57	0.01	PD	e	PSM
906	3179-3230_AL_MCF7_R3_strict	MAFL-BioID2-HA	Q6IBS0	TWF2	Twinfilin-2 (A6-related protein) (hA6RP) (Protein tyrosine kinase 9-like) (Twinfilin-1-like protein)	0.550435	3|2|1|1|0|1	8	1.33	6	7|7|6|3|2|3	28	4.66667	6	0	0.29	0.74	0	PD	e	PSM
907	3179-3230_AL_MCF7_R3_strict	MAFL-BioID2-HA	Q6IN85	PPP4R3A	Serine/threonine-protein phosphatase 4 regulatory subunit 3A (SMEK homolog 1)	0.873231	2|1|2|1|1|0	7	1.17	6	6|4|5|1|1|0	17	2.83333	6	0	0.41	0.74	0	PD	e	PSM
908	3179-3230_AL_MCF7_R3_strict	MAFL-BioID2-HA	Q6IQ49	SDE2	Replication stress response regulator SDE2	0.60784	1|0|1|1|1|1	5	0.83	6	0|0|0|0|0|0	0	0.1	6	0	8.33	0.74	0	PD	e	PSM
909	3179-3230_AL_MCF7_R3_strict	MAFL-BioID2-HA	Q6ISB3	GRHL2	Grainyhead-like protein 2 homolog (Brother of mammalian grainyhead) (Transcription factor CP2-like 3)	0	16|10|15|15|18|16	90	15	6	2|2|5|7|7|9	32	5.33333	6	0.68	2.81	0.08	0.68	PD	e	PSM
910	3179-3230_AL_MCF7_R3_strict	MAFL-BioID2-HA	Q6KC79	NIPBL	Nipped-B-like protein (Delangin) (SCC2 homolog)	0.795513	7|3|5|5|4|3	27	4.5	6	3|4|3|2|2|3	17	2.83333	6	0.05	1.59	0.49	0.05	PD	e	PSM
911	3179-3230_AL_MCF7_R3_strict	MAFL-BioID2-HA	Q6MZP7	LIN54	Protein lin-54 homolog (CXC domain-containing protein 1)	0.557428	5|3|4|3|2|2	19	3.17	6	0|0|1|0|0|0	1	0.166667	6	1	19	0	1	PD	e	PSM
912	3179-3230_AL_MCF7_R3_strict	MAFL-BioID2-HA	Q6N021	TET2	Methylcytosine dioxygenase TET2 (EC 1.14.11.n2)	0.73503	8|8|7|3|4|4	34	5.67	6	1|1|2|1|1|0	6	1	6	0.99	5.67	0	0.99	PD	e	PSM
913	3179-3230_AL_MCF7_R3_strict	MAFL-BioID2-HA	Q6NXG1	ESRP1	Epithelial splicing regulatory protein 1 (RNA-binding motif protein 35A) (RNA-binding protein 35A)	0	2|3|3|2|2|2	14	2.33	6	2|3|2|0|0|0	7	1.16667	6	0.13	2	0.4	0.13	PD	e	PSM
914	3179-3230_AL_MCF7_R3_strict	MAFL-BioID2-HA	Q6NZY4	ZCCHC8	Zinc finger CCHC domain-containing protein 8 (TRAMP-like complex RNA-binding factor ZCCHC8)	0.882663	1|0|1|0|0|0	2	0.33	6	0|0|0|0|0|0	0	0.1	6	0	3.33	0.74	0	PD	e	PSM
915	3179-3230_AL_MCF7_R3_strict	MAFL-BioID2-HA	Q6P158	DHX57	Putative ATP-dependent RNA helicase DHX57 (EC 3.6.4.13) (DEAH box protein 57)	0.689713	1|1|0|1|1|1	5	0.83	6	1|1|1|1|1|2	7	1.16667	6	0	0.71	0.74	0	PD	e	PSM
916	3179-3230_AL_MCF7_R3_strict	MAFL-BioID2-HA	Q6P161	MRPL54	39S ribosomal protein L54, mitochondrial (L54mt) (MRP-L54) (Mitochondrial large ribosomal subunit protein mL54)	0.659241	2|1|1|1|0|0	5	0.83	6	1|1|1|0|1|0	4	0.666667	6	0.07	1.25	0.46	0.07	PD	e	PSM
917	3179-3230_AL_MCF7_R3_strict	MAFL-BioID2-HA	Q6P1J9	CDC73	Parafibromin (Cell division cycle protein 73 homolog) (Hyperparathyroidism 2 protein)	0.886015	7|6|9|7|6|6	41	6.83	6	2|2|2|2|1|0	9	1.5	6	0.92	4.56	0.02	0.92	PD	e	PSM
918	3179-3230_AL_MCF7_R3_strict	MAFL-BioID2-HA	Q6P1M3	LLGL2	LLGL scribble cell polarity complex component 2 (HGL) (Lethal(2) giant larvae protein homolog 2)	0	9|8|9|25|33|27	111	18.5	6	10|13|14|29|32|27	125	20.8333	6	0	0.89	0.71	0	PD	e	PSM
919	3179-3230_AL_MCF7_R3_strict	MAFL-BioID2-HA	Q6P1X5	TAF2	Transcription initiation factor TFIID subunit 2 (150 kDa cofactor of initiator function) (RNA polymerase II TBP-associated factor subunit B) (TBP-associated factor 150 kDa) (Transcription initiation factor TFIID 150 kDa subunit) (TAF(II)150) (TAFII-150) (TAFII150)	0.788731	11|8|6|0|0|0	25	4.17	6	2|2|3|2|2|2	13	2.16667	6	0.69	1.92	0.08	0.69	PD	e	PSM
920	3179-3230_AL_MCF7_R3_strict	MAFL-BioID2-HA	Q6P2Q9	PRPF8	Pre-mRNA-processing-splicing factor 8 (220 kDa U5 snRNP-specific protein) (PRP8 homolog) (Splicing factor Prp8) (p220)	0.973805	46|38|41|12|7|14	158	26.33	6	21|26|20|13|13|13	106	17.6667	6	0.01	1.49	0.59	0.01	PD	e	PSM
921	3179-3230_AL_MCF7_R3_strict	MAFL-BioID2-HA	Q6P4R8	NFRKB	Nuclear factor related to kappa-B-binding protein (DNA-binding protein R kappa-B) (INO80 complex subunit G)	0.6844	7|6|9|5|4|4	35	5.83	6	0|0|0|0|0|0	0	0.1	6	1	58.33	0	1	PD	e	PSM
922	3179-3230_AL_MCF7_R3_strict	MAFL-BioID2-HA	Q6P531	GGT6	Glutathione hydrolase 6 (EC 3.4.19.13) (Gamma-glutamyltransferase 6) (GGT 6) (EC 2.3.2.2) (Gamma-glutamyltranspeptidase 6) [Cleaved into: Glutathione hydrolase 6 heavy chain; Glutathione hydrolase 6 light chain]	0	1|1|0|0|0|0	2	0.33	6	0|0|0|0|0|0	0	0.1	6	0	3.33	0.74	0	PD	e	PSM
923	3179-3230_AL_MCF7_R3_strict	MAFL-BioID2-HA	Q6PCB5	RSBN1L	Lysine-specific demethylase RSBN1L (EC 1.14.11.-) (Round spermatid basic protein 1-like protein)	0.793469	4|3|4|2|3|2	18	3	6	4|3|3|3|4|4	21	3.5	6	0	0.86	0.65	0	PD	e	PSM
924	3179-3230_AL_MCF7_R3_strict	MAFL-BioID2-HA	Q6PJG2	MIDEAS	Mitotic deacetylase-associated SANT domain protein (ELM2 and SANT domain-containing protein 1)	0	29|28|28|19|20|26	150	25	6	6|7|7|6|7|7	40	6.66667	6	1	3.75	0	1	PD	e	PSM
925	3179-3230_AL_MCF7_R3_strict	MAFL-BioID2-HA	Q6PJT7	ZC3H14	Zinc finger CCCH domain-containing protein 14 (Mammalian suppressor of tau pathology-2) (MSUT-2) (Renal carcinoma antigen NY-REN-37)	0.886477	12|8|11|12|12|11	66	11	6	11|11|11|4|5|6	48	8	6	0	1.38	0.68	0	PD	e	PSM
926	3179-3230_AL_MCF7_R3_strict	MAFL-BioID2-HA	Q6PK04	CCDC137	Coiled-coil domain-containing protein 137	0.732241	3|2|3|3|2|4	17	2.83	6	0|0|0|3|2|2	7	1.16667	6	0.24	2.43	0.34	0.24	PD	e	PSM
927	3179-3230_AL_MCF7_R3_strict	MAFL-BioID2-HA	Q6PKG0	LARP1	La-related protein 1 (La ribonucleoprotein domain family member 1)	0.939089	6|3|6|1|0|1	17	2.83	6	10|15|14|9|9|10	67	11.1667	6	0	0.25	0.74	0	PD	e	PSM
928	3179-3230_AL_MCF7_R3_strict	MAFL-BioID2-HA	Q6PL18	ATAD2	ATPase family AAA domain-containing protein 2 (EC 3.6.1.-) (AAA nuclear coregulator cancer-associated protein) (ANCCA)	0.774233	1|2|1|1|2|2	9	1.5	6	0|0|0|2|1|1	4	0.666667	6	0.21	2.25	0.36	0.21	PD	e	PSM
929	3179-3230_AL_MCF7_R3_strict	MAFL-BioID2-HA	Q6SPF0	SAMD1	Atherin (Sterile alpha motif domain-containing protein 1) (SAM domain-containing protein 1)	0.553984	1|0|1|0|0|0	2	0.33	6	0|0|0|0|0|0	0	0.1	6	0	3.33	0.74	0	PD	e	PSM
930	3179-3230_AL_MCF7_R3_strict	MAFL-BioID2-HA	Q6UN15	FIP1L1	Pre-mRNA 3'-end-processing factor FIP1 (hFip1) (FIP1-like 1 protein) (Factor interacting with PAP) (Rearranged in hypereosinophilia)	0.924131	7|7|9|7|10|8	48	8	6	8|10|10|7|7|9	51	8.5	6	0	0.94	0.7	0	PD	e	PSM
931	3179-3230_AL_MCF7_R3_strict	MAFL-BioID2-HA	Q6UXN9	WDR82	WD repeat-containing protein 82 (Protein TMEM113) (Swd2)	0.885035	2|2|4|5|5|5	23	3.83	6	4|4|4|3|3|3	21	3.5	6	0	1.1	0.63	0	PD	e	PSM
932	3179-3230_AL_MCF7_R3_strict	MAFL-BioID2-HA	Q6VY07	PACS1	Phosphofurin acidic cluster sorting protein 1 (PACS-1)	0	2|1|1|1|0|0	5	0.83	6	1|3|3|1|0|0	8	1.33333	6	0.01	0.63	0.57	0.01	PD	e	PSM
933	3179-3230_AL_MCF7_R3_strict	MAFL-BioID2-HA	Q6W2J9	BCOR	BCL-6 corepressor (BCoR)	0.770524	6|2|5|2|2|0	17	2.83	6	0|0|0|0|0|0	0	0.1	6	0.97	28.33	0	0.97	PD	e	PSM
934	3179-3230_AL_MCF7_R3_strict	MAFL-BioID2-HA	Q6WCQ1	MPRIP	Myosin phosphatase Rho-interacting protein (M-RIP) (Rho-interacting protein 3) (RIP3) (p116Rip)	0.859584	48|45|47|30|33|33	236	39.33	6	54|50|54|32|28|30	248	41.3333	6	0	0.95	0.73	0	PD	e	PSM
935	3179-3230_AL_MCF7_R3_strict	MAFL-BioID2-HA	Q6WKZ4	RAB11FIP1	Rab11 family-interacting protein 1 (Rab11-FIP1) (Rab-coupling protein)	0.733778	1|3|1|0|0|0	5	0.83	6	3|4|4|6|7|4	28	4.66667	6	0	0.18	0.74	0	PD	e	PSM
936	3179-3230_AL_MCF7_R3_strict	MAFL-BioID2-HA	Q6ZR08	DNAH12	Dynein heavy chain 12, axonemal (Axonemal beta dynein heavy chain 12) (Axonemal dynein heavy chain 12-like protein) (Axonemal dynein heavy chain 7-like protein) (Ciliary dynein heavy chain 12) (Dynein heavy chain 7-like, axonemal) (Dynein heavy chain domain-containing protein 2)	0.658586	5|1|4|1|2|1	14	2.33	6	0|0|0|0|0|0	0	0.1	6	0.97	23.33	0	0.97	PD	e	PSM
937	3179-3230_AL_MCF7_R3_strict	MAFL-BioID2-HA	Q6ZRI6	C15orf39	Uncharacterized protein C15orf39	0	1|1|1|0|0|0	3	0.5	6	0|0|0|0|0|0	0	0.1	6	0	5	0.74	0	PD	e	PSM
938	3179-3230_AL_MCF7_R3_strict	MAFL-BioID2-HA	Q6ZRV2	FAM83H	Protein FAM83H	0.439842	4|2|4|5|4|5	24	4	6	9|8|12|6|10|5	50	8.33333	6	0	0.48	0.74	0	PD	e	PSM
939	3179-3230_AL_MCF7_R3_strict	MAFL-BioID2-HA	Q6ZU65	UBN2	Ubinuclein-2	0.466157	3|5|4|0|1|2	15	2.5	6	1|0|0|0|0|0	1	0.166667	6	1	15	0	1	PD	e	PSM
940	3179-3230_AL_MCF7_R3_strict	MAFL-BioID2-HA	Q6ZVM7	TOM1L2	TOM1-like protein 2 (Target of Myb-like protein 2)	0.397646	1|2|1|1|1|2	8	1.33	6	1|1|1|2|2|2	9	1.5	6	0.01	0.89	0.57	0.01	PD	e	PSM
941	3179-3230_AL_MCF7_R3_strict	MAFL-BioID2-HA	Q6ZW49	PAXIP1	PAX-interacting protein 1 (PAX transactivation activation domain-interacting protein)	0.528816	1|1|1|0|0|0	3	0.5	6	0|0|0|0|0|0	0	0.1	6	0	5	0.74	0	PD	e	PSM
942	3179-3230_AL_MCF7_R3_strict	MAFL-BioID2-HA	Q71F56	MED13L	Mediator of RNA polymerase II transcription subunit 13-like (Mediator complex subunit 13-like) (Thyroid hormone receptor-associated protein 2) (Thyroid hormone receptor-associated protein complex 240 kDa component-like)	0.125442	1|1|0|0|0|0	2	0.33	6	0|0|0|0|0|0	0	0.1	6	0	3.33	0.74	0	PD	e	PSM
943	3179-3230_AL_MCF7_R3_strict	MAFL-BioID2-HA	Q71RC2	LARP4	La-related protein 4 (La ribonucleoprotein domain family member 4)	0.814928	2|2|2|2|1|1	10	1.67	6	2|2|2|4|3|4	17	2.83333	6	0	0.59	0.74	0	PD	e	PSM
944	3179-3230_AL_MCF7_R3_strict	MAFL-BioID2-HA	Q71U36	TUBA1A	Tubulin alpha-1A chain (Alpha-tubulin 3) (Tubulin B-alpha-1) (Tubulin alpha-3 chain) [Cleaved into: Detyrosinated tubulin alpha-1A chain]	0.999043	1|0|0|0|2|2	5	0.83	6	0|0|0|2|2|2	6	1	6	0.06	0.83	0.49	0.06	PD	e	PSM
945	3179-3230_AL_MCF7_R3_strict	MAFL-BioID2-HA	Q71UI9	H2AZ2	Histone H2A.V (H2A.F/Z) (H2A.Z variant histone 2)	0.981005	3|3|3|14|10|11	44	7.33	6	4|5|5|12|12|10	48	8	6	0	0.92	0.67	0	PD	e	PSM
946	3179-3230_AL_MCF7_R3_strict	MAFL-BioID2-HA	Q71UM5	RPS27L	40S ribosomal protein S27-like (Small ribosomal subunit protein eS27-like)	0.943832	1|1|1|0|0|0	3	0.5	6	1|1|1|0|1|1	5	0.833333	6	0	0.6	0.74	0	PD	e	PSM
947	3179-3230_AL_MCF7_R3_strict	MAFL-BioID2-HA	Q75N03	CBLL1	E3 ubiquitin-protein ligase Hakai (EC 2.3.2.27) (Casitas B-lineage lymphoma-transforming sequence-like protein 1) (c-Cbl-like protein 1) (RING finger protein 188) (RING-type E3 ubiquitin transferase Hakai)	0.598324	1|0|0|1|0|0	2	0.33	6	0|0|0|0|0|0	0	0.1	6	0	3.33	0.74	0	PD	e	PSM
948	3179-3230_AL_MCF7_R3_strict	MAFL-BioID2-HA	Q76FK4	NOL8	Nucleolar protein 8 (Nucleolar protein Nop132)	0.815449	1|3|3|0|0|0	7	1.17	6	0|0|0|0|0|0	0	0.1	6	0.66	11.67	0.08	0.66	PD	e	PSM
949	3179-3230_AL_MCF7_R3_strict	MAFL-BioID2-HA	Q76I76	SSH2	Protein phosphatase Slingshot homolog 2 (EC 3.1.3.16) (EC 3.1.3.48) (SSH-like protein 2) (SSH-2L) (hSSH-2L)	0.125442	3|3|2|0|0|0	8	1.33	6	2|4|3|0|0|0	9	1.5	6	0.06	0.89	0.48	0.06	PD	e	PSM
950	3179-3230_AL_MCF7_R3_strict	MAFL-BioID2-HA	Q7KZF4	SND1	Staphylococcal nuclease domain-containing protein 1 (EC 3.1.31.1) (100 kDa coactivator) (EBNA2 coactivator p100) (Tudor domain-containing protein 11) (p100 co-activator)	0.954072	5|4|6|14|14|12	55	9.17	6	9|8|6|18|17|17	75	12.5	6	0	0.73	0.71	0	PD	e	PSM
951	3179-3230_AL_MCF7_R3_strict	MAFL-BioID2-HA	Q7KZI7	MARK2	Serine/threonine-protein kinase MARK2 (EC 2.7.11.1) (EC 2.7.11.26) (ELKL motif kinase 1) (EMK-1) (MAP/microtubule affinity-regulating kinase 2) (PAR1 homolog) (PAR1 homolog b) (Par-1b) (Par1b)	0.528816	2|1|0|0|0|0	3	0.5	6	2|1|2|1|1|1	8	1.33333	6	0.01	0.38	0.58	0.01	PD	e	PSM
952	3179-3230_AL_MCF7_R3_strict	MAFL-BioID2-HA	Q7L014	DDX46	Probable ATP-dependent RNA helicase DDX46 (EC 3.6.4.13) (DEAD box protein 46) (PRP5 homolog)	0.96803	20|17|16|7|7|7	74	12.33	6	30|28|28|17|21|18	142	23.6667	6	0	0.52	0.74	0	PD	e	PSM
953	3179-3230_AL_MCF7_R3_strict	MAFL-BioID2-HA	Q7L2E3	DHX30	ATP-dependent RNA helicase DHX30 (EC 3.6.4.13) (DEAH box protein 30)	0.917608	3|4|2|3|0|1	13	2.17	6	2|1|2|3|5|2	15	2.5	6	0	0.87	0.6	0	PD	e	PSM
954	3179-3230_AL_MCF7_R3_strict	MAFL-BioID2-HA	Q7L2J0	MEPCE	7SK snRNA methylphosphate capping enzyme (MePCE) (EC 2.1.1.-) (Bicoid-interacting protein 3 homolog) (Bin3 homolog)	0.722865	1|4|3|3|4|5	20	3.33	6	3|3|3|3|3|2	17	2.83333	6	0.01	1.18	0.6	0.01	PD	e	PSM
955	3179-3230_AL_MCF7_R3_strict	MAFL-BioID2-HA	Q7L7X3	TAOK1	Serine/threonine-protein kinase TAO1 (EC 2.7.11.1) (Kinase from chicken homolog B) (hKFC-B) (MARK Kinase) (MARKK) (Prostate-derived sterile 20-like kinase 2) (PSK-2) (PSK2) (Prostate-derived STE20-like kinase 2) (Thousand and one amino acid protein kinase 1) (TAOK1) (hTAOK1)	0.308233	49|40|46|12|11|13	171	28.5	6	3|3|2|1|1|1	11	1.83333	6	1	15.55	0	1	PD	e	PSM
956	3179-3230_AL_MCF7_R3_strict	MAFL-BioID2-HA	Q7L804	RAB11FIP2	Rab11 family-interacting protein 2 (Rab11-FIP2) (NRip11)	0.60784	1|1|0|0|0|0	2	0.33	6	0|0|0|0|0|0	0	0.1	6	0	3.33	0.74	0	PD	e	PSM
957	3179-3230_AL_MCF7_R3_strict	MAFL-BioID2-HA	Q7LBC6	KDM3B	Lysine-specific demethylase 3B (EC 1.14.11.65) (JmjC domain-containing histone demethylation protein 2B) (Jumonji domain-containing protein 1B) (Nuclear protein 5qNCA) ([histone H3]-dimethyl-L-lysine(9) demethylase 3B)	0.8511	4|4|6|2|2|3	21	3.5	6	2|2|2|1|1|1	9	1.5	6	0.38	2.33	0.21	0.38	PD	e	PSM
958	3179-3230_AL_MCF7_R3_strict	MAFL-BioID2-HA	Q7Z2T5	TRMT1L	TRMT1-like protein (EC 2.1.1.-)	0.837471	3|0|1|1|0|1	6	1	6	0|0|0|0|1|0	1	0.166667	6	0.33	6	0.24	0.33	PD	e	PSM
959	3179-3230_AL_MCF7_R3_strict	MAFL-BioID2-HA	Q7Z2W4	ZC3HAV1	Zinc finger CCCH-type antiviral protein 1 (ADP-ribosyltransferase diphtheria toxin-like 13) (ARTD13) (Inactive Poly [ADP-ribose] polymerase 13) (PARP13) (Zinc finger CCCH domain-containing protein 2) (Zinc finger antiviral protein) (ZAP)	0.901555	6|5|2|3|3|6	25	4.17	6	22|20|21|9|17|16	105	17.5	6	0	0.24	0.74	0	PD	e	PSM
960	3179-3230_AL_MCF7_R3_strict	MAFL-BioID2-HA	Q7Z2Z2	EFL1	Elongation factor-like GTPase 1 (Elongation factor Tu GTP-binding domain-containing protein 1) (Elongation factor-like 1) (Protein FAM42A)	0	4|8|8|1|0|1	22	3.67	6	3|0|2|1|2|3	11	1.83333	6	0.63	2	0.1	0.63	PD	e	PSM
961	3179-3230_AL_MCF7_R3_strict	MAFL-BioID2-HA	Q7Z333	SETX	Probable helicase senataxin (EC 3.6.4.-) (Amyotrophic lateral sclerosis 4 protein) (SEN1 homolog) (Senataxin)	0.528816	1|0|0|0|0|0	1	0.17	6	0|0|1|0|0|0	1	0.166667	6	0	1	0.74	0	PD	e	PSM
962	3179-3230_AL_MCF7_R3_strict	MAFL-BioID2-HA	Q7Z3K3	POGZ	Pogo transposable element with ZNF domain (Suppressor of hairy wing homolog 5) (Zinc finger protein 280E) (Zinc finger protein 635)	0.794583	6|5|8|9|6|9	43	7.17	6	3|3|5|3|5|4	23	3.83333	6	0.05	1.87	0.49	0.05	PD	e	PSM
963	3179-3230_AL_MCF7_R3_strict	MAFL-BioID2-HA	Q7Z406	MYH14	Myosin-14 (Myosin heavy chain 14) (Myosin heavy chain, non-muscle IIc) (Non-muscle myosin heavy chain IIc) (NMHC II-C)	0.941166	365|320|387|229|230|229	1760	293.33	6	515|532|527|232|243|238	2287	381.167	6	0	0.77	0.74	0	PD	e	PSM
964	3179-3230_AL_MCF7_R3_strict	MAFL-BioID2-HA	Q7Z417	NUFIP2	Nuclear fragile X mental retardation-interacting protein 2 (82 kDa FMRP-interacting protein) (82-FIP) (Cell proliferation-inducing gene 1 protein) (FMRP-interacting protein 2)	0.946601	2|2|1|4|3|4	16	2.67	6	15|16|16|18|20|19	104	17.3333	6	0	0.15	0.74	0	PD	e	PSM
965	3179-3230_AL_MCF7_R3_strict	MAFL-BioID2-HA	Q7Z589	EMSY	BRCA2-interacting transcriptional repressor EMSY	0.804423	10|10|10|5|7|6	48	8	6	1|1|1|0|0|0	3	0.5	6	1	16	0	1	PD	e	PSM
966	3179-3230_AL_MCF7_R3_strict	MAFL-BioID2-HA	Q7Z5J4	RAI1	Retinoic acid-induced protein 1	0.79082	5|7|5|9|6|6	38	6.33	6	2|1|1|3|4|2	13	2.16667	6	0.58	2.92	0.14	0.58	PD	e	PSM
967	3179-3230_AL_MCF7_R3_strict	MAFL-BioID2-HA	Q7Z5K2	WAPL	Wings apart-like protein homolog (Friend of EBNA2 protein) (WAPL cohesin release factor)	0.851263	2|2|2|2|1|2	11	1.83	6	1|0|0|1|0|0	2	0.333333	6	0.52	5.5	0.17	0.52	PD	e	PSM
968	3179-3230_AL_MCF7_R3_strict	MAFL-BioID2-HA	Q7Z5L9	IRF2BP2	Interferon regulatory factor 2-binding protein 2 (IRF-2-binding protein 2) (IRF-2BP2)	0.628936	1|1|2|1|0|1	6	1	6	0|1|1|0|0|0	2	0.333333	6	0.17	3	0.37	0.17	PD	e	PSM
969	3179-3230_AL_MCF7_R3_strict	MAFL-BioID2-HA	Q7Z6E9	RBBP6	E3 ubiquitin-protein ligase RBBP6 (EC 2.3.2.27) (Proliferation potential-related protein) (Protein P2P-R) (RING-type E3 ubiquitin transferase RBBP6) (Retinoblastoma-binding Q protein 1) (RBQ-1) (Retinoblastoma-binding protein 6) (p53-associated cellular protein of testis)	0.904607	49|42|41|13|21|11	177	29.5	6	32|29|30|23|23|26	163	27.1667	6	0	1.09	0.71	0	PD	e	PSM
970	3179-3230_AL_MCF7_R3_strict	MAFL-BioID2-HA	Q7Z7C8	TAF8	Transcription initiation factor TFIID subunit 8 (Protein taube nuss) (TBP-associated factor 43 kDa) (TBP-associated factor 8) (Transcription initiation factor TFIID 43 kDa subunit) (TAFII-43) (TAFII43) (hTAFII43)	0.713413	1|1|1|1|2|2	8	1.33	6	0|0|0|2|1|0	3	0.5	6	0.23	2.67	0.35	0.23	PD	e	PSM
971	3179-3230_AL_MCF7_R3_strict	MAFL-BioID2-HA	Q7Z7F7	MRPL55	39S ribosomal protein L55, mitochondrial (L55mt) (MRP-L55) (Mitochondrial large ribosomal subunit protein bL31m) (Mitochondrial large ribosomal subunit protein mL55)	0.125442	1|0|0|1|0|1	3	0.5	6	0|0|0|1|0|0	1	0.166667	6	0	3	0.74	0	PD	e	PSM
972	3179-3230_AL_MCF7_R3_strict	MAFL-BioID2-HA	Q86T24	ZBTB33	Transcriptional regulator Kaiso (Zinc finger and BTB domain-containing protein 33)	0.874212	2|0|0|0|0|0	2	0.33	6	0|0|0|0|0|0	0	0.1	6	0.3	3.33	0.26	0.3	PD	e	PSM
973	3179-3230_AL_MCF7_R3_strict	MAFL-BioID2-HA	Q86TJ2	TADA2B	Transcriptional adapter 2-beta (ADA2-like protein beta) (ADA2-beta)	0.586724	2|3|4|2|2|2	15	2.5	6	1|1|1|0|0|0	3	0.5	6	0.62	5	0.11	0.62	PD	e	PSM
974	3179-3230_AL_MCF7_R3_strict	MAFL-BioID2-HA	Q86U38	NOP9	Nucleolar protein 9	0.613511	1|2|2|0|0|0	5	0.83	6	1|0|0|0|0|0	1	0.166667	6	0.58	5	0.14	0.58	PD	e	PSM
975	3179-3230_AL_MCF7_R3_strict	MAFL-BioID2-HA	Q86U86	PBRM1	Protein polybromo-1 (hPB1) (BRG1-associated factor 180) (BAF180) (Polybromo-1D)	0.773972	14|14|14|1|4|4	51	8.5	6	0|0|0|1|1|0	2	0.333333	6	1	25.5	0	1	PD	e	PSM
976	3179-3230_AL_MCF7_R3_strict	MAFL-BioID2-HA	Q86UE4	MTDH	Protein LYRIC (3D3/LYRIC) (Astrocyte elevated gene-1 protein) (AEG-1) (Lysine-rich CEACAM1 co-isolated protein) (Metadherin) (Metastasis adhesion protein)	0.886146	23|23|25|18|16|20	125	20.83	6	19|17|17|27|28|25	133	22.1667	6	0	0.94	0.72	0	PD	e	PSM
977	3179-3230_AL_MCF7_R3_strict	MAFL-BioID2-HA	Q86UE8	TLK2	Serine/threonine-protein kinase tousled-like 2 (EC 2.7.11.1) (HsHPK) (PKU-alpha) (Tousled-like kinase 2)	0.501883	10|11|15|16|10|12	74	12.33	6	8|9|7|5|2|2	33	5.5	6	0.2	2.24	0.36	0.2	PD	e	PSM
978	3179-3230_AL_MCF7_R3_strict	MAFL-BioID2-HA	Q86UP2	KTN1	Kinectin (CG-1 antigen) (Kinesin receptor)	0.868675	1|5|3|1|1|2	13	2.17	6	11|8|12|9|10|7	57	9.5	6	0	0.23	0.74	0	PD	e	PSM
979	3179-3230_AL_MCF7_R3_strict	MAFL-BioID2-HA	Q86US8	SMG6	Telomerase-binding protein EST1A (EC 3.1.-.-) (EST1-like protein A) (Ever shorter telomeres 1A) (Smg-6 homolog) (Telomerase subunit EST1A) (hSmg5/7a)	0.397646	1|0|1|0|0|0	2	0.33	6	0|0|0|0|0|0	0	0.1	6	0	3.33	0.74	0	PD	e	PSM
980	3179-3230_AL_MCF7_R3_strict	MAFL-BioID2-HA	Q86UU0	BCL9L	B-cell CLL/lymphoma 9-like protein (B-cell lymphoma 9-like protein) (BCL9-like protein) (Protein BCL9-2)	0	2|2|3|1|3|3	14	2.33	6	0|0|0|0|0|0	0	0.1	6	0.99	23.33	0	0.99	PD	e	PSM
981	3179-3230_AL_MCF7_R3_strict	MAFL-BioID2-HA	Q86UY6	NAA40	N-alpha-acetyltransferase 40 (EC 2.3.1.257) (N-acetyltransferase 11) (N-alpha-acetyltransferase D) (NatD) (hNatD) (Protein acetyltransferase 1)	0.125442	1|0|1|0|1|0	3	0.5	6	0|0|0|0|0|0	0	0.1	6	0	5	0.74	0	PD	e	PSM
982	3179-3230_AL_MCF7_R3_strict	MAFL-BioID2-HA	Q86V15	CASZ1	Zinc finger protein castor homolog 1 (Castor-related protein) (Putative survival-related protein) (Zinc finger protein 693)	0	7|5|4|4|3|3	26	4.33	6	0|0|0|0|0|0	0	0.1	6	1	43.33	0	1	PD	e	PSM
983	3179-3230_AL_MCF7_R3_strict	MAFL-BioID2-HA	Q86V48	LUZP1	Leucine zipper protein 1	0.868898	20|20|21|18|23|22	124	20.67	6	36|32|35|18|28|24	173	28.8333	6	0	0.72	0.74	0	PD	e	PSM
984	3179-3230_AL_MCF7_R3_strict	MAFL-BioID2-HA	Q86V81	ALYREF	THO complex subunit 4 (Tho4) (Ally of AML-1 and LEF-1) (Aly/REF export factor) (Transcriptional coactivator Aly/REF) (bZIP-enhancing factor BEF)	0.972151	9|10|10|9|8|8	54	9	6	6|7|7|10|9|9	48	8	6	0	1.12	0.69	0	PD	e	PSM
985	3179-3230_AL_MCF7_R3_strict	MAFL-BioID2-HA	Q86VM9	ZC3H18	Zinc finger CCCH domain-containing protein 18 (Nuclear protein NHN1)	0.890019	6|4|8|5|5|6	34	5.67	6	18|15|13|6|6|8	66	11	6	0	0.52	0.74	0	PD	e	PSM
986	3179-3230_AL_MCF7_R3_strict	MAFL-BioID2-HA	Q86W42	THOC6	THO complex subunit 6 homolog (Functional spliceosome-associated protein 35) (fSAP35) (WD repeat-containing protein 58)	0.839558	5|4|4|3|3|2	21	3.5	6	4|4|4|5|5|4	26	4.33333	6	0	0.81	0.67	0	PD	e	PSM
987	3179-3230_AL_MCF7_R3_strict	MAFL-BioID2-HA	Q86WX3	RPS19BP1	Active regulator of SIRT1 (40S ribosomal protein S19-binding protein 1) (RPS19-binding protein 1) (S19BP)	0.743223	2|0|2|0|0|1	5	0.83	6	0|0|0|0|0|0	0	0.1	6	0.61	8.33	0.12	0.61	PD	e	PSM
988	3179-3230_AL_MCF7_R3_strict	MAFL-BioID2-HA	Q86X67	NUDT13	Nucleoside diphosphate-linked moiety X motif 13 (Nudix motif 13) (EC 3.-.-.-) (Protein KiSS-16)	0	1|1|1|1|1|1	6	1	6	0|0|1|0|0|0	1	0.166667	6	0	6	0.74	0	PD	e	PSM
989	3179-3230_AL_MCF7_R3_strict	MAFL-BioID2-HA	Q86X95	CIR1	Corepressor interacting with RBPJ 1 (CBF1-interacting corepressor) (Recepin)	0.801271	1|0|1|1|0|0	3	0.5	6	2|0|0|1|1|1	5	0.833333	6	0	0.6	0.74	0	PD	e	PSM
990	3179-3230_AL_MCF7_R3_strict	MAFL-BioID2-HA	Q86XJ1	GAS2L3	GAS2-like protein 3 (Growth arrest-specific protein 2-like 3)	0.308233	1|2|1|2|1|2	9	1.5	6	1|1|1|0|1|1	5	0.833333	6	0.14	1.8	0.4	0.14	PD	e	PSM
991	3179-3230_AL_MCF7_R3_strict	MAFL-BioID2-HA	Q86XP3	DDX42	ATP-dependent RNA helicase DDX42 (EC 3.6.4.13) (DEAD box protein 42) (RNA helicase-like protein) (RHELP) (RNA helicase-related protein) (RNAHP) (SF3b DEAD box protein) (Splicing factor 3B-associated 125 kDa protein) (SF3b125)	0.909108	6|10|10|7|10|11	54	9	6	15|18|16|14|12|12	87	14.5	6	0	0.62	0.74	0	PD	e	PSM
992	3179-3230_AL_MCF7_R3_strict	MAFL-BioID2-HA	Q86XZ4	SPATS2	Spermatogenesis-associated serine-rich protein 2 (Serine-rich spermatocytes and round spermatid 59 kDa protein) (p59scr)	0.733775	2|3|5|3|6|5	24	4	6	2|1|3|8|8|8	30	5	6	0	0.8	0.67	0	PD	e	PSM
993	3179-3230_AL_MCF7_R3_strict	MAFL-BioID2-HA	Q86Y79	PTRH1	Probable peptidyl-tRNA hydrolase (PTH) (EC 3.1.1.29)	0.308233	2|2|2|0|0|0	6	1	6	1|1|2|0|0|0	4	0.666667	6	0.21	1.5	0.36	0.21	PD	e	PSM
994	3179-3230_AL_MCF7_R3_strict	MAFL-BioID2-HA	Q86YN1	DOLPP1	Dolichyldiphosphatase 1 (EC 3.6.1.43) (Dolichyl pyrophosphate phosphatase 1)	0.451197	1|1|0|0|0|0	2	0.33	6	0|1|1|0|0|0	2	0.333333	6	0	1	0.74	0	PD	e	PSM
995	3179-3230_AL_MCF7_R3_strict	MAFL-BioID2-HA	Q86YP4	GATAD2A	Transcriptional repressor p66-alpha (Hp66alpha) (GATA zinc finger domain-containing protein 2A)	0.873179	12|7|12|18|18|20	87	14.5	6	5|5|4|5|4|3	26	4.33333	6	1	3.35	0	1	PD	e	PSM
996	3179-3230_AL_MCF7_R3_strict	MAFL-BioID2-HA	Q8IUE6	H2AC21	Histone H2A type 2-B (H2A-clustered histone 21)	0.973341	3|3|3|6|6|6	27	4.5	6	3|3|3|6|6|5	26	4.33333	6	0	1.04	0.65	0	PD	e	PSM
997	3179-3230_AL_MCF7_R3_strict	MAFL-BioID2-HA	Q8IVH8	MAP4K3	Mitogen-activated protein kinase kinase kinase kinase 3 (EC 2.7.11.1) (Germinal center kinase-related protein kinase) (GLK) (MAPK/ERK kinase kinase kinase 3) (MEK kinase kinase 3) (MEKKK 3)	0.125442	3|0|3|3|0|1	10	1.67	6	3|4|3|2|3|4	19	3.16667	6	0	0.53	0.74	0	PD	e	PSM
998	3179-3230_AL_MCF7_R3_strict	MAFL-BioID2-HA	Q8IVI9	NOSTRIN	Nostrin (BM247 homolog) (Nitric oxide synthase traffic inducer) (Nitric oxide synthase trafficker) (eNOS-trafficking inducer)	0	1|0|1|1|1|1	5	0.83	6	0|0|1|0|0|0	1	0.166667	6	0	5	0.74	0	PD	e	PSM
999	3179-3230_AL_MCF7_R3_strict	MAFL-BioID2-HA	Q8IVL1	NAV2	Neuron navigator 2 (EC 3.6.4.12) (Helicase APC down-regulated 1) (Pore membrane and/or filament-interacting-like protein 2) (Retinoic acid inducible in neuroblastoma 1) (Steerin-2) (Unc-53 homolog 2) (unc53H2)	0.308233	1|0|0|0|0|0	1	0.17	6	3|1|3|2|2|2	13	2.16667	6	0	0.08	0.74	0	PD	e	PSM
1000	3179-3230_AL_MCF7_R3_strict	MAFL-BioID2-HA	Q8IVT2	MISP	Mitotic interactor and substrate of PLK1 (Mitotic spindle positioning protein)	0.819445	27|20|26|32|33|33	171	28.5	6	43|40|40|36|31|30	220	36.6667	6	0	0.78	0.74	0	PD	e	PSM
1001	3179-3230_AL_MCF7_R3_strict	MAFL-BioID2-HA	Q8IVW6	ARID3B	AT-rich interactive domain-containing protein 3B (ARID domain-containing protein 3B) (Bright and dead ringer protein) (Bright-like protein)	0.760751	1|1|1|0|0|0	3	0.5	6	0|0|0|0|0|0	0	0.1	6	0	5	0.74	0	PD	e	PSM
1002	3179-3230_AL_MCF7_R3_strict	MAFL-BioID2-HA	Q8IWA0	WDR75	WD repeat-containing protein 75 (U3 small nucleolar RNA-associated protein 17 homolog)	0.726023	4|5|6|3|3|3	24	4	6	2|2|4|2|4|3	17	2.83333	6	0.02	1.41	0.55	0.02	PD	e	PSM
1003	3179-3230_AL_MCF7_R3_strict	MAFL-BioID2-HA	Q8IWI9	MGA	MAX gene-associated protein (MAX dimerization protein 5)	0.873194	8|7|7|7|6|7	42	7	6	1|2|2|3|2|0	10	1.66667	6	0.87	4.2	0.03	0.87	PD	e	PSM
1004	3179-3230_AL_MCF7_R3_strict	MAFL-BioID2-HA	Q8IWU5	SULF2	Extracellular sulfatase Sulf-2 (hSulf-2) (EC 3.1.6.-)	0	14|13|13|0|0|0	40	6.67	6	1|2|2|0|0|0	5	0.833333	6	1	8	0	1	PD	e	PSM
1005	3179-3230_AL_MCF7_R3_strict	MAFL-BioID2-HA	Q8IWX8	CHERP	Calcium homeostasis endoplasmic reticulum protein (ERPROT 213-21) (SR-related CTD-associated factor 6)	0.929151	8|5|8|3|5|4	33	5.5	6	10|9|9|4|5|4	41	6.83333	6	0	0.8	0.69	0	PD	e	PSM
1006	3179-3230_AL_MCF7_R3_strict	MAFL-BioID2-HA	Q8IWZ8	SUGP1	SURP and G-patch domain-containing protein 1 (RNA-binding protein RBP) (Splicing factor 4)	0.854547	5|4|5|5|5|4	28	4.67	6	3|3|2|1|1|1	11	1.83333	6	0.23	2.55	0.34	0.23	PD	e	PSM
1007	3179-3230_AL_MCF7_R3_strict	MAFL-BioID2-HA	Q8IX01	SUGP2	SURP and G-patch domain-containing protein 2 (Arginine/serine-rich-splicing factor 14) (Splicing factor, arginine/serine-rich 14)	0.886729	1|1|1|1|1|2	7	1.17	6	0|0|0|0|1|0	1	0.166667	6	0.29	7	0.31	0.29	PD	e	PSM
1008	3179-3230_AL_MCF7_R3_strict	MAFL-BioID2-HA	Q8IX12	CCAR1	Cell division cycle and apoptosis regulator protein 1 (Cell cycle and apoptosis regulatory protein 1) (CARP-1) (Death inducer with SAP domain)	0.828121	11|6|6|11|11|8	53	8.83	6	10|9|9|3|6|5	42	7	6	0	1.26	0.67	0	PD	e	PSM
1009	3179-3230_AL_MCF7_R3_strict	MAFL-BioID2-HA	Q8IX18	DHX40	Probable ATP-dependent RNA helicase DHX40 (EC 3.6.4.13) (DEAH box protein 40) (Protein PAD)	0.536361	1|1|2|2|2|2	10	1.67	6	2|2|2|2|1|2	11	1.83333	6	0	0.91	0.6	0	PD	e	PSM
1010	3179-3230_AL_MCF7_R3_strict	MAFL-BioID2-HA	Q8IXM2	BAP18	Chromatin complexes subunit BAP18 (BPTF-associated protein of 18 kDa)	0.705939	5|5|4|2|3|5	24	4	6	2|1|2|0|3|3	11	1.83333	6	0.23	2.18	0.34	0.23	PD	e	PSM
1011	3179-3230_AL_MCF7_R3_strict	MAFL-BioID2-HA	Q8IXQ6	PARP9	Protein mono-ADP-ribosyltransferase PARP9 (EC 2.4.2.-) (ADP-ribosyltransferase diphtheria toxin-like 9) (ARTD9) (B aggressive lymphoma protein) (Poly [ADP-ribose] polymerase 9) (PARP-9)	0.125442	1|1|0|0|0|0	2	0.33	6	2|1|2|0|0|0	5	0.833333	6	0	0.4	0.74	0	PD	e	PSM
1012	3179-3230_AL_MCF7_R3_strict	MAFL-BioID2-HA	Q8IY18	SMC5	Structural maintenance of chromosomes protein 5 (SMC protein 5) (SMC-5) (hSMC5)	0.492099	1|0|0|0|0|1	2	0.33	6	0|0|0|0|0|0	0	0.1	6	0	3.33	0.74	0	PD	e	PSM
1013	3179-3230_AL_MCF7_R3_strict	MAFL-BioID2-HA	Q8IY21	DDX60	Probable ATP-dependent RNA helicase DDX60 (EC 3.6.4.13) (DEAD box protein 60)	0	10|10|6|0|0|0	26	4.33	6	1|2|3|2|1|2	11	1.83333	6	0.83	2.36	0.04	0.83	PD	e	PSM
1014	3179-3230_AL_MCF7_R3_strict	MAFL-BioID2-HA	Q8IY37	DHX37	Probable ATP-dependent RNA helicase DHX37 (EC 3.6.4.13) (DEAH box protein 37)	0.704127	6|8|7|4|5|4	34	5.67	6	3|3|2|4|7|7	26	4.33333	6	0	1.31	0.62	0	PD	e	PSM
1015	3179-3230_AL_MCF7_R3_strict	MAFL-BioID2-HA	Q8IY67	RAVER1	Ribonucleoprotein PTB-binding 1 (Protein raver-1)	0.828082	3|4|4|3|3|3	20	3.33	6	0|0|1|0|0|0	1	0.166667	6	1	20	0	1	PD	e	PSM
1016	3179-3230_AL_MCF7_R3_strict	MAFL-BioID2-HA	Q8IY81	FTSJ3	pre-rRNA 2'-O-ribose RNA methyltransferase FTSJ3 (EC 2.1.1.-) (Protein ftsJ homolog 3) (Putative rRNA methyltransferase 3)	0.916092	45|42|47|42|40|42	258	43	6	27|28|23|39|41|38	196	32.6667	6	0	1.32	0.73	0	PD	e	PSM
1017	3179-3230_AL_MCF7_R3_strict	MAFL-BioID2-HA	Q8IYB3	SRRM1	Serine/arginine repetitive matrix protein 1 (SR-related nuclear matrix protein of 160 kDa) (SRm160) (Ser/Arg-related nuclear matrix protein)	0.921939	15|12|15|1|0|2	45	7.5	6	11|10|9|7|8|5	50	8.33333	6	0	0.9	0.67	0	PD	e	PSM
1018	3179-3230_AL_MCF7_R3_strict	MAFL-BioID2-HA	Q8IYF1	ELOA2	Elongin-A2 (EloA2) (RNA polymerase II transcription factor SIII subunit A2) (Transcription elongation factor B polypeptide 3B)	0	4|2|10|0|0|0	16	2.67	6	0|1|0|1|0|0	2	0.333333	6	0.82	8	0.04	0.82	PD	e	PSM
1019	3179-3230_AL_MCF7_R3_strict	MAFL-BioID2-HA	Q8IYH5	ZZZ3	ZZ-type zinc finger-containing protein 3	0.451197	1|1|0|0|0|0	2	0.33	6	0|0|0|0|0|0	0	0.1	6	0	3.33	0.74	0	PD	e	PSM
1020	3179-3230_AL_MCF7_R3_strict	MAFL-BioID2-HA	Q8IYL3	C1orf174	UPF0688 protein C1orf174	0.713507	1|0|0|1|0|0	2	0.33	6	0|0|0|1|1|1	3	0.5	6	0	0.67	0.74	0	PD	e	PSM
1021	3179-3230_AL_MCF7_R3_strict	MAFL-BioID2-HA	Q8IYW5	RNF168	E3 ubiquitin-protein ligase RNF168 (hRNF168) (EC 2.3.2.27) (RING finger protein 168) (RING-type E3 ubiquitin transferase RNF168)	0	1|1|1|0|0|0	3	0.5	6	0|0|0|0|0|0	0	0.1	6	0	5	0.74	0	PD	e	PSM
1022	3179-3230_AL_MCF7_R3_strict	MAFL-BioID2-HA	Q8IZH2	XRN1	5'-3' exoribonuclease 1 (EC 3.1.13.-) (Strand-exchange protein 1 homolog)	0.83399	1|0|0|0|0|1	2	0.33	6	0|2|1|3|2|2	10	1.66667	6	0	0.2	0.74	0	PD	e	PSM
1023	3179-3230_AL_MCF7_R3_strict	MAFL-BioID2-HA	Q8N1G0	ZNF687	Zinc finger protein 687	0.735636	6|4|7|1|1|3	22	3.67	6	2|1|2|0|0|0	5	0.833333	6	0.88	4.4	0.03	0.88	PD	e	PSM
1024	3179-3230_AL_MCF7_R3_strict	MAFL-BioID2-HA	Q8N1G4	LRRC47	Leucine-rich repeat-containing protein 47	0.802513	1|1|1|1|1|0	5	0.83	6	0|1|0|1|1|1	4	0.666667	6	0	1.25	0.74	0	PD	e	PSM
1025	3179-3230_AL_MCF7_R3_strict	MAFL-BioID2-HA	Q8N201	INTS1	Integrator complex subunit 1 (Int1)	0.637297	16|8|11|8|10|10	63	10.5	6	0|0|0|0|1|0	1	0.166667	6	1	63	0	1	PD	e	PSM
1026	3179-3230_AL_MCF7_R3_strict	MAFL-BioID2-HA	Q8N3C0	ASCC3	Activating signal cointegrator 1 complex subunit 3 (EC 3.6.4.12) (ASC-1 complex subunit p200) (ASC1p200) (Helicase, ATP binding 1) (Trip4 complex subunit p200)	0.823865	2|1|3|0|1|0	7	1.17	6	1|3|3|1|1|1	10	1.66667	6	0.01	0.7	0.56	0.01	PD	e	PSM
1027	3179-3230_AL_MCF7_R3_strict	MAFL-BioID2-HA	Q8N3U4	STAG2	Cohesin subunit SA-2 (SCC3 homolog 2) (Stromal antigen 2)	0.778993	1|1|1|0|0|0	3	0.5	6	0|0|0|0|0|0	0	0.1	6	0	5	0.74	0	PD	e	PSM
1028	3179-3230_AL_MCF7_R3_strict	MAFL-BioID2-HA	Q8N3X1	FNBP4	Formin-binding protein 4 (Formin-binding protein 30)	0.790981	1|0|2|1|0|1	5	0.83	6	1|1|2|1|1|1	7	1.16667	6	0.02	0.71	0.55	0.02	PD	e	PSM
1029	3179-3230_AL_MCF7_R3_strict	MAFL-BioID2-HA	Q8N488	RYBP	RING1 and YY1-binding protein (Apoptin-associating protein 1) (APAP-1) (Death effector domain-associated factor) (DED-associated factor) (YY1 and E4TF1-associated factor 1)	0	1|0|1|1|1|1	5	0.83	6	1|1|1|1|1|1	6	1	6	0	0.83	0.74	0	PD	e	PSM
1030	3179-3230_AL_MCF7_R3_strict	MAFL-BioID2-HA	Q8N5C6	SRBD1	S1 RNA-binding domain-containing protein 1	0.688514	1|2|2|2|2|1	10	1.67	6	0|0|0|1|1|1	3	0.5	6	0.33	3.33	0.23	0.33	PD	e	PSM
1031	3179-3230_AL_MCF7_R3_strict	MAFL-BioID2-HA	Q8N5F7	NKAP	NF-kappa-B-activating protein	0.866777	6|6|3|4|1|2	22	3.67	6	3|2|5|3|4|4	21	3.5	6	0	1.05	0.62	0	PD	e	PSM
1032	3179-3230_AL_MCF7_R3_strict	MAFL-BioID2-HA	Q8N684	CPSF7	Cleavage and polyadenylation specificity factor subunit 7 (Cleavage and polyadenylation specificity factor 59 kDa subunit) (CPSF 59 kDa subunit) (Cleavage factor Im complex 59 kDa subunit) (CFIm59) (Pre-mRNA cleavage factor Im 59 kDa subunit)	0.888069	4|5|6|3|5|6	29	4.83	6	3|2|4|2|2|2	15	2.5	6	0.08	1.93	0.45	0.08	PD	e	PSM
1033	3179-3230_AL_MCF7_R3_strict	MAFL-BioID2-HA	Q8N7H5	PAF1	RNA polymerase II-associated factor 1 homolog (hPAF1) (Pancreatic differentiation protein 2)	0.881297	4|2|3|0|0|0	9	1.5	6	2|3|3|1|0|0	9	1.5	6	0.09	1	0.44	0.09	PD	e	PSM
1034	3179-3230_AL_MCF7_R3_strict	MAFL-BioID2-HA	Q8N9Q2	SREK1IP1	Protein SREK1IP1 (SFRS12-interacting protein 1) (SREK1-interacting protein 1) (Splicing regulatory protein of 18 kDa) (p18SRP)	0.713837	3|2|2|0|0|0	7	1.17	6	2|1|1|0|0|0	4	0.666667	6	0.33	1.75	0.24	0.33	PD	e	PSM
1035	3179-3230_AL_MCF7_R3_strict	MAFL-BioID2-HA	Q8N9T8	KRI1	Protein KRI1 homolog	0.819199	4|3|2|5|6|3	23	3.83	6	3|5|3|2|4|3	20	3.33333	6	0	1.15	0.61	0	PD	e	PSM
1036	3179-3230_AL_MCF7_R3_strict	MAFL-BioID2-HA	Q8N9U0	TC2N	Tandem C2 domains nuclear protein (Membrane targeting tandem C2 domain-containing protein 1) (Tandem C2 protein in nucleus) (Tac2-N)	0	6|5|2|0|0|2	15	2.5	6	2|3|1|0|1|0	7	1.16667	6	0.56	2.14	0.15	0.56	PD	e	PSM
1037	3179-3230_AL_MCF7_R3_strict	MAFL-BioID2-HA	Q8NC51	SERBP1	Plasminogen activator inhibitor 1 RNA-binding protein (PAI1 RNA-binding protein 1) (PAI-RBP1) (SERPINE1 mRNA-binding protein 1)	0.975465	8|7|5|5|5|5	35	5.83	6	13|15|15|17|15|16	91	15.1667	6	0	0.38	0.74	0	PD	e	PSM
1038	3179-3230_AL_MCF7_R3_strict	MAFL-BioID2-HA	Q8NC74	RBBP8NL	RBBP8 N-terminal-like protein	0	1|1|0|0|0|0	2	0.33	6	0|0|1|0|0|0	1	0.166667	6	0	2	0.74	0	PD	e	PSM
1039	3179-3230_AL_MCF7_R3_strict	MAFL-BioID2-HA	Q8NCF5	NFATC2IP	NFATC2-interacting protein (45 kDa NF-AT-interacting protein) (45 kDa NFAT-interacting protein) (Nuclear factor of activated T-cells, cytoplasmic 2-interacting protein)	0.537602	1|1|0|1|0|1	4	0.67	6	0|2|2|0|0|0	4	0.666667	6	0	1	0.74	0	PD	e	PSM
1040	3179-3230_AL_MCF7_R3_strict	MAFL-BioID2-HA	Q8NCN4	RNF169	E3 ubiquitin-protein ligase RNF169 (EC 2.3.2.27) (RING finger protein 169) (RING-type E3 ubiquitin transferase RNF169)	0.629632	3|2|2|3|3|3	16	2.67	6	4|2|3|3|3|2	17	2.83333	6	0	0.94	0.64	0	PD	e	PSM
1041	3179-3230_AL_MCF7_R3_strict	MAFL-BioID2-HA	Q8ND82	ZNF280C	Zinc finger protein 280C (Suppressor of hairy wing homolog 3) (Zinc finger protein 633)	0.816991	2|1|1|2|1|2	9	1.5	6	2|0|0|2|2|2	8	1.33333	6	0.03	1.12	0.53	0.03	PD	e	PSM
1042	3179-3230_AL_MCF7_R3_strict	MAFL-BioID2-HA	Q8NDV7	TNRC6A	Trinucleotide repeat-containing gene 6A protein (CAG repeat protein 26) (EMSY interactor protein) (GW182 autoantigen) (Protein GW1) (Glycine-tryptophan protein of 182 kDa)	0.569814	1|1|1|0|0|0	3	0.5	6	3|4|1|2|1|1	12	2	6	0	0.25	0.74	0	PD	e	PSM
1043	3179-3230_AL_MCF7_R3_strict	MAFL-BioID2-HA	Q8NDX5	PHC3	Polyhomeotic-like protein 3 (Early development regulatory protein 3) (Homolog of polyhomeotic 3) (hPH3)	0.712298	4|3|4|3|4|2	20	3.33	6	1|2|1|1|0|0	5	0.833333	6	0.65	4	0.09	0.65	PD	e	PSM
1044	3179-3230_AL_MCF7_R3_strict	MAFL-BioID2-HA	Q8NE71	ABCF1	ATP-binding cassette sub-family F member 1 (ATP-binding cassette 50) (TNF-alpha-stimulated ABC protein)	0.914209	32|23|34|10|11|9	119	19.83	6	14|14|15|18|17|18	96	16	6	0	1.24	0.67	0	PD	e	PSM
1045	3179-3230_AL_MCF7_R3_strict	MAFL-BioID2-HA	Q8NEJ9	NGDN	Neuroguidin (Centromere accumulated nuclear protein 1) (CANu1) (EIF4E-binding protein)	0.646904	13|8|13|3|2|3	42	7	6	1|1|3|2|4|3	14	2.33333	6	0.9	3	0.03	0.9	PD	e	PSM
1046	3179-3230_AL_MCF7_R3_strict	MAFL-BioID2-HA	Q8NEM7	SUPT20H	Transcription factor SPT20 homolog (p38-interacting protein) (p38IP)	0.595136	6|4|4|2|3|1	20	3.33	6	1|1|1|1|1|1	6	1	6	0.67	3.33	0.08	0.67	PD	e	PSM
1047	3179-3230_AL_MCF7_R3_strict	MAFL-BioID2-HA	Q8NEY8	PPHLN1	Periphilin-1 (CDC7 expression repressor) (CR) (Gastric cancer antigen Ga50)	0.805946	1|0|0|1|1|1	4	0.67	6	0|0|0|0|0|0	0	0.1	6	0	6.67	0.74	0	PD	e	PSM
1048	3179-3230_AL_MCF7_R3_strict	MAFL-BioID2-HA	Q8NEZ4	KMT2C	Histone-lysine N-methyltransferase 2C (Lysine N-methyltransferase 2C) (EC 2.1.1.354) (Homologous to ALR protein) (Myeloid/lymphoid or mixed-lineage leukemia protein 3)	0.125442	4|4|4|0|1|2	15	2.5	6	0|0|0|0|0|0	0	0.1	6	1	25	0	1	PD	e	PSM
1049	3179-3230_AL_MCF7_R3_strict	MAFL-BioID2-HA	Q8NF37	LPCAT1	Lysophosphatidylcholine acyltransferase 1 (LPC acyltransferase 1) (LPCAT-1) (LysoPC acyltransferase 1) (EC 2.3.1.23) (1-acylglycerol-3-phosphate O-acyltransferase) (EC 2.3.1.51) (1-acylglycerophosphocholine O-acyltransferase) (1-alkenylglycerophosphocholine O-acyltransferase) (EC 2.3.1.25) (1-alkylglycerophosphocholine O-acetyltransferase) (EC 2.3.1.67) (Acetyl-CoA:lyso-platelet-activating factor…	0.56433	1|1|1|1|2|2	8	1.33	6	2|3|2|2|1|1	11	1.83333	6	0	0.73	0.61	0	PD	e	PSM
1050	3179-3230_AL_MCF7_R3_strict	MAFL-BioID2-HA	Q8NFC6	BOD1L1	Biorientation of chromosomes in cell division protein 1-like 1	0.885751	1|2|2|0|0|0	5	0.83	6	5|3|2|3|2|2	17	2.83333	6	0	0.29	0.74	0	PD	e	PSM
1051	3179-3230_AL_MCF7_R3_strict	MAFL-BioID2-HA	Q8NFD5	ARID1B	AT-rich interactive domain-containing protein 1B (ARID domain-containing protein 1B) (BRG1-associated factor 250b) (BAF250B) (BRG1-binding protein hELD/OSA1) (Osa homolog 2) (hOsa2) (p250R)	0.705988	7|4|4|2|1|1	19	3.17	6	0|0|1|0|0|0	1	0.166667	6	1	19	0	1	PD	e	PSM
1052	3179-3230_AL_MCF7_R3_strict	MAFL-BioID2-HA	Q8NFJ5	GPRC5A	Retinoic acid-induced protein 3 (G-protein coupled receptor family C group 5 member A) (Phorbol ester induced gene 1) (PEIG-1) (Retinoic acid-induced gene 1 protein) (RAIG-1)	0.468186	2|0|2|3|5|4	16	2.67	6	1|2|1|3|3|4	14	2.33333	6	0.02	1.14	0.54	0.02	PD	e	PSM
1053	3179-3230_AL_MCF7_R3_strict	MAFL-BioID2-HA	Q8NFW8	CMAS	N-acylneuraminate cytidylyltransferase (EC 2.7.7.43) (CMP-N-acetylneuraminic acid synthase) (CMP-NeuNAc synthase)	0.786107	1|3|0|0|0|0	4	0.67	6	1|1|0|0|1|0	3	0.5	6	0.22	1.33	0.35	0.22	PD	e	PSM
1054	3179-3230_AL_MCF7_R3_strict	MAFL-BioID2-HA	Q8NHQ9	DDX55	ATP-dependent RNA helicase DDX55 (EC 3.6.4.13) (DEAD box protein 55)	0.750776	7|5|4|4|5|5	30	5	6	5|7|4|5|4|7	32	5.33333	6	0	0.94	0.67	0	PD	e	PSM
1055	3179-3230_AL_MCF7_R3_strict	MAFL-BioID2-HA	Q8NI27	THOC2	THO complex subunit 2 (Tho2) (hTREX120)	0.910426	3|5|6|3|3|2	22	3.67	6	10|11|8|6|6|7	48	8	6	0	0.46	0.74	0	PD	e	PSM
1056	3179-3230_AL_MCF7_R3_strict	MAFL-BioID2-HA	Q8NI36	WDR36	WD repeat-containing protein 36 (T-cell activation WD repeat-containing protein) (TA-WDRP)	0.877627	8|5|10|6|8|9	46	7.67	6	5|5|3|4|4|3	24	4	6	0.06	1.92	0.48	0.06	PD	e	PSM
1057	3179-3230_AL_MCF7_R3_strict	MAFL-BioID2-HA	Q8TA86	RP9	Retinitis pigmentosa 9 protein (Pim-1-associated protein) (PAP-1)	0.895588	3|2|4|4|3|4	20	3.33	6	7|7|6|2|3|4	29	4.83333	6	0	0.69	0.74	0	PD	e	PSM
1058	3179-3230_AL_MCF7_R3_strict	MAFL-BioID2-HA	Q8TAA9	VANGL1	Vang-like protein 1 (Loop-tail protein 2 homolog) (LPP2) (Strabismus 2) (Van Gogh-like protein 1)	0.573413	97|83|97|23|21|23	344	57.33	6	55|58|59|19|18|16	225	37.5	6	0	1.53	0.7	0	PD	e	PSM
1059	3179-3230_AL_MCF7_R3_strict	MAFL-BioID2-HA	Q8TAD8	SNIP1	Smad nuclear-interacting protein 1 (FHA domain-containing protein SNIP1)	0.758444	2|4|6|0|0|0	12	2	6	3|2|4|0|0|0	9	1.5	6	0.26	1.33	0.33	0.26	PD	e	PSM
1060	3179-3230_AL_MCF7_R3_strict	MAFL-BioID2-HA	Q8TAQ2	SMARCC2	SWI/SNF complex subunit SMARCC2 (BRG1-associated factor 170) (BAF170) (SWI/SNF complex 170 kDa subunit) (SWI/SNF-related matrix-associated actin-dependent regulator of chromatin subfamily C member 2)	0.89239	18|17|22|8|12|9	86	14.33	6	2|5|5|4|4|4	24	4	6	1	3.58	0	1	PD	e	PSM
1061	3179-3230_AL_MCF7_R3_strict	MAFL-BioID2-HA	Q8TBX8	PIP4K2C	Phosphatidylinositol 5-phosphate 4-kinase type-2 gamma (EC 2.7.1.149) (Phosphatidylinositol 5-phosphate 4-kinase type II gamma) (PI(5)P 4-kinase type II gamma) (PIP4KII-gamma)	0.631982	12|14|16|6|8|6	62	10.33	6	12|12|11|10|9|9	63	10.5	6	0	0.98	0.69	0	PD	e	PSM
1062	3179-3230_AL_MCF7_R3_strict	MAFL-BioID2-HA	Q8TCJ2	STT3B	Dolichyl-diphosphooligosaccharide--protein glycosyltransferase subunit STT3B (Oligosaccharyl transferase subunit STT3B) (STT3-B) (EC 2.4.99.18) (Source of immunodominant MHC-associated peptides homolog)	0.601149	1|1|2|0|0|1	5	0.83	6	0|0|1|1|0|0	2	0.333333	6	0.17	2.5	0.37	0.17	PD	e	PSM
1063	3179-3230_AL_MCF7_R3_strict	MAFL-BioID2-HA	Q8TCU6	PREX1	Phosphatidylinositol 3,4,5-trisphosphate-dependent Rac exchanger 1 protein (P-Rex1) (PtdIns(3,4,5)-dependent Rac exchanger 1)	0	1|2|2|0|0|0	5	0.83	6	4|3|5|3|2|3	20	3.33333	6	0	0.25	0.74	0	PD	e	PSM
1064	3179-3230_AL_MCF7_R3_strict	MAFL-BioID2-HA	Q8TD26	CHD6	Chromodomain-helicase-DNA-binding protein 6 (CHD-6) (EC 3.6.4.12) (ATP-dependent helicase CHD6) (Radiation-induced gene B protein)	0.700515	16|14|12|5|7|8	62	10.33	6	5|3|5|5|2|4	24	4	6	0.87	2.58	0.03	0.87	PD	e	PSM
1065	3179-3230_AL_MCF7_R3_strict	MAFL-BioID2-HA	Q8TDD1	DDX54	ATP-dependent RNA helicase DDX54 (EC 3.6.4.13) (ATP-dependent RNA helicase DP97) (DEAD box RNA helicase 97 kDa) (DEAD box protein 54)	0.874819	15|13|17|12|11|12	80	13.33	6	11|7|8|14|13|13	66	11	6	0	1.21	0.69	0	PD	e	PSM
1066	3179-3230_AL_MCF7_R3_strict	MAFL-BioID2-HA	Q8TDM6	DLG5	Disks large homolog 5 (Discs large protein P-dlg) (Placenta and prostate DLG)	0.789098	2|1|0|0|1|0	4	0.67	6	0|1|0|0|0|0	1	0.166667	6	0.29	4	0.31	0.29	PD	e	PSM
1067	3179-3230_AL_MCF7_R3_strict	MAFL-BioID2-HA	Q8TDN6	BRIX1	Ribosome biogenesis protein BRX1 homolog (Brix domain-containing protein 2)	0.895042	15|13|19|16|14|14	91	15.17	6	10|7|12|12|12|13	66	11	6	0	1.38	0.69	0	PD	e	PSM
1068	3179-3230_AL_MCF7_R3_strict	MAFL-BioID2-HA	Q8TED0	UTP15	U3 small nucleolar RNA-associated protein 15 homolog	0.593479	7|4|4|2|4|3	24	4	6	1|1|2|2|1|1	8	1.33333	6	0.51	3	0.17	0.51	PD	e	PSM
1069	3179-3230_AL_MCF7_R3_strict	MAFL-BioID2-HA	Q8TEK3	DOT1L	Histone-lysine N-methyltransferase, H3 lysine-79 specific (EC 2.1.1.360) (DOT1-like protein) (Histone H3-K79 methyltransferase) (H3-K79-HMTase) (Lysine N-methyltransferase 4)	0.662653	2|1|1|0|0|0	4	0.67	6	0|0|0|0|0|0	0	0.1	6	0.3	6.67	0.26	0.3	PD	e	PSM
1070	3179-3230_AL_MCF7_R3_strict	MAFL-BioID2-HA	Q8TEX9	IPO4	Importin-4 (Imp4) (Importin-4b) (Imp4b) (Ran-binding protein 4) (RanBP4)	0.794783	1|1|1|1|1|1	6	1	6	0|0|0|0|1|0	1	0.166667	6	0	6	0.74	0	PD	e	PSM
1071	3179-3230_AL_MCF7_R3_strict	MAFL-BioID2-HA	Q8TF44	C2CD4C	C2 calcium-dependent domain-containing protein 4C (Nuclear-localized factor 3) (Protein FAM148C)	0.125442	1|0|0|1|1|0	3	0.5	6	0|0|0|0|0|0	0	0.1	6	0	5	0.74	0	PD	e	PSM
1072	3179-3230_AL_MCF7_R3_strict	MAFL-BioID2-HA	Q8TF68	ZNF384	Zinc finger protein 384 (CAG repeat protein 1) (CAS-interacting zinc finger protein) (Nuclear matrix transcription factor 4) (Nuclear matrix protein 4) (Trinucleotide repeat-containing gene 1 protein)	0.599998	8|9|6|6|7|7	43	7.17	6	0|3|1|0|0|1	5	0.833333	6	0.97	8.6	0	0.97	PD	e	PSM
1073	3179-3230_AL_MCF7_R3_strict	MAFL-BioID2-HA	Q8WTT2	NOC3L	Nucleolar complex protein 3 homolog (NOC3 protein homolog) (Factor for adipocyte differentiation 24) (NOC3-like protein) (Nucleolar complex-associated protein 3-like protein)	0.839401	6|5|7|0|2|2	22	3.67	6	3|2|0|2|5|2	14	2.33333	6	0.23	1.57	0.34	0.23	PD	e	PSM
1074	3179-3230_AL_MCF7_R3_strict	MAFL-BioID2-HA	Q8WUA4	GTF3C2	General transcription factor 3C polypeptide 2 (TF3C-beta) (Transcription factor IIIC 110 kDa subunit) (TFIIIC 110 kDa subunit) (TFIIIC110) (Transcription factor IIIC subunit beta)	0.669103	3|3|4|2|2|1	15	2.5	6	0|0|0|1|1|1	3	0.5	6	0.73	5	0.06	0.73	PD	e	PSM
1075	3179-3230_AL_MCF7_R3_strict	MAFL-BioID2-HA	Q8WUM0	NUP133	Nuclear pore complex protein Nup133 (133 kDa nucleoporin) (Nucleoporin Nup133)	0.873858	1|1|0|0|0|0	2	0.33	6	0|0|0|0|0|0	0	0.1	6	0	3.33	0.74	0	PD	e	PSM
1076	3179-3230_AL_MCF7_R3_strict	MAFL-BioID2-HA	Q8WUQ7	CACTIN	Cactin (Renal carcinoma antigen NY-REN-24)	0.814148	3|3|4|1|0|1	12	2	6	3|3|3|1|2|1	13	2.16667	6	0.01	0.92	0.56	0.01	PD	e	PSM
1077	3179-3230_AL_MCF7_R3_strict	MAFL-BioID2-HA	Q8WUU5	GATAD1	GATA zinc finger domain-containing protein 1 (Ocular development-associated gene protein)	0	5|5|6|2|1|2	21	3.5	6	0|1|2|0|0|1	4	0.666667	6	0.99	5.25	0	0.99	PD	e	PSM
1078	3179-3230_AL_MCF7_R3_strict	MAFL-BioID2-HA	Q8WUZ0	BCL7C	B-cell CLL/lymphoma 7 protein family member C	0.595136	2|0|2|0|0|0	4	0.67	6	0|0|0|0|0|0	0	0.1	6	0.61	6.67	0.12	0.61	PD	e	PSM
1079	3179-3230_AL_MCF7_R3_strict	MAFL-BioID2-HA	Q8WVC0	LEO1	RNA polymerase-associated protein LEO1 (Replicative senescence down-regulated leo1-like protein)	0.810047	2|0|3|1|0|0	6	1	6	4|5|4|0|0|0	13	2.16667	6	0	0.46	0.61	0	PD	e	PSM
1080	3179-3230_AL_MCF7_R3_strict	MAFL-BioID2-HA	Q8WVK2	SNRNP27	U4/U6.U5 small nuclear ribonucleoprotein 27 kDa protein (U4/U6.U5 snRNP 27 kDa protein) (U4/U6.U5-27K) (Nucleic acid-binding protein RY-1) (U4/U6.U5 tri-snRNP-associated 27 kDa protein) (27K) (U4/U6.U5 tri-snRNP-associated protein 3)	0.910584	1|0|0|0|0|0	1	0.17	6	0|0|0|0|0|0	0	0.1	6	0	1.67	0.74	0	PD	e	PSM
1081	3179-3230_AL_MCF7_R3_strict	MAFL-BioID2-HA	Q8WVM7	STAG1	Cohesin subunit SA-1 (SCC3 homolog 1) (Stromal antigen 1)	0.605982	4|2|4|1|0|0	11	1.83	6	0|0|0|0|0|0	0	0.1	6	0.97	18.33	0.01	0.97	PD	e	PSM
1082	3179-3230_AL_MCF7_R3_strict	MAFL-BioID2-HA	Q8WVV4	POF1B	Protein POF1B (Premature ovarian failure protein 1B)	0.795035	3|1|2|2|2|1	11	1.83	6	1|0|1|2|1|2	7	1.16667	6	0.09	1.57	0.44	0.09	PD	e	PSM
1083	3179-3230_AL_MCF7_R3_strict	MAFL-BioID2-HA	Q8WW12	PCNP	PEST proteolytic signal-containing nuclear protein (PCNP) (PEST-containing nuclear protein)	0.884031	3|1|4|6|5|6	25	4.17	6	9|8|9|8|7|7	48	8	6	0	0.52	0.74	0	PD	e	PSM
1084	3179-3230_AL_MCF7_R3_strict	MAFL-BioID2-HA	Q8WWI1	LMO7	LIM domain only protein 7 (LMO-7) (F-box only protein 20) (LOMP)	0.87099	14|11|10|37|37|33	142	23.67	6	14|17|12|34|34|35	146	24.3333	6	0	0.97	0.72	0	PD	e	PSM
1085	3179-3230_AL_MCF7_R3_strict	MAFL-BioID2-HA	Q8WWM7	ATXN2L	Ataxin-2-like protein (Ataxin-2 domain protein) (Ataxin-2-related protein)	0.965987	4|4|5|5|6|1	25	4.17	6	26|26|27|20|17|15	131	21.8333	6	0	0.19	0.74	0	PD	e	PSM
1086	3179-3230_AL_MCF7_R3_strict	MAFL-BioID2-HA	Q8WWQ0	PHIP	PH-interacting protein (PHIP) (DDB1- and CUL4-associated factor 14) (IRS-1 PH domain-binding protein) (WD repeat-containing protein 11)	0.856346	1|0|2|4|2|3	12	2	6	0|0|0|6|5|4	15	2.5	6	0.01	0.8	0.59	0.01	PD	e	PSM
1087	3179-3230_AL_MCF7_R3_strict	MAFL-BioID2-HA	Q8WXF1	PSPC1	Paraspeckle component 1 (Paraspeckle protein 1)	0.924471	22|17|24|38|37|36	174	29	6	26|29|28|44|44|41	212	35.3333	6	0	0.82	0.73	0	PD	e	PSM
1088	3179-3230_AL_MCF7_R3_strict	MAFL-BioID2-HA	Q8WXI9	GATAD2B	Transcriptional repressor p66-beta (GATA zinc finger domain-containing protein 2B) (p66/p68)	0.889681	10|12|8|10|12|9	61	10.17	6	4|2|4|3|4|3	20	3.33333	6	0.81	3.05	0.04	0.81	PD	e	PSM
1089	3179-3230_AL_MCF7_R3_strict	MAFL-BioID2-HA	Q8WXX5	DNAJC9	DnaJ homolog subfamily C member 9 (HDJC9) (DnaJ protein SB73)	0.753489	2|2|1|2|2|2	11	1.83	6	2|2|2|1|2|2	11	1.83333	6	0	1	0.6	0	PD	e	PSM
1090	3179-3230_AL_MCF7_R3_strict	MAFL-BioID2-HA	Q8WY36	BBX	HMG box transcription factor BBX (Bobby sox homolog) (HMG box-containing protein 2)	0.766064	1|1|0|0|0|0	2	0.33	6	0|0|0|1|1|1	3	0.5	6	0	0.67	0.74	0	PD	e	PSM
1091	3179-3230_AL_MCF7_R3_strict	MAFL-BioID2-HA	Q8WYB5	KAT6B	Histone acetyltransferase KAT6B (EC 2.3.1.48) (Histone acetyltransferase MOZ2) (MOZ, YBF2/SAS3, SAS2 and TIP60 protein 4) (MYST-4) (Monocytic leukemia zinc finger protein-related factor)	0.125442	1|0|3|0|0|0	4	0.67	6	0|0|1|0|0|0	1	0.166667	6	0.33	4	0.24	0.33	PD	e	PSM
1092	3179-3230_AL_MCF7_R3_strict	MAFL-BioID2-HA	Q8WYL5	SSH1	Protein phosphatase Slingshot homolog 1 (EC 3.1.3.16) (EC 3.1.3.48) (SSH-like protein 1) (SSH-1L) (hSSH-1L)	0.349576	7|6|6|5|4|5	33	5.5	6	9|7|7|6|3|4	36	6	6	0	0.92	0.68	0	PD	e	PSM
1093	3179-3230_AL_MCF7_R3_strict	MAFL-BioID2-HA	Q8WYP5	AHCTF1	Protein ELYS (Embryonic large molecule derived from yolk sac) (Protein MEL-28) (Putative AT-hook-containing transcription factor 1)	0.919139	19|13|13|20|20|21	106	17.67	6	8|9|11|22|23|22	95	15.8333	6	0	1.12	0.71	0	PD	e	PSM
1094	3179-3230_AL_MCF7_R3_strict	MAFL-BioID2-HA	Q92484	SMPDL3A	Acid sphingomyelinase-like phosphodiesterase 3a (ASM-like phosphodiesterase 3a) (EC 3.1.4.-)	0	1|0|0|0|0|0	1	0.17	6	0|0|0|0|0|0	0	0.1	6	0	1.67	0.74	0	PD	e	PSM
1095	3179-3230_AL_MCF7_R3_strict	MAFL-BioID2-HA	Q92499	DDX1	ATP-dependent RNA helicase DDX1 (EC 3.6.4.13) (DEAD box protein 1) (DEAD box protein retinoblastoma) (DBP-RB)	0.949216	7|5|4|4|5|5	30	5	6	6|5|7|7|8|9	42	7	6	0	0.71	0.74	0	PD	e	PSM
1096	3179-3230_AL_MCF7_R3_strict	MAFL-BioID2-HA	Q92522	H1-10	Histone H1.10 (Histone H1x)	0.934441	4|2|7|11|14|13	51	8.5	6	9|9|8|7|10|11	54	9	6	0	0.94	0.69	0	PD	e	PSM
1097	3179-3230_AL_MCF7_R3_strict	MAFL-BioID2-HA	Q92541	RTF1	RNA polymerase-associated protein RTF1 homolog	0.757478	1|0|1|3|2|2	9	1.5	6	4|3|2|2|2|2	15	2.5	6	0	0.6	0.64	0	PD	e	PSM
1098	3179-3230_AL_MCF7_R3_strict	MAFL-BioID2-HA	Q92547	TOPBP1	DNA topoisomerase 2-binding protein 1 (DNA topoisomerase II-beta-binding protein 1) (TopBP1) (DNA topoisomerase II-binding protein 1)	0.502403	1|0|0|0|0|0	1	0.17	6	0|0|0|0|0|0	0	0.1	6	0	1.67	0.74	0	PD	e	PSM
1099	3179-3230_AL_MCF7_R3_strict	MAFL-BioID2-HA	Q92552	MRPS27	28S ribosomal protein S27, mitochondrial (MRP-S27) (S27mt) (Mitochondrial ribosomal protein S27) (Mitochondrial small ribosomal subunit protein mS27)	0.809781	1|4|0|3|3|3	14	2.33	6	0|0|0|3|3|3	9	1.5	6	0.11	1.56	0.41	0.11	PD	e	PSM
1100	3179-3230_AL_MCF7_R3_strict	MAFL-BioID2-HA	Q92560	BAP1	Ubiquitin carboxyl-terminal hydrolase BAP1 (EC 3.4.19.12) (BRCA1-associated protein 1) (Cerebral protein 6)	0.528816	2|3|1|1|1|1	9	1.5	6	0|0|0|0|0|0	0	0.1	6	0.63	15	0.1	0.63	PD	e	PSM
1101	3179-3230_AL_MCF7_R3_strict	MAFL-BioID2-HA	Q92576	PHF3	PHD finger protein 3	0.887279	4|6|5|2|3|2	22	3.67	6	3|3|4|0|1|1	12	2	6	0.19	1.83	0.36	0.19	PD	e	PSM
1102	3179-3230_AL_MCF7_R3_strict	MAFL-BioID2-HA	Q92585	MAML1	Mastermind-like protein 1 (Mam-1)	0	10|11|7|3|1|1	33	5.5	6	4|2|4|0|0|0	10	1.66667	6	0.81	3.3	0.04	0.81	PD	e	PSM
1103	3179-3230_AL_MCF7_R3_strict	MAFL-BioID2-HA	Q92610	ZNF592	Zinc finger protein 592	0.604609	4|5|2|0|1|1	13	2.17	6	1|0|0|0|0|0	1	0.166667	6	0.95	13	0.01	0.95	PD	e	PSM
1104	3179-3230_AL_MCF7_R3_strict	MAFL-BioID2-HA	Q92614	MYO18A	Unconventional myosin-XVIIIa (Molecule associated with JAK3 N-terminus) (MAJN) (Myosin containing a PDZ domain) (Surfactant protein receptor SP-R210) (SP-R210)	0.703997	108|105|117|83|77|74	564	94	6	125|120|125|82|92|87	631	105.167	6	0	0.89	0.73	0	PD	e	PSM
1105	3179-3230_AL_MCF7_R3_strict	MAFL-BioID2-HA	Q92618	ZNF516	Zinc finger protein 516	0	3|0|2|3|3|3	14	2.33	6	0|0|1|0|0|0	1	0.166667	6	0.99	14	0	0.99	PD	e	PSM
1106	3179-3230_AL_MCF7_R3_strict	MAFL-BioID2-HA	Q92625	ANKS1A	Ankyrin repeat and SAM domain-containing protein 1A (Odin)	0.741443	1|0|0|0|0|0	1	0.17	6	1|0|1|2|1|1	6	1	6	0	0.17	0.74	0	PD	e	PSM
1107	3179-3230_AL_MCF7_R3_strict	MAFL-BioID2-HA	Q92667	AKAP1	A-kinase anchor protein 1, mitochondrial (A-kinase anchor protein 149 kDa) (AKAP 149) (Dual specificity A-kinase-anchoring protein 1) (D-AKAP-1) (Protein kinase A-anchoring protein 1) (PRKA1) (Spermatid A-kinase anchor protein 84) (S-AKAP84)	0.80261	1|0|0|0|0|0	1	0.17	6	8|8|10|0|1|1	28	4.66667	6	0	0.04	0.74	0	PD	e	PSM
1108	3179-3230_AL_MCF7_R3_strict	MAFL-BioID2-HA	Q92733	PRCC	Proline-rich protein PRCC (Papillary renal cell carcinoma translocation-associated gene protein)	0.694608	1|1|1|2|1|3	9	1.5	6	1|3|1|0|3|2	10	1.66667	6	0.01	0.9	0.56	0.01	PD	e	PSM
1109	3179-3230_AL_MCF7_R3_strict	MAFL-BioID2-HA	Q92738	USP6NL	USP6 N-terminal-like protein (Related to the N-terminus of tre) (RN-tre)	0.349576	1|0|1|0|0|0	2	0.33	6	2|3|3|0|1|2	11	1.83333	6	0	0.18	0.74	0	PD	e	PSM
1110	3179-3230_AL_MCF7_R3_strict	MAFL-BioID2-HA	Q92747	ARPC1A	Actin-related protein 2/3 complex subunit 1A (SOP2-like protein)	0.737466	6|8|5|6|5|4	34	5.67	6	4|5|6|5|6|6	32	5.33333	6	0	1.06	0.67	0	PD	e	PSM
1111	3179-3230_AL_MCF7_R3_strict	MAFL-BioID2-HA	Q92754	TFAP2C	Transcription factor AP-2 gamma (AP2-gamma) (Activating enhancer-binding protein 2 gamma) (Transcription factor ERF-1)	0.310821	6|4|6|8|9|6	39	6.5	6	0|3|2|5|5|3	18	3	6	0.27	2.17	0.33	0.27	PD	e	PSM
1112	3179-3230_AL_MCF7_R3_strict	MAFL-BioID2-HA	Q92766	RREB1	Ras-responsive element-binding protein 1 (RREB-1) (Finger protein in nuclear bodies) (Raf-responsive zinc finger protein LZ321) (Zinc finger motif enhancer-binding protein 1) (Zep-1)	0.670722	8|6|6|6|7|7	40	6.67	6	0|0|0|1|1|1	3	0.5	6	1	13.33	0	1	PD	e	PSM
1113	3179-3230_AL_MCF7_R3_strict	MAFL-BioID2-HA	Q92769	HDAC2	Histone deacetylase 2 (HD2) (EC 3.5.1.98)	0.936924	15|14|15|11|6|10	71	11.83	6	5|7|4|5|6|6	33	5.5	6	0.33	2.15	0.25	0.33	PD	e	PSM
1114	3179-3230_AL_MCF7_R3_strict	MAFL-BioID2-HA	Q92785	DPF2	Zinc finger protein ubi-d4 (Apoptosis response zinc finger protein) (BRG1-associated factor 45D) (BAF45D) (D4, zinc and double PHD fingers family 2) (Protein requiem)	0.56433	5|4|4|2|2|2	19	3.17	6	0|0|0|0|1|0	1	0.166667	6	1	19	0	1	PD	e	PSM
1115	3179-3230_AL_MCF7_R3_strict	MAFL-BioID2-HA	Q92793	CREBBP	CREB-binding protein (Histone lysine acetyltransferase CREBBP) (EC 2.3.1.48) (Protein-lysine acetyltransferase CREBBP) (EC 2.3.1.-)	0.125442	5|5|3|1|1|1	16	2.67	6	0|1|0|0|0|0	1	0.166667	6	1	16	0	1	PD	e	PSM
1116	3179-3230_AL_MCF7_R3_strict	MAFL-BioID2-HA	Q92828	CORO2A	Coronin-2A (IR10) (WD repeat-containing protein 2)	0.349576	7|8|8|4|4|4	35	5.83	6	6|5|6|4|3|4	28	4.66667	6	0	1.25	0.63	0	PD	e	PSM
1117	3179-3230_AL_MCF7_R3_strict	MAFL-BioID2-HA	Q92841	DDX17	Probable ATP-dependent RNA helicase DDX17 (EC 3.6.4.13) (DEAD box protein 17) (DEAD box protein p72) (DEAD box protein p82) (RNA-dependent helicase p72)	0.983336	14|13|16|10|11|9	73	12.17	6	9|10|12|8|10|9	58	9.66667	6	0	1.26	0.68	0	PD	e	PSM
1118	3179-3230_AL_MCF7_R3_strict	MAFL-BioID2-HA	Q92878	RAD50	DNA repair protein RAD50 (hRAD50) (EC 3.6.-.-)	0.886223	6|4|4|4|4|3	25	4.17	6	7|10|8|6|4|3	38	6.33333	6	0	0.66	0.74	0	PD	e	PSM
1119	3179-3230_AL_MCF7_R3_strict	MAFL-BioID2-HA	Q92917	GPKOW	G-patch domain and KOW motifs-containing protein (G-patch domain-containing protein 5) (Protein MOS2 homolog) (Protein T54)	0.79179	9|6|10|13|11|11	60	10	6	9|11|17|8|9|6	60	10	6	0	1	0.7	0	PD	e	PSM
1120	3179-3230_AL_MCF7_R3_strict	MAFL-BioID2-HA	Q92922	SMARCC1	SWI/SNF complex subunit SMARCC1 (BRG1-associated factor 155) (BAF155) (SWI/SNF complex 155 kDa subunit) (SWI/SNF-related matrix-associated actin-dependent regulator of chromatin subfamily C member 1)	0.89135	5|4|5|3|2|2	21	3.5	6	0|0|0|0|0|1	1	0.166667	6	1	21	0	1	PD	e	PSM
1121	3179-3230_AL_MCF7_R3_strict	MAFL-BioID2-HA	Q92925	SMARCD2	SWI/SNF-related matrix-associated actin-dependent regulator of chromatin subfamily D member 2 (60 kDa BRG-1/Brm-associated factor subunit B) (BRG1-associated factor 60B) (BAF60B)	0.6196	11|9|10|4|4|4	42	7	6	2|2|1|1|2|1	9	1.5	6	0.99	4.67	0	0.99	PD	e	PSM
1122	3179-3230_AL_MCF7_R3_strict	MAFL-BioID2-HA	Q92945	KHSRP	Far upstream element-binding protein 2 (FUSE-binding protein 2) (KH type-splicing regulatory protein) (KSRP) (p75)	0.961805	3|4|2|1|1|0	11	1.83	6	2|1|1|0|0|0	4	0.666667	6	0.55	2.75	0.16	0.55	PD	e	PSM
1123	3179-3230_AL_MCF7_R3_strict	MAFL-BioID2-HA	Q92979	EMG1	Ribosomal RNA small subunit methyltransferase NEP1 (EC 2.1.1.-) (18S rRNA (pseudouridine(1248)-N1)-methyltransferase) (18S rRNA Psi1248 methyltransferase) (Nucleolar protein EMG1 homolog) (Protein C2f) (Ribosome biogenesis protein NEP1)	0.757459	2|2|2|3|3|3	15	2.5	6	0|1|0|2|2|4	9	1.5	6	0.07	1.67	0.47	0.07	PD	e	PSM
1124	3179-3230_AL_MCF7_R3_strict	MAFL-BioID2-HA	Q92993	KAT5	Histone acetyltransferase KAT5 (EC 2.3.1.48) (60 kDa Tat-interactive protein) (Tip60) (Histone acetyltransferase HTATIP) (HIV-1 Tat interactive protein) (Lysine acetyltransferase 5) (cPLA(2)-interacting protein)	0.308233	1|3|2|0|2|0	8	1.33	6	0|0|0|0|0|0	0	0.1	6	0.94	13.33	0.01	0.94	PD	e	PSM
1125	3179-3230_AL_MCF7_R3_strict	MAFL-BioID2-HA	Q92997	DVL3	Segment polarity protein dishevelled homolog DVL-3 (Dishevelled-3) (DSH homolog 3)	0.829702	3|2|2|1|2|1	11	1.83	6	5|6|5|3|2|2	23	3.83333	6	0	0.48	0.74	0	PD	e	PSM
1126	3179-3230_AL_MCF7_R3_strict	MAFL-BioID2-HA	Q93009	USP7	Ubiquitin carboxyl-terminal hydrolase 7 (EC 3.4.19.12) (Deubiquitinating enzyme 7) (Herpesvirus-associated ubiquitin-specific protease) (Ubiquitin thioesterase 7) (Ubiquitin-specific-processing protease 7)	0.898358	12|10|11|8|9|8	58	9.67	6	12|10|11|8|9|11	61	10.1667	6	0	0.95	0.7	0	PD	e	PSM
1127	3179-3230_AL_MCF7_R3_strict	MAFL-BioID2-HA	Q93074	MED12	Mediator of RNA polymerase II transcription subunit 12 (Activator-recruited cofactor 240 kDa component) (ARC240) (CAG repeat protein 45) (Mediator complex subunit 12) (OPA-containing protein) (Thyroid hormone receptor-associated protein complex 230 kDa component) (Trap230) (Trinucleotide repeat-containing gene 11 protein)	0.454273	11|9|6|0|0|0	26	4.33	6	1|0|0|0|0|0	1	0.166667	6	1	26	0	1	PD	e	PSM
1128	3179-3230_AL_MCF7_R3_strict	MAFL-BioID2-HA	Q93077	H2AC6	Histone H2A type 1-C (H2A-clustered histone 6) (Histone H2A/l)	0.987989	3|3|3|7|5|6	27	4.5	6	2|1|1|2|4|3	13	2.16667	6	0.3	2.08	0.3	0.3	PD	e	PSM
1129	3179-3230_AL_MCF7_R3_strict	MAFL-BioID2-HA	Q969G3	SMARCE1	SWI/SNF-related matrix-associated actin-dependent regulator of chromatin subfamily E member 1 (BRG1-associated factor 57) (BAF57)	0.8604	8|4|9|5|7|6	39	6.5	6	1|1|1|2|2|3	10	1.66667	6	0.92	3.9	0.02	0.92	PD	e	PSM
1130	3179-3230_AL_MCF7_R3_strict	MAFL-BioID2-HA	Q969R5	L3MBTL2	Lethal(3)malignant brain tumor-like protein 2 (H-l(3)mbt-like protein 2) (L(3)mbt-like protein 2)	0.492099	1|0|0|0|0|0	1	0.17	6	0|0|0|0|0|0	0	0.1	6	0	1.67	0.74	0	PD	e	PSM
1131	3179-3230_AL_MCF7_R3_strict	MAFL-BioID2-HA	Q969X6	UTP4	U3 small nucleolar RNA-associated protein 4 homolog (Cirhin) (UTP4 small subunit processome component)	0	3|4|3|3|3|1	17	2.83	6	2|2|2|0|1|0	7	1.16667	6	0.25	2.43	0.34	0.25	PD	e	PSM
1132	3179-3230_AL_MCF7_R3_strict	MAFL-BioID2-HA	Q96A33	CCDC47	Coiled-coil domain-containing protein 47 (Calumin)	0.756308	9|6|10|7|7|7	46	7.67	6	7|5|8|13|9|8	50	8.33333	6	0	0.92	0.69	0	PD	e	PSM
1133	3179-3230_AL_MCF7_R3_strict	MAFL-BioID2-HA	Q96A35	MRPL24	39S ribosomal protein L24, mitochondrial (L24mt) (MRP-L24) (Mitochondrial large ribosomal subunit protein uL24m)	0.637588	1|0|1|0|0|0	2	0.33	6	0|0|0|0|0|0	0	0.1	6	0	3.33	0.74	0	PD	e	PSM
1134	3179-3230_AL_MCF7_R3_strict	MAFL-BioID2-HA	Q96AE4	FUBP1	Far upstream element-binding protein 1 (FBP) (FUSE-binding protein 1) (DNA helicase V) (hDH V)	0.885266	5|4|3|8|7|8	35	5.83	6	6|9|7|1|3|2	28	4.66667	6	0	1.25	0.63	0	PD	e	PSM
1135	3179-3230_AL_MCF7_R3_strict	MAFL-BioID2-HA	Q96AG4	LRRC59	Leucine-rich repeat-containing protein 59 (Ribosome-binding protein p34) (p34) [Cleaved into: Leucine-rich repeat-containing protein 59, N-terminally processed]	0.89536	5|5|4|7|6|7	34	5.67	6	10|11|11|13|12|13	70	11.6667	6	0	0.49	0.74	0	PD	e	PSM
1136	3179-3230_AL_MCF7_R3_strict	MAFL-BioID2-HA	Q96B23	C18orf25	Uncharacterized protein C18orf25 (ARKadia-like protein 1)	0	2|2|1|1|1|0	7	1.17	6	0|0|0|0|0|0	0	0.1	6	0.61	11.67	0.12	0.61	PD	e	PSM
1137	3179-3230_AL_MCF7_R3_strict	MAFL-BioID2-HA	Q96B26	EXOSC8	Exosome complex component RRP43 (Exosome component 8) (Opa-interacting protein 2) (OIP-2) (Ribosomal RNA-processing protein 43) (p9)	0.818382	1|1|2|0|0|0	4	0.67	6	1|1|2|2|2|0	8	1.33333	6	0.01	0.5	0.58	0.01	PD	e	PSM
1138	3179-3230_AL_MCF7_R3_strict	MAFL-BioID2-HA	Q96BK5	PINX1	PIN2/TERF1-interacting telomerase inhibitor 1 (Liver-related putative tumor suppressor) (Pin2-interacting protein X1) (Protein 67-11-3) (TRF1-interacting protein 1)	0.676376	3|2|3|5|4|6	23	3.83	6	2|2|3|4|3|6	20	3.33333	6	0	1.15	0.61	0	PD	e	PSM
1139	3179-3230_AL_MCF7_R3_strict	MAFL-BioID2-HA	Q96BN2	TADA1	Transcriptional adapter 1 (SPT3-associated factor 42) (STAF42) (Transcriptional adapter 1-like protein)	0.502403	3|1|3|2|2|2	13	2.17	6	0|0|0|0|0|0	0	0.1	6	0.96	21.67	0.01	0.96	PD	e	PSM
1140	3179-3230_AL_MCF7_R3_strict	MAFL-BioID2-HA	Q96BT3	CENPT	Centromere protein T (CENP-T) (Interphase centromere complex protein 22)	0.602788	1|0|1|0|0|0	2	0.33	6	0|0|0|0|0|0	0	0.1	6	0	3.33	0.74	0	PD	e	PSM
1141	3179-3230_AL_MCF7_R3_strict	MAFL-BioID2-HA	Q96BZ8	LENG1	Leukocyte receptor cluster member 1	0.397646	1|0|1|2|1|1	6	1	6	1|1|1|5|3|1	12	2	6	0	0.5	0.74	0	PD	e	PSM
1142	3179-3230_AL_MCF7_R3_strict	MAFL-BioID2-HA	Q96C19	EFHD2	EF-hand domain-containing protein D2 (Swiprosin-1)	0.826586	27|23|29|48|44|43	214	35.67	6	33|36|36|41|39|34	219	36.5	6	0	0.98	0.73	0	PD	e	PSM
1143	3179-3230_AL_MCF7_R3_strict	MAFL-BioID2-HA	Q96C24	SYTL4	Synaptotagmin-like protein 4 (Exophilin-2) (Granuphilin)	0	2|1|1|0|0|0	4	0.67	6	0|1|1|0|0|0	2	0.333333	6	0.17	2	0.37	0.17	PD	e	PSM
1144	3179-3230_AL_MCF7_R3_strict	MAFL-BioID2-HA	Q96C57	CUSTOS	Protein CUSTOS	0	6|5|8|6|7|7	39	6.5	6	3|3|3|7|8|8	32	5.33333	6	0	1.22	0.66	0	PD	e	PSM
1145	3179-3230_AL_MCF7_R3_strict	MAFL-BioID2-HA	Q96CB8	INTS12	Integrator complex subunit 12 (Int12) (PHD finger protein 22)	0.686261	6|3|4|3|7|6	29	4.83	6	4|6|4|3|4|5	26	4.33333	6	0	1.12	0.64	0	PD	e	PSM
1146	3179-3230_AL_MCF7_R3_strict	MAFL-BioID2-HA	Q96CP2	FLYWCH2	FLYWCH family member 2	0.752664	2|1|5|1|3|2	14	2.33	6	3|3|2|3|2|2	15	2.5	6	0.01	0.93	0.57	0.01	PD	e	PSM
1147	3179-3230_AL_MCF7_R3_strict	MAFL-BioID2-HA	Q96CS3	FAF2	FAS-associated factor 2 (Protein ETEA) (UBX domain-containing protein 3B) (UBX domain-containing protein 8)	0.74491	1|1|1|1|0|1	5	0.83	6	1|0|1|0|0|0	2	0.333333	6	0	2.5	0.74	0	PD	e	PSM
1148	3179-3230_AL_MCF7_R3_strict	MAFL-BioID2-HA	Q96CW1	AP2M1	AP-2 complex subunit mu (AP-2 mu chain) (Adaptin-mu2) (Adaptor protein complex AP-2 subunit mu) (Adaptor-related protein complex 2 subunit mu) (Clathrin assembly protein complex 2 mu medium chain) (Clathrin coat assembly protein AP50) (Clathrin coat-associated protein AP50) (HA2 50 kDa subunit) (Plasma membrane adaptor AP-2 50 kDa protein)	0.732693	25|22|24|17|16|21	125	20.83	6	13|15|15|15|16|16	90	15	6	0	1.39	0.7	0	PD	e	PSM
1149	3179-3230_AL_MCF7_R3_strict	MAFL-BioID2-HA	Q96D46	NMD3	60S ribosomal export protein NMD3 (hNMD3)	0.308233	4|2|4|4|3|2	19	3.17	6	4|4|5|2|2|2	19	3.16667	6	0	1	0.64	0	PD	e	PSM
1150	3179-3230_AL_MCF7_R3_strict	MAFL-BioID2-HA	Q96DI7	SNRNP40	U5 small nuclear ribonucleoprotein 40 kDa protein (U5 snRNP 40 kDa protein) (U5-40K) (38 kDa-splicing factor) (Prp8-binding protein) (hPRP8BP) (U5 snRNP-specific 40 kDa protein) (WD repeat-containing protein 57)	0.902848	4|4|3|1|2|1	15	2.5	6	3|1|2|1|1|2	10	1.66667	6	0.09	1.5	0.43	0.09	PD	e	PSM
1151	3179-3230_AL_MCF7_R3_strict	MAFL-BioID2-HA	Q96DM3	RMC1	Regulator of MON1-CCZ1 complex (Colon cancer-associated protein Mic1) (Mic-1) (WD repeat-containing protein 98)	0	4|2|4|0|0|0	10	1.67	6	1|1|1|0|0|0	3	0.5	6	0.7	3.33	0.07	0.7	PD	e	PSM
1152	3179-3230_AL_MCF7_R3_strict	MAFL-BioID2-HA	Q96EA4	SPDL1	Protein Spindly (hSpindly) (Arsenite-related gene 1 protein) (Coiled-coil domain-containing protein 99) (Rhabdomyosarcoma antigen MU-RMS-40.4A) (Spindle apparatus coiled-coil domain-containing protein 1)	0.739651	1|0|0|1|1|2	5	0.83	6	0|0|0|0|0|0	0	0.1	6	0.3	8.33	0.26	0.3	PD	e	PSM
1153	3179-3230_AL_MCF7_R3_strict	MAFL-BioID2-HA	Q96EH3	MALSU1	Mitochondrial assembly of ribosomal large subunit protein 1	0.125442	1|0|1|0|0|0	2	0.33	6	1|0|0|0|0|0	1	0.166667	6	0	2	0.74	0	PD	e	PSM
1154	3179-3230_AL_MCF7_R3_strict	MAFL-BioID2-HA	Q96EP5	DAZAP1	DAZ-associated protein 1 (Deleted in azoospermia-associated protein 1)	0.861911	1|1|1|0|0|1	4	0.67	6	0|0|1|1|1|1	4	0.666667	6	0	1	0.74	0	PD	e	PSM
1155	3179-3230_AL_MCF7_R3_strict	MAFL-BioID2-HA	Q96ES7	SGF29	SAGA-associated factor 29 (Coiled-coil domain-containing protein 101) (SAGA complex-associated factor 29)	0.451197	2|3|2|2|2|2	13	2.17	6	0|0|0|0|0|0	0	0.1	6	0.94	21.67	0.01	0.94	PD	e	PSM
1156	3179-3230_AL_MCF7_R3_strict	MAFL-BioID2-HA	Q96EV2	RBM33	RNA-binding protein 33 (Proline-rich protein 8) (RNA-binding motif protein 33)	0.780749	7|5|7|11|11|7	48	8	6	5|3|4|2|1|1	16	2.66667	6	0.75	3	0.06	0.75	PD	e	PSM
1157	3179-3230_AL_MCF7_R3_strict	MAFL-BioID2-HA	Q96EY1	DNAJA3	DnaJ homolog subfamily A member 3, mitochondrial (DnaJ protein Tid-1) (hTid-1) (Hepatocellular carcinoma-associated antigen 57) (Tumorous imaginal discs protein Tid56 homolog)	0.799079	4|2|1|1|1|2	11	1.83	6	1|0|0|1|1|1	4	0.666667	6	0.41	2.75	0.2	0.41	PD	e	PSM
1158	3179-3230_AL_MCF7_R3_strict	MAFL-BioID2-HA	Q96EY4	TMA16	Translation machinery-associated protein 16	0.80844	5|3|4|0|0|1	13	2.17	6	1|1|1|0|1|1	5	0.833333	6	0.63	2.6	0.11	0.63	PD	e	PSM
1159	3179-3230_AL_MCF7_R3_strict	MAFL-BioID2-HA	Q96EZ8	MCRS1	Microspherule protein 1 (58 kDa microspherule protein) (Cell cycle-regulated factor p78) (INO80 complex subunit J) (MCRS2)	0.308233	2|1|1|0|0|0	4	0.67	6	0|0|0|0|0|0	0	0.1	6	0.3	6.67	0.26	0.3	PD	e	PSM
1160	3179-3230_AL_MCF7_R3_strict	MAFL-BioID2-HA	Q96FF7	MISP3	Uncharacterized protein MISP3 (MISP family member 3)	0	8|7|7|13|12|12	59	9.83	6	12|12|10|15|13|13	75	12.5	6	0	0.79	0.71	0	PD	e	PSM
1161	3179-3230_AL_MCF7_R3_strict	MAFL-BioID2-HA	Q96FJ2	DYNLL2	Dynein light chain 2, cytoplasmic (8 kDa dynein light chain b) (DLC8b) (Dynein light chain LC8-type 2)	0.801648	3|3|3|0|0|0	9	1.5	6	2|3|3|1|0|0	9	1.5	6	0.06	1	0.48	0.06	PD	e	PSM
1162	3179-3230_AL_MCF7_R3_strict	MAFL-BioID2-HA	Q96FV9	THOC1	THO complex subunit 1 (Tho1) (Nuclear matrix protein p84) (p84N5) (hTREX84)	0.839365	2|2|2|2|2|1	11	1.83	6	6|6|6|5|4|4	31	5.16667	6	0	0.35	0.74	0	PD	e	PSM
1163	3179-3230_AL_MCF7_R3_strict	MAFL-BioID2-HA	Q96G21	IMP4	U3 small nucleolar ribonucleoprotein protein IMP4 (U3 snoRNP protein IMP4) (Brix domain-containing protein 4)	0.552511	1|0|0|0|0|1	2	0.33	6	1|0|0|0|0|0	1	0.166667	6	0	2	0.74	0	PD	e	PSM
1164	3179-3230_AL_MCF7_R3_strict	MAFL-BioID2-HA	Q96G25	MED8	Mediator of RNA polymerase II transcription subunit 8 (Activator-recruited cofactor 32 kDa component) (ARC32) (Mediator complex subunit 8)	0.222923	2|4|3|3|2|2	16	2.67	6	0|0|0|1|0|0	1	0.166667	6	0.99	16	0	0.99	PD	e	PSM
1165	3179-3230_AL_MCF7_R3_strict	MAFL-BioID2-HA	Q96GA3	LTV1	Protein LTV1 homolog	0.85289	14|14|14|2|3|3	50	8.33	6	7|8|8|7|7|6	43	7.16667	6	0	1.16	0.64	0	PD	e	PSM
1166	3179-3230_AL_MCF7_R3_strict	MAFL-BioID2-HA	Q96GM5	SMARCD1	SWI/SNF-related matrix-associated actin-dependent regulator of chromatin subfamily D member 1 (60 kDa BRG-1/Brm-associated factor subunit A) (BRG1-associated factor 60A) (BAF60A) (SWI/SNF complex 60 kDa subunit)	0.656321	3|1|2|1|0|0	7	1.17	6	0|0|0|0|0|0	0	0.1	6	0.63	11.67	0.1	0.63	PD	e	PSM
1167	3179-3230_AL_MCF7_R3_strict	MAFL-BioID2-HA	Q96GM8	TOE1	Target of EGR1 protein 1	0.804675	1|0|0|0|1|1	3	0.5	6	0|0|0|0|1|1	2	0.333333	6	0	1.5	0.74	0	PD	e	PSM
1168	3179-3230_AL_MCF7_R3_strict	MAFL-BioID2-HA	Q96GQ7	DDX27	Probable ATP-dependent RNA helicase DDX27 (EC 3.6.4.13) (DEAD box protein 27)	0.864743	59|49|55|41|39|43	286	47.67	6	37|35|32|24|27|26	181	30.1667	6	0	1.58	0.71	0	PD	e	PSM
1169	3179-3230_AL_MCF7_R3_strict	MAFL-BioID2-HA	Q96GY0	ZC2HC1A	Zinc finger C2HC domain-containing protein 1A	0	1|0|2|2|1|1	7	1.17	6	1|2|1|5|4|5	18	3	6	0	0.39	0.74	0	PD	e	PSM
1170	3179-3230_AL_MCF7_R3_strict	MAFL-BioID2-HA	Q96GY3	LIN37	Protein lin-37 homolog (Antolefinin)	0.222923	1|0|0|1|0|1	3	0.5	6	0|0|0|0|1|0	1	0.166667	6	0	3	0.74	0	PD	e	PSM
1171	3179-3230_AL_MCF7_R3_strict	MAFL-BioID2-HA	Q96HP0	DOCK6	Dedicator of cytokinesis protein 6	0.56433	3|1|2|4|2|4	16	2.67	6	2|1|1|1|2|3	10	1.66667	6	0.09	1.6	0.43	0.09	PD	e	PSM
1172	3179-3230_AL_MCF7_R3_strict	MAFL-BioID2-HA	Q96HQ2	CDKN2AIPNL	CDKN2AIP N-terminal-like protein (CDKN2A-interacting protein N-terminal-like protein)	0.125442	1|1|1|1|0|0	4	0.67	6	1|1|1|0|1|1	5	0.833333	6	0	0.8	0.74	0	PD	e	PSM
1173	3179-3230_AL_MCF7_R3_strict	MAFL-BioID2-HA	Q96HR3	MED30	Mediator of RNA polymerase II transcription subunit 30 (Mediator complex subunit 30) (TRAP/Mediator complex component TRAP25) (Thyroid hormone receptor-associated protein 6) (Thyroid hormone receptor-associated protein complex 25 kDa component) (Trap25)	0.308233	1|2|1|0|0|0	4	0.67	6	0|1|1|0|0|0	2	0.333333	6	0.17	2	0.37	0.17	PD	e	PSM
1174	3179-3230_AL_MCF7_R3_strict	MAFL-BioID2-HA	Q96HR8	NAF1	H/ACA ribonucleoprotein complex non-core subunit NAF1 (hNAF1)	0.631296	1|1|1|1|1|1	6	1	6	1|1|1|1|1|1	6	1	6	0	1	0.74	0	PD	e	PSM
1175	3179-3230_AL_MCF7_R3_strict	MAFL-BioID2-HA	Q96HR9	REEP6	Receptor expression-enhancing protein 6 (Polyposis locus protein 1-like 1)	0.125442	1|1|1|0|1|1	5	0.83	6	1|1|0|1|0|0	3	0.5	6	0	1.67	0.74	0	PD	e	PSM
1176	3179-3230_AL_MCF7_R3_strict	MAFL-BioID2-HA	Q96HS1	PGAM5	Serine/threonine-protein phosphatase PGAM5, mitochondrial (EC 3.1.3.16) (Bcl-XL-binding protein v68) (Phosphoglycerate mutase family member 5)	0.914047	14|19|17|9|8|13	80	13.33	6	10|12|14|11|14|13	74	12.3333	6	0	1.08	0.7	0	PD	e	PSM
1177	3179-3230_AL_MCF7_R3_strict	MAFL-BioID2-HA	Q96I24	FUBP3	Far upstream element-binding protein 3 (FUSE-binding protein 3)	0.885448	1|1|1|0|0|0	3	0.5	6	4|4|2|0|0|0	10	1.66667	6	0	0.3	0.74	0	PD	e	PSM
1178	3179-3230_AL_MCF7_R3_strict	MAFL-BioID2-HA	Q96I25	RBM17	Splicing factor 45 (45 kDa-splicing factor) (RNA-binding motif protein 17)	0.912744	10|3|10|10|8|6	47	7.83	6	14|18|19|8|7|6	72	12	6	0	0.65	0.74	0	PD	e	PSM
1179	3179-3230_AL_MCF7_R3_strict	MAFL-BioID2-HA	Q96IZ0	PAWR	PRKC apoptosis WT1 regulator protein (Prostate apoptosis response 4 protein) (Par-4)	0.759341	5|2|3|3|5|4	22	3.67	6	7|6|7|9|10|7	46	7.66667	6	0	0.48	0.74	0	PD	e	PSM
1180	3179-3230_AL_MCF7_R3_strict	MAFL-BioID2-HA	Q96IZ7	RSRC1	Serine/Arginine-related protein 53 (SRrp53) (Arginine/serine-rich coiled-coil protein 1)	0.77324	1|1|1|0|0|0	3	0.5	6	0|0|0|1|1|0	2	0.333333	6	0	1.5	0.74	0	PD	e	PSM
1181	3179-3230_AL_MCF7_R3_strict	MAFL-BioID2-HA	Q96J01	THOC3	THO complex subunit 3 (Tho3) (TEX1 homolog) (hTREX45)	0.842808	1|0|1|0|1|0	3	0.5	6	1|1|1|1|0|1	5	0.833333	6	0	0.6	0.74	0	PD	e	PSM
1182	3179-3230_AL_MCF7_R3_strict	MAFL-BioID2-HA	Q96JH7	VCPIP1	Deubiquitinating protein VCIP135 (EC 3.4.19.12) (Valosin-containing protein p97/p47 complex-interacting protein 1) (Valosin-containing protein p97/p47 complex-interacting protein p135) (VCP/p47 complex-interacting 135-kDa protein)	0.804675	2|3|2|0|0|0	7	1.17	6	1|2|1|0|0|0	4	0.666667	6	0.33	1.75	0.24	0.33	PD	e	PSM
1183	3179-3230_AL_MCF7_R3_strict	MAFL-BioID2-HA	Q96JM3	CHAMP1	Chromosome alignment-maintaining phosphoprotein 1 (Zinc finger protein 828)	0.864136	5|8|6|6|6|6	37	6.17	6	3|1|1|1|1|1	8	1.33333	6	0.87	4.63	0.03	0.87	PD	e	PSM
1184	3179-3230_AL_MCF7_R3_strict	MAFL-BioID2-HA	Q96JY6	PDLIM2	PDZ and LIM domain protein 2 (PDZ-LIM protein mystique)	0.446194	1|1|0|4|5|5	16	2.67	6	0|1|0|3|5|4	13	2.16667	6	0.07	1.23	0.47	0.07	PD	e	PSM
1185	3179-3230_AL_MCF7_R3_strict	MAFL-BioID2-HA	Q96K17	BTF3L4	Transcription factor BTF3 homolog 4 (Basic transcription factor 3-like 4)	0.518371	2|1|2|2|2|1	10	1.67	6	9|10|9|12|10|9	59	9.83333	6	0	0.17	0.74	0	PD	e	PSM
1186	3179-3230_AL_MCF7_R3_strict	MAFL-BioID2-HA	Q96KM6	ZNF512B	Zinc finger protein 512B	0.72083	21|22|21|16|17|19	116	19.33	6	12|13|12|15|13|13	78	13	6	0	1.49	0.69	0	PD	e	PSM
1187	3179-3230_AL_MCF7_R3_strict	MAFL-BioID2-HA	Q96KQ7	EHMT2	Histone-lysine N-methyltransferase EHMT2 (EC 2.1.1.-) (Euchromatic histone-lysine N-methyltransferase 2) (HLA-B-associated transcript 8) (Histone H3-K9 methyltransferase 3) (H3-K9-HMTase 3) (Lysine N-methyltransferase 1C) (Protein G9a)	0.664084	9|6|8|8|4|4	39	6.5	6	2|1|2|0|0|1	6	1	6	1	6.5	0	1	PD	e	PSM
1188	3179-3230_AL_MCF7_R3_strict	MAFL-BioID2-HA	Q96KR1	ZFR	Zinc finger RNA-binding protein (hZFR) (M-phase phosphoprotein homolog)	0.916274	1|2|2|2|0|1	8	1.33	6	0|1|1|3|0|2	7	1.16667	6	0.05	1.14	0.49	0.05	PD	e	PSM
1189	3179-3230_AL_MCF7_R3_strict	MAFL-BioID2-HA	Q96L73	NSD1	Histone-lysine N-methyltransferase, H3 lysine-36 specific (EC 2.1.1.357) (Androgen receptor coactivator 267 kDa protein) (Androgen receptor-associated protein of 267 kDa) (H3-K36-HMTase) (Lysine N-methyltransferase 3B) (Nuclear receptor-binding SET domain-containing protein 1) (NR-binding SET domain-containing protein)	0.759525	4|3|3|0|2|2	14	2.33	6	0|0|0|0|0|0	0	0.1	6	0.99	23.33	0	0.99	PD	e	PSM
1190	3179-3230_AL_MCF7_R3_strict	MAFL-BioID2-HA	Q96L91	EP400	E1A-binding protein p400 (EC 3.6.4.-) (CAG repeat protein 32) (Domino homolog) (hDomino) (Trinucleotide repeat-containing gene 12 protein) (p400 kDa SWI2/SNF2-related protein)	0.811261	21|25|21|11|11|11	100	16.67	6	0|1|1|0|0|0	2	0.333333	6	1	50	0	1	PD	e	PSM
1191	3179-3230_AL_MCF7_R3_strict	MAFL-BioID2-HA	Q96ME7	ZNF512	Zinc finger protein 512	0.789095	2|2|3|2|1|1	11	1.83	6	2|2|2|2|2|1	11	1.83333	6	0.01	1	0.57	0.01	PD	e	PSM
1192	3179-3230_AL_MCF7_R3_strict	MAFL-BioID2-HA	Q96MG7	NSMCE3	Non-structural maintenance of chromosomes element 3 homolog (Non-SMC element 3 homolog) (Hepatocellular carcinoma-associated protein 4) (MAGE-G1 antigen) (Melanoma-associated antigen G1) (Necdin-like protein 2)	0	1|0|1|0|0|0	2	0.33	6	0|0|0|0|0|0	0	0.1	6	0	3.33	0.74	0	PD	e	PSM
1193	3179-3230_AL_MCF7_R3_strict	MAFL-BioID2-HA	Q96N67	DOCK7	Dedicator of cytokinesis protein 7	0.81611	1|3|2|2|2|2	12	2	6	5|4|6|3|4|2	24	4	6	0	0.5	0.74	0	PD	e	PSM
1194	3179-3230_AL_MCF7_R3_strict	MAFL-BioID2-HA	Q96P11	NSUN5	28S rRNA (cytosine-C(5))-methyltransferase (EC 2.1.1.-) (NOL1-related protein) (NOL1R) (NOL1/NOP2/Sun domain family member 5) (Williams-Beuren syndrome chromosomal region 20A protein)	0.637297	1|0|0|0|0|0	1	0.17	6	0|0|0|0|0|0	0	0.1	6	0	1.67	0.74	0	PD	e	PSM
1195	3179-3230_AL_MCF7_R3_strict	MAFL-BioID2-HA	Q96PK6	RBM14	RNA-binding protein 14 (Paraspeckle protein 2) (PSP2) (RNA-binding motif protein 14) (RRM-containing coactivator activator/modulator) (Synaptotagmin-interacting protein) (SYT-interacting protein)	0.856832	4|5|3|8|7|9	36	6	6	0|1|0|2|2|2	7	1.16667	6	0.98	5.14	0	0.98	PD	e	PSM
1196	3179-3230_AL_MCF7_R3_strict	MAFL-BioID2-HA	Q96PV6	LENG8	Leukocyte receptor cluster member 8	0.77589	1|0|0|0|0|0	1	0.17	6	0|0|0|0|0|0	0	0.1	6	0	1.67	0.74	0	PD	e	PSM
1197	3179-3230_AL_MCF7_R3_strict	MAFL-BioID2-HA	Q96PV7	FAM193B	Protein FAM193B	0.125442	1|0|0|0|0|0	1	0.17	6	0|0|0|1|0|0	1	0.166667	6	0	1	0.74	0	PD	e	PSM
1198	3179-3230_AL_MCF7_R3_strict	MAFL-BioID2-HA	Q96PZ2	FAM111A	Protein FAM111A	0.308233	6|4|5|0|0|0	15	2.5	6	1|2|1|0|0|0	4	0.666667	6	0.95	3.75	0.01	0.95	PD	e	PSM
1199	3179-3230_AL_MCF7_R3_strict	MAFL-BioID2-HA	Q96QC0	PPP1R10	Serine/threonine-protein phosphatase 1 regulatory subunit 10 (MHC class I region proline-rich protein CAT53) (PP1-binding protein of 114 kDa) (Phosphatase 1 nuclear targeting subunit) (Protein FB19) (p99)	0.908393	9|10|10|9|7|7	52	8.67	6	9|8|8|5|7|3	40	6.66667	6	0	1.3	0.67	0	PD	e	PSM
1200	3179-3230_AL_MCF7_R3_strict	MAFL-BioID2-HA	Q96QE5	TEFM	Transcription elongation factor, mitochondrial	0	1|0|0|0|0|0	1	0.17	6	1|0|0|0|0|0	1	0.166667	6	0	1	0.74	0	PD	e	PSM
1201	3179-3230_AL_MCF7_R3_strict	MAFL-BioID2-HA	Q96QT6	PHF12	PHD finger protein 12 (PHD factor 1) (Pf1)	0.512664	4|4|2|0|0|1	11	1.83	6	0|0|0|1|0|0	1	0.166667	6	0.95	11	0.01	0.95	PD	e	PSM
1202	3179-3230_AL_MCF7_R3_strict	MAFL-BioID2-HA	Q96RE7	NACC1	Nucleus accumbens-associated protein 1 (NAC-1) (BTB/POZ domain-containing protein 14B)	0.742698	1|2|1|0|0|0	4	0.67	6	0|0|0|0|0|0	0	0.1	6	0.3	6.67	0.26	0.3	PD	e	PSM
1203	3179-3230_AL_MCF7_R3_strict	MAFL-BioID2-HA	Q96RK0	CIC	Protein capicua homolog	0.785609	1|1|3|0|1|1	7	1.17	6	0|0|0|0|0|0	0	0.1	6	0.33	11.67	0.24	0.33	PD	e	PSM
1204	3179-3230_AL_MCF7_R3_strict	MAFL-BioID2-HA	Q96RL1	UIMC1	BRCA1-A complex subunit RAP80 (Receptor-associated protein 80) (Retinoid X receptor-interacting protein 110) (Ubiquitin interaction motif-containing protein 1)	0.747161	2|1|2|0|1|0	6	1	6	0|2|1|1|1|1	6	1	6	0.06	1	0.48	0.06	PD	e	PSM
1205	3179-3230_AL_MCF7_R3_strict	MAFL-BioID2-HA	Q96RN5	MED15	Mediator of RNA polymerase II transcription subunit 15 (Activator-recruited cofactor 105 kDa component) (ARC105) (CTG repeat protein 7a) (Mediator complex subunit 15) (Positive cofactor 2 glutamine/Q-rich-associated protein) (PC2 glutamine/Q-rich-associated protein) (TPA-inducible gene 1 protein) (TIG-1) (Trinucleotide repeat-containing gene 7 protein)	0.451197	6|2|5|2|3|2	20	3.33	6	0|0|0|2|0|0	2	0.333333	6	0.89	10	0.03	0.89	PD	e	PSM
1206	3179-3230_AL_MCF7_R3_strict	MAFL-BioID2-HA	Q96RQ3	MCCC1	Methylcrotonoyl-CoA carboxylase subunit alpha, mitochondrial (MCCase subunit alpha) (EC 6.4.1.4) (3-methylcrotonyl-CoA carboxylase 1) (3-methylcrotonyl-CoA carboxylase biotin-containing subunit) (3-methylcrotonyl-CoA:carbon dioxide ligase subunit alpha)	0.960395	144|132|148|42|33|38	537	89.5	6	47|42|42|6|6|6	149	24.8333	6	0.99	3.6	0	0.99	PD	e	PSM
1207	3179-3230_AL_MCF7_R3_strict	MAFL-BioID2-HA	Q96S66	CLCC1	Chloride channel CLIC-like protein 1 (Mid-1-related chloride channel protein 1)	0.766949	1|1|1|0|0|0	3	0.5	6	1|2|2|1|1|1	8	1.33333	6	0	0.38	0.74	0	PD	e	PSM
1208	3179-3230_AL_MCF7_R3_strict	MAFL-BioID2-HA	Q96SB3	PPP1R9B	Neurabin-2 (Neurabin-II) (Protein phosphatase 1 regulatory subunit 9B) (Spinophilin)	0.776111	33|26|36|42|42|43	222	37	6	34|33|32|43|39|40	221	36.8333	6	0	1	0.73	0	PD	e	PSM
1209	3179-3230_AL_MCF7_R3_strict	MAFL-BioID2-HA	Q96SB4	SRPK1	SRSF protein kinase 1 (EC 2.7.11.1) (SFRS protein kinase 1) (Serine/arginine-rich protein-specific kinase 1) (SR-protein-specific kinase 1)	0.874731	7|6|6|2|0|0	21	3.5	6	4|4|4|5|6|7	30	5	6	0	0.7	0.66	0	PD	e	PSM
1210	3179-3230_AL_MCF7_R3_strict	MAFL-BioID2-HA	Q96SI9	STRBP	Spermatid perinuclear RNA-binding protein	0.892857	1|0|3|1|2|1	8	1.33	6	1|0|1|0|0|0	2	0.333333	6	0.45	4	0.18	0.45	PD	e	PSM
1211	3179-3230_AL_MCF7_R3_strict	MAFL-BioID2-HA	Q96ST2	IWS1	Protein IWS1 homolog (IWS1-like protein)	0.699494	2|3|1|1|1|0	8	1.33	6	1|3|3|1|0|0	8	1.33333	6	0.05	1	0.5	0.05	PD	e	PSM
1212	3179-3230_AL_MCF7_R3_strict	MAFL-BioID2-HA	Q96ST3	SIN3A	Paired amphipathic helix protein Sin3a (Histone deacetylase complex subunit Sin3a) (Transcriptional corepressor Sin3a)	0.868105	10|5|8|2|2|2	29	4.83	6	3|2|1|0|0|0	6	1	6	0.88	4.83	0.03	0.88	PD	e	PSM
1213	3179-3230_AL_MCF7_R3_strict	MAFL-BioID2-HA	Q96SY0	INTS14	Integrator complex subunit 14 (von Willebrand factor A domain-containing protein 9)	0	2|0|1|0|0|0	3	0.5	6	3|3|3|0|0|1	10	1.66667	6	0	0.3	0.62	0	PD	e	PSM
1214	3179-3230_AL_MCF7_R3_strict	MAFL-BioID2-HA	Q96T23	RSF1	Remodeling and spacing factor 1 (Rsf-1) (HBV pX-associated protein 8) (Hepatitis B virus X-associated protein) (p325 subunit of RSF chromatin-remodeling complex)	0.837682	2|0|2|0|0|1	5	0.83	6	0|0|0|0|0|0	0	0.1	6	0.61	8.33	0.12	0.61	PD	e	PSM
1215	3179-3230_AL_MCF7_R3_strict	MAFL-BioID2-HA	Q96T37	RBM15	RNA-binding protein 15 (One-twenty two protein 1) (RNA-binding motif protein 15)	0.879317	8|7|10|10|9|12	56	9.33	6	7|6|7|8|6|7	41	6.83333	6	0	1.37	0.66	0	PD	e	PSM
1216	3179-3230_AL_MCF7_R3_strict	MAFL-BioID2-HA	Q96T58	SPEN	Msx2-interacting protein (SMART/HDAC1-associated repressor protein) (SPEN homolog)	0.845484	11|10|11|9|8|7	56	9.33	6	4|4|5|4|3|4	24	4	6	0.28	2.33	0.33	0.28	PD	e	PSM
1217	3179-3230_AL_MCF7_R3_strict	MAFL-BioID2-HA	Q96T76	MMS19	MMS19 nucleotide excision repair protein homolog (hMMS19) (MET18 homolog) (MMS19-like protein)	0.753489	1|1|1|0|0|0	3	0.5	6	1|0|1|0|0|1	3	0.5	6	0	1	0.74	0	PD	e	PSM
1218	3179-3230_AL_MCF7_R3_strict	MAFL-BioID2-HA	Q96T88	UHRF1	E3 ubiquitin-protein ligase UHRF1 (EC 2.3.2.27) (Inverted CCAAT box-binding protein of 90 kDa) (Nuclear protein 95) (Nuclear zinc finger protein Np95) (HuNp95) (hNp95) (RING finger protein 106) (RING-type E3 ubiquitin transferase UHRF1) (Transcription factor ICBP90) (Ubiquitin-like PHD and RING finger domain-containing protein 1) (hUHRF1) (Ubiquitin-like-containing PHD and RING finger domains pro…	0	3|4|2|2|1|1	13	2.17	6	1|1|1|2|3|1	9	1.5	6	0.09	1.44	0.44	0.09	PD	e	PSM
1219	3179-3230_AL_MCF7_R3_strict	MAFL-BioID2-HA	Q99439	CNN2	Calponin-2 (Calponin H2, smooth muscle) (Neutral calponin)	0.830851	2|1|1|1|1|1	7	1.17	6	2|2|3|1|2|2	12	2	6	0	0.58	0.74	0	PD	e	PSM
1220	3179-3230_AL_MCF7_R3_strict	MAFL-BioID2-HA	Q99459	CDC5L	Cell division cycle 5-like protein (Cdc5-like protein) (Pombe cdc5-related protein)	0.941441	20|21|24|18|22|17	122	20.33	6	19|18|15|21|24|19	116	19.3333	6	0	1.05	0.72	0	PD	e	PSM
1221	3179-3230_AL_MCF7_R3_strict	MAFL-BioID2-HA	Q99496	RNF2	E3 ubiquitin-protein ligase RING2 (EC 2.3.2.27) (Huntingtin-interacting protein 2-interacting protein 3) (HIP2-interacting protein 3) (Protein DinG) (RING finger protein 1B) (RING1b) (RING finger protein 2) (RING finger protein BAP-1) (RING-type E3 ubiquitin transferase RING2)	0.748121	2|1|4|3|3|2	15	2.5	6	2|0|0|0|1|1	4	0.666667	6	0.67	3.75	0.08	0.67	PD	e	PSM
1222	3179-3230_AL_MCF7_R3_strict	MAFL-BioID2-HA	Q99504	EYA3	Eyes absent homolog 3 (EC 3.1.3.48)	0.512664	1|0|0|0|0|0	1	0.17	6	0|0|0|0|0|0	0	0.1	6	0	1.67	0.74	0	PD	e	PSM
1223	3179-3230_AL_MCF7_R3_strict	MAFL-BioID2-HA	Q99547	MPHOSPH6	M-phase phosphoprotein 6	0.501883	2|1|1|1|0|0	5	0.83	6	1|0|0|0|1|0	2	0.333333	6	0.17	2.5	0.37	0.17	PD	e	PSM
1224	3179-3230_AL_MCF7_R3_strict	MAFL-BioID2-HA	Q99549	MPHOSPH8	M-phase phosphoprotein 8 (Two hybrid-associated protein 3 with RanBPM) (Twa3)	0.701573	3|4|4|3|2|3	19	3.17	6	2|1|1|2|2|1	9	1.5	6	0.15	2.11	0.39	0.15	PD	e	PSM
1225	3179-3230_AL_MCF7_R3_strict	MAFL-BioID2-HA	Q99569	PKP4	Plakophilin-4 (p0071)	0.656764	1|1|1|0|0|0	3	0.5	6	1|1|1|1|0|1	5	0.833333	6	0	0.6	0.74	0	PD	e	PSM
1226	3179-3230_AL_MCF7_R3_strict	MAFL-BioID2-HA	Q99575	POP1	Ribonucleases P/MRP protein subunit POP1 (hPOP1) (EC 3.1.26.5)	0.826536	15|11|15|14|12|12	79	13.17	6	8|8|8|12|13|15	64	10.6667	6	0	1.23	0.7	0	PD	e	PSM
1227	3179-3230_AL_MCF7_R3_strict	MAFL-BioID2-HA	Q99590	SCAF11	Protein SCAF11 (CTD-associated SR protein 11) (Renal carcinoma antigen NY-REN-40) (SC35-interacting protein 1) (SR-related and CTD-associated factor 11) (SRSF2-interacting protein) (Serine/arginine-rich splicing factor 2-interacting protein) (Splicing factor, arginine/serine-rich 2-interacting protein) (Splicing regulatory protein 129) (SRrp129)	0.881071	1|1|3|2|1|1	9	1.5	6	2|2|2|1|2|3	12	2	6	0	0.75	0.61	0	PD	e	PSM
1228	3179-3230_AL_MCF7_R3_strict	MAFL-BioID2-HA	Q99622	C12orf57	Protein C10	0.125442	1|0|0|2|2|1	6	1	6	2|2|1|2|2|2	11	1.83333	6	0	0.55	0.61	0	PD	e	PSM
1229	3179-3230_AL_MCF7_R3_strict	MAFL-BioID2-HA	Q99623	PHB2	Prohibitin-2 (B-cell receptor-associated protein BAP37) (D-prohibitin) (Repressor of estrogen receptor activity)	0.934941	6|3|6|2|3|4	24	4	6	2|1|2|2|1|3	11	1.83333	6	0.36	2.18	0.21	0.36	PD	e	PSM
1230	3179-3230_AL_MCF7_R3_strict	MAFL-BioID2-HA	Q99714	HSD17B10	3-hydroxyacyl-CoA dehydrogenase type-2 (EC 1.1.1.35) (17-beta-hydroxysteroid dehydrogenase 10) (17-beta-HSD 10) (EC 1.1.1.51) (2-methyl-3-hydroxybutyryl-CoA dehydrogenase) (MHBD) (3-hydroxy-2-methylbutyryl-CoA dehydrogenase) (EC 1.1.1.178) (3-hydroxyacyl-CoA dehydrogenase type II) (Endoplasmic reticulum-associated amyloid beta-peptide-binding protein) (Mitochondrial ribonuclease P protein 2) (Mit…	0.940655	1|1|0|1|0|0	3	0.5	6	0|0|0|0|0|0	0	0.1	6	0	5	0.74	0	PD	e	PSM
1231	3179-3230_AL_MCF7_R3_strict	MAFL-BioID2-HA	Q99729	HNRNPAB	Heterogeneous nuclear ribonucleoprotein A/B (hnRNP A/B) (APOBEC1-binding protein 1) (ABBP-1)	0.965662	4|4|6|4|4|5	27	4.5	6	4|6|5|4|3|1	23	3.83333	6	0	1.17	0.64	0	PD	e	PSM
1232	3179-3230_AL_MCF7_R3_strict	MAFL-BioID2-HA	Q99832	CCT7	T-complex protein 1 subunit eta (TCP-1-eta) (CCT-eta) (HIV-1 Nef-interacting protein) [Cleaved into: T-complex protein 1 subunit eta, N-terminally processed]	0.976352	2|1|3|1|0|1	8	1.33	6	1|1|2|3|2|2	11	1.83333	6	0.01	0.73	0.58	0.01	PD	e	PSM
1233	3179-3230_AL_MCF7_R3_strict	MAFL-BioID2-HA	Q99848	EBNA1BP2	Probable rRNA-processing protein EBP2 (EBNA1-binding protein 2) (Nucleolar protein p40)	0.894924	8|7|8|11|10|11	55	9.17	6	4|5|2|10|8|9	38	6.33333	6	0	1.45	0.65	0	PD	e	PSM
1234	3179-3230_AL_MCF7_R3_strict	MAFL-BioID2-HA	Q99873	PRMT1	Protein arginine N-methyltransferase 1 (EC 2.1.1.319) (Histone-arginine N-methyltransferase PRMT1) (Interferon receptor 1-bound protein 4)	0.940547	1|1|0|2|1|3	8	1.33	6	1|1|1|1|0|0	4	0.666667	6	0.24	2	0.34	0.24	PD	e	PSM
1235	3179-3230_AL_MCF7_R3_strict	MAFL-BioID2-HA	Q9BPX5	ARPC5L	Actin-related protein 2/3 complex subunit 5-like protein (Arp2/3 complex 16 kDa subunit 2) (ARC16-2)	0.439842	2|4|4|6|9|7	32	5.33	6	4|5|5|7|6|6	33	5.5	6	0	0.97	0.66	0	PD	e	PSM
1236	3179-3230_AL_MCF7_R3_strict	MAFL-BioID2-HA	Q9BQ39	DDX50	ATP-dependent RNA helicase DDX50 (EC 3.6.4.13) (DEAD box protein 50) (Gu-beta) (Nucleolar protein Gu2)	0.937511	6|5|4|4|5|5	29	4.83	6	2|0|2|5|5|6	20	3.33333	6	0	1.45	0.61	0	PD	e	PSM
1237	3179-3230_AL_MCF7_R3_strict	MAFL-BioID2-HA	Q9BQ61	TRIR	Telomerase RNA component interacting RNase (EC 3.1.13.-) (Exoribonuclease TRIR)	0	11|11|7|5|8|6	48	8	6	6|9|7|7|4|5	38	6.33333	6	0	1.26	0.65	0	PD	e	PSM
1238	3179-3230_AL_MCF7_R3_strict	MAFL-BioID2-HA	Q9BQ67	GRWD1	Glutamate-rich WD repeat-containing protein 1	0.84362	9|6|10|4|4|5	38	6.33	6	5|7|5|8|4|5	34	5.66667	6	0	1.12	0.65	0	PD	e	PSM
1239	3179-3230_AL_MCF7_R3_strict	MAFL-BioID2-HA	Q9BQ70	TCF25	Transcription factor 25 (TCF-25) (Nuclear localized protein 1)	0.308233	2|3|6|4|5|4	24	4	6	5|5|5|5|6|7	33	5.5	6	0	0.73	0.68	0	PD	e	PSM
1240	3179-3230_AL_MCF7_R3_strict	MAFL-BioID2-HA	Q9BQB6	VKORC1	Vitamin K epoxide reductase complex subunit 1 (EC 1.17.4.4) (Vitamin K1 2,3-epoxide reductase subunit 1)	0.308233	2|0|0|0|0|0	2	0.33	6	0|0|0|0|0|0	0	0.1	6	0.3	3.33	0.26	0.3	PD	e	PSM
1241	3179-3230_AL_MCF7_R3_strict	MAFL-BioID2-HA	Q9BQG0	MYBBP1A	Myb-binding protein 1A	0.953003	20|24|23|11|9|10	97	16.17	6	9|12|13|16|17|19	86	14.3333	6	0	1.13	0.7	0	PD	e	PSM
1242	3179-3230_AL_MCF7_R3_strict	MAFL-BioID2-HA	Q9BQI0	AIF1L	Allograft inflammatory factor 1-like (Ionized calcium-binding adapter molecule 2)	0.551821	21|15|22|37|34|39	168	28	6	32|28|26|23|26|28	163	27.1667	6	0	1.03	0.72	0	PD	e	PSM
1243	3179-3230_AL_MCF7_R3_strict	MAFL-BioID2-HA	Q9BR76	CORO1B	Coronin-1B (Coronin-2)	0.891183	11|11|12|35|34|32	135	22.5	6	14|15|15|28|25|32	129	21.5	6	0	1.05	0.71	0	PD	e	PSM
1244	3179-3230_AL_MCF7_R3_strict	MAFL-BioID2-HA	Q9BRD0	BUD13	BUD13 homolog	0.728058	3|2|2|0|0|0	7	1.17	6	1|0|1|3|2|2	9	1.5	6	0.03	0.78	0.52	0.03	PD	e	PSM
1245	3179-3230_AL_MCF7_R3_strict	MAFL-BioID2-HA	Q9BRJ6	C7orf50	Uncharacterized protein C7orf50	0.7473	5|4|6|8|6|6	35	5.83	6	4|4|3|6|6|5	28	4.66667	6	0	1.25	0.64	0	PD	e	PSM
1246	3179-3230_AL_MCF7_R3_strict	MAFL-BioID2-HA	Q9BRJ7	NUDT16L1	Tudor-interacting repair regulator protein (NUDT16-like protein 1) (Protein syndesmos)	0	1|1|1|0|0|0	3	0.5	6	0|0|0|0|0|0	0	0.1	6	0	5	0.74	0	PD	e	PSM
1247	3179-3230_AL_MCF7_R3_strict	MAFL-BioID2-HA	Q9BRK4	LZTS2	Leucine zipper putative tumor suppressor 2 (hLZTS2) (Protein LAPSER1)	0.575316	8|4|6|7|6|6	37	6.17	6	8|8|9|4|4|3	36	6	6	0	1.03	0.68	0	PD	e	PSM
1248	3179-3230_AL_MCF7_R3_strict	MAFL-BioID2-HA	Q9BRP8	PYM1	Partner of Y14 and mago (PYM homolog 1 exon junction complex-associated factor) (Protein wibg homolog)	0	2|2|2|5|4|3	18	3	6	7|5|8|14|12|14	60	10	6	0	0.3	0.74	0	PD	e	PSM
1249	3179-3230_AL_MCF7_R3_strict	MAFL-BioID2-HA	Q9BRQ0	PYGO2	Pygopus homolog 2	0	1|1|0|0|0|0	2	0.33	6	0|0|0|0|0|0	0	0.1	6	0	3.33	0.74	0	PD	e	PSM
1250	3179-3230_AL_MCF7_R3_strict	MAFL-BioID2-HA	Q9BRT6	LLPH	Protein LLP homolog (Protein LAPS18-like)	0.705891	17|15|17|11|9|8	77	12.83	6	13|12|13|7|10|7	62	10.3333	6	0	1.24	0.69	0	PD	e	PSM
1251	3179-3230_AL_MCF7_R3_strict	MAFL-BioID2-HA	Q9BRZ2	TRIM56	E3 ubiquitin-protein ligase TRIM56 (EC 2.3.2.27) (RING finger protein 109) (RING-type E3 ubiquitin transferase TRIM56) (Tripartite motif-containing protein 56)	0.586724	2|1|2|1|1|1	8	1.33	6	1|1|1|1|1|1	6	1	6	0.06	1.33	0.48	0.06	PD	e	PSM
1252	3179-3230_AL_MCF7_R3_strict	MAFL-BioID2-HA	Q9BSC4	NOL10	Nucleolar protein 10	0.764451	19|18|18|13|12|14	94	15.67	6	15|15|16|9|13|14	82	13.6667	6	0	1.15	0.71	0	PD	e	PSM
1253	3179-3230_AL_MCF7_R3_strict	MAFL-BioID2-HA	Q9BSM1	PCGF1	Polycomb group RING finger protein 1 (Nervous system Polycomb-1) (NSPc1) (RING finger protein 68)	0	1|1|1|1|1|1	6	1	6	0|0|0|0|0|0	0	0.1	6	0	10	0.74	0	PD	e	PSM
1254	3179-3230_AL_MCF7_R3_strict	MAFL-BioID2-HA	Q9BSV6	TSEN34	tRNA-splicing endonuclease subunit Sen34 (EC 4.6.1.16) (Leukocyte receptor cluster member 5) (tRNA-intron endonuclease Sen34) (HsSen34)	0	1|1|1|1|1|1	6	1	6	0|0|0|0|0|0	0	0.1	6	0	10	0.74	0	PD	e	PSM
1255	3179-3230_AL_MCF7_R3_strict	MAFL-BioID2-HA	Q9BTC0	DIDO1	Death-inducer obliterator 1 (DIO-1) (hDido1) (Death-associated transcription factor 1) (DATF-1)	0.920831	24|22|25|22|18|20	131	21.83	6	9|8|9|4|5|4	39	6.5	6	1	3.36	0	1	PD	e	PSM
1256	3179-3230_AL_MCF7_R3_strict	MAFL-BioID2-HA	Q9BTC8	MTA3	Metastasis-associated protein MTA3	0.838931	2|3|4|2|3|2	16	2.67	6	1|1|0|0|0|1	3	0.5	6	0.73	5.33	0.06	0.73	PD	e	PSM
1257	3179-3230_AL_MCF7_R3_strict	MAFL-BioID2-HA	Q9BTD8	RBM42	RNA-binding protein 42 (RNA-binding motif protein 42)	0.745402	1|1|2|1|1|1	7	1.17	6	1|1|0|1|1|1	5	0.833333	6	0.05	1.4	0.49	0.05	PD	e	PSM
1258	3179-3230_AL_MCF7_R3_strict	MAFL-BioID2-HA	Q9BTT4	MED10	Mediator of RNA polymerase II transcription subunit 10 (Mediator complex subunit 10) (Transformation-related gene 17 protein) (TRG-17) (Transformation-related gene 20 protein) (TRG-20)	0	1|2|0|0|0|0	3	0.5	6	0|0|0|0|0|0	0	0.1	6	0.3	5	0.26	0.3	PD	e	PSM
1259	3179-3230_AL_MCF7_R3_strict	MAFL-BioID2-HA	Q9BTY7	HGH1	Protein HGH1 homolog	0	2|2|0|2|1|2	9	1.5	6	2|2|2|1|3|1	11	1.83333	6	0	0.82	0.6	0	PD	e	PSM
1260	3179-3230_AL_MCF7_R3_strict	MAFL-BioID2-HA	Q9BU76	MMTAG2	Multiple myeloma tumor-associated protein 2 (hMMTAG2)	0.931157	13|15|16|13|12|12	81	13.5	6	13|15|14|13|17|15	87	14.5	6	0	0.93	0.72	0	PD	e	PSM
1261	3179-3230_AL_MCF7_R3_strict	MAFL-BioID2-HA	Q9BUF5	TUBB6	Tubulin beta-6 chain (Tubulin beta class V)	0.993641	1|2|1|1|1|0	6	1	6	3|3|3|2|1|0	12	2	6	0	0.5	0.74	0	PD	e	PSM
1262	3179-3230_AL_MCF7_R3_strict	MAFL-BioID2-HA	Q9BUJ2	HNRNPUL1	Heterogeneous nuclear ribonucleoprotein U-like protein 1 (Adenovirus early region 1B-associated protein 5) (E1B-55 kDa-associated protein 5) (E1B-AP5)	0.948131	14|11|13|5|1|2	46	7.67	6	9|9|9|1|1|1	30	5	6	0.06	1.53	0.48	0.06	PD	e	PSM
1263	3179-3230_AL_MCF7_R3_strict	MAFL-BioID2-HA	Q9BUN8	DERL1	Derlin-1 (Degradation in endoplasmic reticulum protein 1) (DERtrin-1) (Der1-like protein 1)	0.308233	2|2|2|0|0|0	6	1	6	2|2|2|0|0|0	6	1	6	0.08	1	0.45	0.08	PD	e	PSM
1264	3179-3230_AL_MCF7_R3_strict	MAFL-BioID2-HA	Q9BUP0	EFHD1	EF-hand domain-containing protein D1 (EF-hand domain-containing protein 1) (Swiprosin-2)	0.761438	14|8|12|13|11|9	67	11.17	6	13|13|14|10|10|6	66	11	6	0	1.02	0.7	0	PD	e	PSM
1265	3179-3230_AL_MCF7_R3_strict	MAFL-BioID2-HA	Q9BUQ8	DDX23	Probable ATP-dependent RNA helicase DDX23 (EC 3.6.4.13) (100 kDa U5 snRNP-specific protein) (DEAD box protein 23) (PRP28 homolog) (U5-100kD)	0.904183	3|1|2|2|3|1	12	2	6	1|2|1|2|4|3	13	2.16667	6	0	0.92	0.6	0	PD	e	PSM
1266	3179-3230_AL_MCF7_R3_strict	MAFL-BioID2-HA	Q9BUR4	WRAP53	Telomerase Cajal body protein 1 (WD repeat-containing protein 79) (WD40 repeat-containing protein antisense to TP53 gene) (WRAP53beta)	0	1|1|1|0|0|0	3	0.5	6	1|1|0|1|1|0	4	0.666667	6	0	0.75	0.74	0	PD	e	PSM
1267	3179-3230_AL_MCF7_R3_strict	MAFL-BioID2-HA	Q9BVI4	NOC4L	Nucleolar complex protein 4 homolog (NOC4 protein homolog) (NOC4-like protein) (Nucleolar complex-associated protein 4-like protein)	0.756081	1|2|1|3|4|3	14	2.33	6	1|1|0|1|2|3	8	1.33333	6	0.17	1.75	0.38	0.17	PD	e	PSM
1268	3179-3230_AL_MCF7_R3_strict	MAFL-BioID2-HA	Q9BVJ6	UTP14A	U3 small nucleolar RNA-associated protein 14 homolog A (Antigen NY-CO-16) (Serologically defined colon cancer antigen 16)	0.823004	16|12|14|13|16|12	83	13.83	6	9|10|10|11|11|13	64	10.6667	6	0	1.3	0.69	0	PD	e	PSM
1269	3179-3230_AL_MCF7_R3_strict	MAFL-BioID2-HA	Q9BVP2	GNL3	Guanine nucleotide-binding protein-like 3 (E2-induced gene 3 protein) (Novel nucleolar protein 47) (NNP47) (Nucleolar GTP-binding protein 3) (Nucleostemin)	0.92077	32|39|32|30|33|33	199	33.17	6	21|22|23|25|24|28	143	23.8333	6	0	1.39	0.72	0	PD	e	PSM
1270	3179-3230_AL_MCF7_R3_strict	MAFL-BioID2-HA	Q9BVQ7	SPATA5L1	Spermatogenesis-associated protein 5-like protein 1	0.397646	1|1|0|1|0|0	3	0.5	6	1|0|1|0|0|0	2	0.333333	6	0	1.5	0.74	0	PD	e	PSM
1271	3179-3230_AL_MCF7_R3_strict	MAFL-BioID2-HA	Q9BW85	YJU2	Splicing factor YJU2 (Coiled-coil domain-containing protein 94)	0	1|0|0|0|0|0	1	0.17	6	1|0|0|1|0|0	2	0.333333	6	0	0.5	0.74	0	PD	e	PSM
1272	3179-3230_AL_MCF7_R3_strict	MAFL-BioID2-HA	Q9BWF3	RBM4	RNA-binding protein 4 (Lark homolog) (hLark) (RNA-binding motif protein 4) (RNA-binding motif protein 4a)	0.798303	3|5|4|2|1|3	18	3	6	2|1|2|0|0|0	5	0.833333	6	0.65	3.6	0.09	0.65	PD	e	PSM
1273	3179-3230_AL_MCF7_R3_strict	MAFL-BioID2-HA	Q9BWJ5	SF3B5	Splicing factor 3B subunit 5 (SF3b5) (Pre-mRNA-splicing factor SF3b 10 kDa subunit)	0.863996	1|0|1|0|0|2	4	0.67	6	2|3|3|0|0|1	9	1.5	6	0.01	0.44	0.6	0.01	PD	e	PSM
1274	3179-3230_AL_MCF7_R3_strict	MAFL-BioID2-HA	Q9BWU0	SLC4A1AP	Kanadaptin (Human lung cancer oncogene 3 protein) (HLC-3) (Kidney anion exchanger adapter protein) (Solute carrier family 4 anion exchanger member 1 adapter protein)	0.728533	1|0|2|3|2|2	10	1.67	6	4|3|2|2|1|1	13	2.16667	6	0	0.77	0.62	0	PD	e	PSM
1275	3179-3230_AL_MCF7_R3_strict	MAFL-BioID2-HA	Q9BX40	LSM14B	Protein LSM14 homolog B (RNA-associated protein 55B) (hRAP55B)	0.661834	2|2|2|0|0|1	7	1.17	6	2|3|5|5|3|3	21	3.5	6	0	0.33	0.74	0	PD	e	PSM
1276	3179-3230_AL_MCF7_R3_strict	MAFL-BioID2-HA	Q9BX63	BRIP1	Fanconi anemia group J protein (Protein FACJ) (EC 3.6.4.13) (ATP-dependent RNA helicase BRIP1) (BRCA1-associated C-terminal helicase 1) (BRCA1-interacting protein C-terminal helicase 1) (BRCA1-interacting protein 1)	0.721198	1|1|1|3|3|3	12	2	6	0|0|0|0|0|0	0	0.1	6	0.99	20	0	0.99	PD	e	PSM
1277	3179-3230_AL_MCF7_R3_strict	MAFL-BioID2-HA	Q9BX95	SGPP1	Sphingosine-1-phosphate phosphatase 1 (SPPase1) (Spp1) (hSPP1) (hSPPase1) (EC 3.1.3.-) (Sphingosine-1-phosphatase 1) (Sphingosine-1-phosphate phosphohydrolase 1) (SPP-1)	0	1|0|0|0|0|0	1	0.17	6	0|0|0|0|0|0	0	0.1	6	0	1.67	0.74	0	PD	e	PSM
1278	3179-3230_AL_MCF7_R3_strict	MAFL-BioID2-HA	Q9BXP5	SRRT	Serrate RNA effector molecule homolog (Arsenite-resistance protein 2)	0.925275	4|6|2|3|4|3	22	3.67	6	2|3|2|0|2|1	10	1.66667	6	0.29	2.2	0.31	0.29	PD	e	PSM
1279	3179-3230_AL_MCF7_R3_strict	MAFL-BioID2-HA	Q9BXY0	MAK16	Protein MAK16 homolog (NNP78) (Protein RBM13)	0.668106	2|2|2|3|3|5	17	2.83	6	1|1|1|2|1|2	8	1.33333	6	0.26	2.13	0.33	0.26	PD	e	PSM
1280	3179-3230_AL_MCF7_R3_strict	MAFL-BioID2-HA	Q9BY42	RTF2	Replication termination factor 2 (RTF2) (Replication termination factor 2 domain-containing protein 1)	0.618872	2|1|1|1|1|1	7	1.17	6	7|4|4|5|5|5	30	5	6	0	0.23	0.74	0	PD	e	PSM
1281	3179-3230_AL_MCF7_R3_strict	MAFL-BioID2-HA	Q9BYG3	NIFK	MKI67 FHA domain-interacting nucleolar phosphoprotein (Nucleolar phosphoprotein Nopp34) (Nucleolar protein interacting with the FHA domain of pKI-67) (hNIFK)	0.792874	11|12|11|8|9|9	60	10	6	9|8|10|8|8|10	53	8.83333	6	0	1.13	0.69	0	PD	e	PSM
1282	3179-3230_AL_MCF7_R3_strict	MAFL-BioID2-HA	Q9BYG5	PARD6B	Partitioning defective 6 homolog beta (PAR-6 beta) (PAR-6B)	0	1|0|1|2|1|1	6	1	6	0|0|1|1|1|1	4	0.666667	6	0.07	1.5	0.46	0.07	PD	e	PSM
1283	3179-3230_AL_MCF7_R3_strict	MAFL-BioID2-HA	Q9BYK8	HELZ2	Helicase with zinc finger domain 2 (ATP-dependent helicase PRIC285) (Helicase with zinc finger 2, transcriptional coactivator) (PPAR-alpha-interacting complex protein 285) (PPAR-gamma DNA-binding domain-interacting protein 1) (PDIP1) (PPAR-gamma DBD-interacting protein 1) (Peroxisomal proliferator-activated receptor A-interacting complex 285 kDa protein) (EC 3.6.4.-)	0.582286	5|3|6|3|2|3	22	3.67	6	1|0|0|3|6|8	18	3	6	0.01	1.22	0.56	0.01	PD	e	PSM
1284	3179-3230_AL_MCF7_R3_strict	MAFL-BioID2-HA	Q9BZ95	NSD3	Histone-lysine N-methyltransferase NSD3 (EC 2.1.1.-) (Nuclear SET domain-containing protein 3) (Protein whistle) (WHSC1-like 1 isoform 9 with methyltransferase activity to lysine) (Wolf-Hirschhorn syndrome candidate 1-like protein 1) (WHSC1-like protein 1)	0.720048	3|2|3|3|3|3	17	2.83	6	2|2|2|4|3|3	16	2.66667	6	0	1.06	0.63	0	PD	e	PSM
1285	3179-3230_AL_MCF7_R3_strict	MAFL-BioID2-HA	Q9BZE4	GTPBP4	Nucleolar GTP-binding protein 1 (Chronic renal failure gene protein) (GTP-binding protein NGB)	0.89073	30|24|32|18|17|15	136	22.67	6	14|15|15|14|17|21	96	16	6	0	1.42	0.68	0	PD	e	PSM
1286	3179-3230_AL_MCF7_R3_strict	MAFL-BioID2-HA	Q9BZE9	ASPSCR1	Tether containing UBX domain for GLUT4 (Alveolar soft part sarcoma chromosomal region candidate gene 1 protein) (Alveolar soft part sarcoma locus) (Renal papillary cell carcinoma protein 17) (UBX domain-containing protein 9)	0.579701	1|0|1|0|2|2	6	1	6	2|2|2|2|1|0	9	1.5	6	0.01	0.67	0.57	0.01	PD	e	PSM
1287	3179-3230_AL_MCF7_R3_strict	MAFL-BioID2-HA	Q9BZF1	OSBPL8	Oxysterol-binding protein-related protein 8 (ORP-8) (OSBP-related protein 8)	0.780385	1|1|0|0|0|0	2	0.33	6	1|1|2|2|1|2	9	1.5	6	0	0.22	0.74	0	PD	e	PSM
1288	3179-3230_AL_MCF7_R3_strict	MAFL-BioID2-HA	Q9BZF9	UACA	Uveal autoantigen with coiled-coil domains and ankyrin repeats	0.557428	10|12|15|10|10|5	62	10.33	6	26|21|23|20|16|16	122	20.3333	6	0	0.51	0.74	0	PD	e	PSM
1289	3179-3230_AL_MCF7_R3_strict	MAFL-BioID2-HA	Q9BZJ0	CRNKL1	Crooked neck-like protein 1 (Crooked neck homolog) (hCrn)	0.82972	4|4|5|1|1|3	18	3	6	1|0|0|1|0|1	3	0.5	6	0.91	6	0.02	0.91	PD	e	PSM
1290	3179-3230_AL_MCF7_R3_strict	MAFL-BioID2-HA	Q9BZK7	TBL1XR1	F-box-like/WD repeat-containing protein TBL1XR1 (Nuclear receptor corepressor/HDAC3 complex subunit TBLR1) (TBL1-related protein 1) (Transducin beta-like 1X-related protein 1)	0.685991	4|3|4|0|0|1	12	2	6	0|1|0|0|0|0	1	0.166667	6	1	12	0	1	PD	e	PSM
1291	3179-3230_AL_MCF7_R3_strict	MAFL-BioID2-HA	Q9C005	DPY30	Protein dpy-30 homolog (Dpy-30-like protein) (Dpy-30L)	0.8494	4|3|3|4|4|4	22	3.67	6	3|3|2|4|3|4	19	3.16667	6	0	1.16	0.64	0	PD	e	PSM
1292	3179-3230_AL_MCF7_R3_strict	MAFL-BioID2-HA	Q9C086	INO80B	INO80 complex subunit B (High mobility group AT-hook 1-like 4) (IES2 homolog) (hIes2) (PAP-1-associated protein 1) (PAPA-1) (Zinc finger HIT domain-containing protein 4)	0.521722	3|1|3|1|0|0	8	1.33	6	2|1|2|1|1|0	7	1.16667	6	0.11	1.14	0.41	0.11	PD	e	PSM
1293	3179-3230_AL_MCF7_R3_strict	MAFL-BioID2-HA	Q9C0A6	SETD5	Histone-lysine N-methyltransferase SETD5 (EC 2.1.1.-) (EC 2.1.1.359) (SET domain-containing protein 5)	0.125442	1|0|2|1|1|1	6	1	6	1|1|2|1|1|1	7	1.16667	6	0.02	0.86	0.55	0.02	PD	e	PSM
1294	3179-3230_AL_MCF7_R3_strict	MAFL-BioID2-HA	Q9C0C2	TNKS1BP1	182 kDa tankyrase-1-binding protein	0.81157	7|3|4|12|15|13	54	9	6	19|19|24|9|9|14	94	15.6667	6	0	0.57	0.74	0	PD	e	PSM
1295	3179-3230_AL_MCF7_R3_strict	MAFL-BioID2-HA	Q9C0C9	UBE2O	(E3-independent) E2 ubiquitin-conjugating enzyme (EC 2.3.2.24) (E2/E3 hybrid ubiquitin-protein ligase UBE2O) (Ubiquitin carrier protein O) (Ubiquitin-conjugating enzyme E2 O) (Ubiquitin-conjugating enzyme E2 of 230 kDa) (Ubiquitin-conjugating enzyme E2-230K) (Ubiquitin-protein ligase O)	0.829412	1|1|1|0|0|0	3	0.5	6	3|4|2|1|2|1	13	2.16667	6	0	0.23	0.74	0	PD	e	PSM
1296	3179-3230_AL_MCF7_R3_strict	MAFL-BioID2-HA	Q9C0D5	TANC1	Protein TANC1 (Tetratricopeptide repeat, ankyrin repeat and coiled-coil domain-containing protein 1)	0.468186	1|0|0|0|0|0	1	0.17	6	0|0|1|0|0|0	1	0.166667	6	0	1	0.74	0	PD	e	PSM
1297	3179-3230_AL_MCF7_R3_strict	MAFL-BioID2-HA	Q9C0D9	SELENOI	Ethanolaminephosphotransferase 1 (hEPT1) (EC 2.7.8.1) (Selenoprotein I) (SelI)	0.537602	1|1|0|0|0|0	2	0.33	6	0|0|0|0|0|0	0	0.1	6	0	3.33	0.74	0	PD	e	PSM
1298	3179-3230_AL_MCF7_R3_strict	MAFL-BioID2-HA	Q9C0J8	WDR33	pre-mRNA 3' end processing protein WDR33 (WD repeat-containing protein 33) (WD repeat-containing protein of 146 kDa)	0.884235	7|7|4|6|11|6	41	6.83	6	6|8|11|5|5|4	39	6.5	6	0	1.05	0.66	0	PD	e	PSM
1299	3179-3230_AL_MCF7_R3_strict	MAFL-BioID2-HA	Q9GZL7	WDR12	Ribosome biogenesis protein WDR12 (WD repeat-containing protein 12)	0.753991	7|3|7|3|5|6	31	5.17	6	2|1|2|2|3|3	13	2.16667	6	0.46	2.38	0.18	0.46	PD	e	PSM
1300	3179-3230_AL_MCF7_R3_strict	MAFL-BioID2-HA	Q9GZN8	C20orf27	UPF0687 protein C20orf27	0.488858	3|0|2|0|0|0	5	0.83	6	7|10|9|9|6|10	51	8.5	6	0	0.1	0.74	0	PD	e	PSM
1301	3179-3230_AL_MCF7_R3_strict	MAFL-BioID2-HA	Q9GZR2	REXO4	RNA exonuclease 4 (EC 3.1.-.-) (Exonuclease XPMC2) (Prevents mitotic catastrophe 2 protein homolog) (hPMC2)	0.823004	2|2|2|3|3|0	12	2	6	0|0|0|0|1|1	2	0.333333	6	0.73	6	0.06	0.73	PD	e	PSM
1302	3179-3230_AL_MCF7_R3_strict	MAFL-BioID2-HA	Q9GZR7	DDX24	ATP-dependent RNA helicase DDX24 (EC 3.6.4.13) (DEAD box protein 24)	0.847229	34|30|38|30|32|29	193	32.17	6	21|24|22|28|27|28	150	25	6	0	1.29	0.72	0	PD	e	PSM
1303	3179-3230_AL_MCF7_R3_strict	MAFL-BioID2-HA	Q9GZS1	POLR1E	DNA-directed RNA polymerase I subunit RPA49 (RNA polymerase I subunit A49) (DNA-directed RNA polymerase I subunit E) (RNA polymerase I-associated factor 1) (RNA polymerase I-associated factor 53)	0.744486	5|6|5|2|1|3	22	3.67	6	0|1|1|2|1|1	6	1	6	0.83	3.67	0.04	0.83	PD	e	PSM
1304	3179-3230_AL_MCF7_R3_strict	MAFL-BioID2-HA	Q9GZS3	WDR61	WD repeat-containing protein 61 (Meiotic recombination REC14 protein homolog) (SKI8 homolog) (Ski8) [Cleaved into: WD repeat-containing protein 61, N-terminally processed]	0.856887	1|0|0|1|1|1	4	0.67	6	3|2|2|0|0|0	7	1.16667	6	0	0.57	0.74	0	PD	e	PSM
1305	3179-3230_AL_MCF7_R3_strict	MAFL-BioID2-HA	Q9H0A0	NAT10	RNA cytidine acetyltransferase (EC 2.3.1.-) (18S rRNA cytosine acetyltransferase) (N-acetyltransferase 10) (N-acetyltransferase-like protein) (hALP)	0.929783	66|70|69|60|65|68	398	66.33	6	49|51|60|64|70|70	364	60.6667	6	0	1.09	0.73	0	PD	e	PSM
1306	3179-3230_AL_MCF7_R3_strict	MAFL-BioID2-HA	Q9H0C8	ILKAP	Integrin-linked kinase-associated serine/threonine phosphatase 2C (ILKAP) (EC 3.1.3.16)	0.542128	1|1|1|2|2|2	9	1.5	6	3|3|3|1|2|1	13	2.16667	6	0	0.69	0.74	0	PD	e	PSM
1307	3179-3230_AL_MCF7_R3_strict	MAFL-BioID2-HA	Q9H0D6	XRN2	5'-3' exoribonuclease 2 (EC 3.1.13.-) (DHM1-like protein) (DHP protein)	0.922822	15|11|15|12|11|10	74	12.33	6	7|6|6|4|0|4	27	4.5	6	0.66	2.74	0.09	0.66	PD	e	PSM
1308	3179-3230_AL_MCF7_R3_strict	MAFL-BioID2-HA	Q9H0E9	BRD8	Bromodomain-containing protein 8 (Skeletal muscle abundant protein) (Skeletal muscle abundant protein 2) (Thyroid hormone receptor coactivating protein of 120 kDa) (TrCP120) (p120)	0.541857	1|0|0|1|0|1	3	0.5	6	0|0|0|0|0|0	0	0.1	6	0	5	0.74	0	PD	e	PSM
1309	3179-3230_AL_MCF7_R3_strict	MAFL-BioID2-HA	Q9H0S4	DDX47	Probable ATP-dependent RNA helicase DDX47 (EC 3.6.4.13) (DEAD box protein 47)	0.844552	19|15|22|13|16|14	99	16.5	6	11|11|11|15|15|16	79	13.1667	6	0	1.25	0.69	0	PD	e	PSM
1310	3179-3230_AL_MCF7_R3_strict	MAFL-BioID2-HA	Q9H0U3	MAGT1	Magnesium transporter protein 1 (MagT1) (Dolichyl-diphosphooligosaccharide--protein glycosyltransferase subunit MAGT1) (Oligosaccharyl transferase subunit MAGT1) (Implantation-associated protein) (IAP)	0.557955	2|1|2|3|2|3	13	2.17	6	0|0|0|2|2|2	6	1	6	0.2	2.17	0.36	0.2	PD	e	PSM
1311	3179-3230_AL_MCF7_R3_strict	MAFL-BioID2-HA	Q9H0U4	RAB1B	Ras-related protein Rab-1B	0.89883	6|5|6|1|0|0	18	3	6	4|4|4|1|0|2	15	2.5	6	0.08	1.2	0.45	0.08	PD	e	PSM
1312	3179-3230_AL_MCF7_R3_strict	MAFL-BioID2-HA	Q9H116	GZF1	GDNF-inducible zinc finger protein 1 (Zinc finger and BTB domain-containing protein 23) (Zinc finger protein 336)	0.125442	2|0|2|0|0|0	4	0.67	6	0|1|0|0|0|0	1	0.166667	6	0.58	4	0.14	0.58	PD	e	PSM
1313	3179-3230_AL_MCF7_R3_strict	MAFL-BioID2-HA	Q9H147	DNTTIP1	Deoxynucleotidyltransferase terminal-interacting protein 1 (Terminal deoxynucleotidyltransferase-interacting factor 1) (TdIF1) (TdT-interacting factor 1)	0.397646	13|12|13|10|10|6	64	10.67	6	3|5|4|5|5|4	26	4.33333	6	0.59	2.46	0.14	0.59	PD	e	PSM
1314	3179-3230_AL_MCF7_R3_strict	MAFL-BioID2-HA	Q9H160	ING2	Inhibitor of growth protein 2 (Inhibitor of growth 1-like protein) (ING1Lp) (p32) (p33ING2)	0	1|0|0|1|1|1	4	0.67	6	0|0|0|0|0|0	0	0.1	6	0	6.67	0.74	0	PD	e	PSM
1315	3179-3230_AL_MCF7_R3_strict	MAFL-BioID2-HA	Q9H1B7	IRF2BPL	Probable E3 ubiquitin-protein ligase IRF2BPL (EC 2.3.2.27) (Enhanced at puberty protein 1) (Interferon regulatory factor 2-binding protein-like)	0.397646	4|4|5|3|2|2	20	3.33	6	1|1|1|0|0|0	3	0.5	6	0.91	6.67	0.02	0.91	PD	e	PSM
1316	3179-3230_AL_MCF7_R3_strict	MAFL-BioID2-HA	Q9H1E3	NUCKS1	Nuclear ubiquitous casein and cyclin-dependent kinase substrate 1 (P1)	0.837399	4|0|2|5|3|3	17	2.83	6	7|6|6|9|5|8	41	6.83333	6	0	0.41	0.74	0	PD	e	PSM
1317	3179-3230_AL_MCF7_R3_strict	MAFL-BioID2-HA	Q9H1I8	ASCC2	Activating signal cointegrator 1 complex subunit 2 (ASC-1 complex subunit p100) (Trip4 complex subunit p100)	0.512664	1|0|0|0|0|0	1	0.17	6	0|1|2|2|0|1	6	1	6	0	0.17	0.74	0	PD	e	PSM
1318	3179-3230_AL_MCF7_R3_strict	MAFL-BioID2-HA	Q9H1K0	RBSN	Rabenosyn-5 (110 kDa protein) (FYVE finger-containing Rab5 effector protein rabenosyn-5) (RAB effector RBSN) (Zinc finger FYVE domain-containing protein 20)	0	1|0|1|1|0|0	3	0.5	6	1|1|1|2|1|1	7	1.16667	6	0	0.43	0.74	0	PD	e	PSM
1319	3179-3230_AL_MCF7_R3_strict	MAFL-BioID2-HA	Q9H299	SH3BGRL3	SH3 domain-binding glutamic acid-rich-like protein 3 (SH3 domain-binding protein 1) (SH3BP-1)	0.541857	1|1|1|0|1|1	5	0.83	6	2|2|2|1|0|0	7	1.16667	6	0	0.71	0.74	0	PD	e	PSM
1320	3179-3230_AL_MCF7_R3_strict	MAFL-BioID2-HA	Q9H2D6	TRIOBP	TRIO and F-actin-binding protein (Protein Tara) (Trio-associated repeat on actin)	0.584656	1|0|0|1|0|0	2	0.33	6	6|4|4|5|2|4	25	4.16667	6	0	0.08	0.74	0	PD	e	PSM
1321	3179-3230_AL_MCF7_R3_strict	MAFL-BioID2-HA	Q9H2F5	EPC1	Enhancer of polycomb homolog 1	0.308233	3|3|2|3|2|5	18	3	6	0|1|1|0|0|0	2	0.333333	6	0.88	9	0.03	0.88	PD	e	PSM
1322	3179-3230_AL_MCF7_R3_strict	MAFL-BioID2-HA	Q9H2H8	PPIL3	Peptidyl-prolyl cis-trans isomerase-like 3 (PPIase) (EC 5.2.1.8) (Cyclophilin J) (CyPJ) (Cyclophilin-like protein PPIL3) (Rotamase PPIL3)	0.71711	2|1|1|0|1|1	6	1	6	1|1|2|2|1|1	8	1.33333	6	0.01	0.75	0.58	0.01	PD	e	PSM
1323	3179-3230_AL_MCF7_R3_strict	MAFL-BioID2-HA	Q9H2M9	RAB3GAP2	Rab3 GTPase-activating protein non-catalytic subunit (RGAP-iso) (Rab3 GTPase-activating protein 150 kDa subunit) (Rab3-GAP p150) (Rab3-GAP150) (Rab3-GAP regulatory subunit)	0.692764	1|1|0|0|0|0	2	0.33	6	0|0|0|0|0|0	0	0.1	6	0	3.33	0.74	0	PD	e	PSM
1324	3179-3230_AL_MCF7_R3_strict	MAFL-BioID2-HA	Q9H2P0	ADNP	Activity-dependent neuroprotector homeobox protein (Activity-dependent neuroprotective protein)	0.89234	45|41|50|50|45|42	273	45.5	6	30|29|29|26|29|25	168	28	6	0	1.62	0.71	0	PD	e	PSM
1325	3179-3230_AL_MCF7_R3_strict	MAFL-BioID2-HA	Q9H2U1	DHX36	ATP-dependent DNA/RNA helicase DHX36 (EC 3.6.4.12) (EC 3.6.4.13) (DEAD/H box polypeptide 36) (DEAH-box protein 36) (G4-resolvase-1) (G4R1) (MLE-like protein 1) (RNA helicase associated with AU-rich element protein)	0.775445	3|1|2|1|2|3	12	2	6	2|4|6|1|2|3	18	3	6	0	0.67	0.74	0	PD	e	PSM
1326	3179-3230_AL_MCF7_R3_strict	MAFL-BioID2-HA	Q9H2Y7	ZNF106	Zinc finger protein 106 (Zfp-106) (Zinc finger protein 474)	0.557955	4|4|2|1|1|1	13	2.17	6	0|0|0|0|0|0	0	0.1	6	0.97	21.67	0.01	0.97	PD	e	PSM
1327	3179-3230_AL_MCF7_R3_strict	MAFL-BioID2-HA	Q9H307	PNN	Pinin (140 kDa nuclear and cell adhesion-related phosphoprotein) (Desmosome-associated protein) (Domain-rich serine protein) (DRS protein) (DRSP) (Melanoma metastasis clone A protein) (Nuclear protein SDK3) (SR-like protein)	0.925363	12|9|12|1|1|2	37	6.17	6	6|6|8|2|3|3	28	4.66667	6	0.14	1.32	0.39	0.14	PD	e	PSM
1328	3179-3230_AL_MCF7_R3_strict	MAFL-BioID2-HA	Q9H329	EPB41L4B	Band 4.1-like protein 4B (Erythrocyte membrane protein band 4.1-like 4B) (FERM-containing protein CG1) (Protein EHM2)	0.308233	4|3|4|0|1|1	13	2.17	6	2|3|3|3|2|1	14	2.33333	6	0.01	0.93	0.57	0.01	PD	e	PSM
1329	3179-3230_AL_MCF7_R3_strict	MAFL-BioID2-HA	Q9H3K6	BOLA2; BOLA2B	BolA-like protein 2	0.885567	1|1|1|0|0|0	3	0.5	6	1|1|1|2|2|1	8	1.33333	6	0	0.38	0.74	0	PD	e	PSM
1330	3179-3230_AL_MCF7_R3_strict	MAFL-BioID2-HA	Q9H3P2	NELFA	Negative elongation factor A (NELF-A) (Wolf-Hirschhorn syndrome candidate 2 protein)	0.599998	3|4|4|10|9|8	38	6.33	6	4|4|6|7|7|6	34	5.66667	6	0	1.12	0.65	0	PD	e	PSM
1331	3179-3230_AL_MCF7_R3_strict	MAFL-BioID2-HA	Q9H3U1	UNC45A	Protein unc-45 homolog A (Unc-45A) (GCUNC-45) (Smooth muscle cell-associated protein 1) (SMAP-1)	0.854011	15|8|15|7|10|9	64	10.67	6	12|14|13|9|11|9	68	11.3333	6	0	0.94	0.7	0	PD	e	PSM
1332	3179-3230_AL_MCF7_R3_strict	MAFL-BioID2-HA	Q9H4I2	ZHX3	Zinc fingers and homeoboxes protein 3 (Triple homeobox protein 1) (Zinc finger and homeodomain protein 3)	0.786011	1|1|1|1|2|2	8	1.33	6	0|0|0|0|0|0	0	0.1	6	0.61	13.33	0.12	0.61	PD	e	PSM
1333	3179-3230_AL_MCF7_R3_strict	MAFL-BioID2-HA	Q9H4L4	SENP3	Sentrin-specific protease 3 (EC 3.4.22.-) (SUMO-1-specific protease 3) (Sentrin/SUMO-specific protease SENP3)	0.775973	1|1|1|1|0|0	4	0.67	6	1|1|1|1|0|0	4	0.666667	6	0	1	0.74	0	PD	e	PSM
1334	3179-3230_AL_MCF7_R3_strict	MAFL-BioID2-HA	Q9H501	ESF1	ESF1 homolog (ABT1-associated protein)	0.822962	3|5|4|3|5|3	23	3.83	6	7|6|7|5|5|6	36	6	6	0	0.64	0.74	0	PD	e	PSM
1335	3179-3230_AL_MCF7_R3_strict	MAFL-BioID2-HA	Q9H582	ZNF644	Zinc finger protein 644 (Zinc finger motif enhancer-binding protein 2) (Zep-2)	0.679071	1|4|3|1|0|1	10	1.67	6	0|0|0|0|0|0	0	0.1	6	0.66	16.67	0.08	0.66	PD	e	PSM
1336	3179-3230_AL_MCF7_R3_strict	MAFL-BioID2-HA	Q9H583	HEATR1	HEAT repeat-containing protein 1 (Protein BAP28) (U3 small nucleolar RNA-associated protein 10 homolog) [Cleaved into: HEAT repeat-containing protein 1, N-terminally processed]	0.845458	3|3|2|1|1|3	13	2.17	6	0|1|1|2|4|0	8	1.33333	6	0.11	1.62	0.41	0.11	PD	e	PSM
1337	3179-3230_AL_MCF7_R3_strict	MAFL-BioID2-HA	Q9H6F5	CCDC86	Coiled-coil domain-containing protein 86 (Cytokine-induced protein with coiled-coil domain)	0.756081	13|11|13|8|8|9	62	10.33	6	4|5|5|6|7|9	36	6	6	0.01	1.72	0.59	0.01	PD	e	PSM
1338	3179-3230_AL_MCF7_R3_strict	MAFL-BioID2-HA	Q9H6P5	TASP1	Threonine aspartase 1 (Taspase-1) (EC 3.4.25.-) [Cleaved into: Threonine aspartase subunit alpha; Threonine aspartase subunit beta]	0	1|0|0|0|0|0	1	0.17	6	0|0|0|0|0|0	0	0.1	6	0	1.67	0.74	0	PD	e	PSM
1339	3179-3230_AL_MCF7_R3_strict	MAFL-BioID2-HA	Q9H6R0	DHX33	ATP-dependent RNA helicase DHX33 (EC 3.6.4.13) (DEAH box protein 33)	0.639431	1|0|0|0|1|0	2	0.33	6	0|0|0|0|0|0	0	0.1	6	0	3.33	0.74	0	PD	e	PSM
1340	3179-3230_AL_MCF7_R3_strict	MAFL-BioID2-HA	Q9H6R4	NOL6	Nucleolar protein 6 (Nucleolar RNA-associated protein) (Nrap)	0.841229	25|22|22|15|18|17	119	19.83	6	12|9|12|15|14|14	76	12.6667	6	0	1.57	0.68	0	PD	e	PSM
1341	3179-3230_AL_MCF7_R3_strict	MAFL-BioID2-HA	Q9H6W3	RIOX1	Ribosomal oxygenase 1 (60S ribosomal protein L8 histidine hydroxylase) (Bifunctional lysine-specific demethylase and histidyl-hydroxylase NO66) (EC 1.14.11.-) (EC 1.14.11.27) (Histone lysine demethylase NO66) (Myc-associated protein with JmjC domain) (Nucleolar protein 66) (hsNO66) (Ribosomal oxygenase NO66) (ROX)	0	11|8|9|3|3|4	38	6.33	6	2|2|2|3|3|3	15	2.5	6	0.8	2.53	0.05	0.8	PD	e	PSM
1342	3179-3230_AL_MCF7_R3_strict	MAFL-BioID2-HA	Q9H7B2	RPF2	Ribosome production factor 2 homolog (Brix domain-containing protein 1) (Ribosome biogenesis protein RPF2 homolog)	0.799869	7|6|6|5|6|6	36	6	6	3|1|1|6|5|6	22	3.66667	6	0	1.64	0.6	0	PD	e	PSM
1343	3179-3230_AL_MCF7_R3_strict	MAFL-BioID2-HA	Q9H7Z6	KAT8	Histone acetyltransferase KAT8 (EC 2.3.1.48) (Lysine acetyltransferase 8) (MOZ, YBF2/SAS3, SAS2 and TIP60 protein 1) (MYST-1) (hMOF)	0.308233	1|0|0|1|1|0	3	0.5	6	0|0|0|0|0|0	0	0.1	6	0	5	0.74	0	PD	e	PSM
1344	3179-3230_AL_MCF7_R3_strict	MAFL-BioID2-HA	Q9H814	PHAX	Phosphorylated adapter RNA export protein (RNA U small nuclear RNA export adapter protein)	0.762656	1|1|1|0|0|0	3	0.5	6	0|1|1|0|0|0	2	0.333333	6	0	1.5	0.74	0	PD	e	PSM
1345	3179-3230_AL_MCF7_R3_strict	MAFL-BioID2-HA	Q9H875	PRKRIP1	PRKR-interacting protein 1	0.125442	1|0|0|0|0|0	1	0.17	6	0|0|0|1|0|0	1	0.166667	6	0	1	0.74	0	PD	e	PSM
1346	3179-3230_AL_MCF7_R3_strict	MAFL-BioID2-HA	Q9H8G2	CAAP1	Caspase activity and apoptosis inhibitor 1 (Conserved anti-apoptotic protein) (CAAP)	0.664084	3|2|4|0|1|1	11	1.83	6	1|0|1|1|1|2	6	1	6	0.29	1.83	0.31	0.29	PD	e	PSM
1347	3179-3230_AL_MCF7_R3_strict	MAFL-BioID2-HA	Q9H8H2	DDX31	Probable ATP-dependent RNA helicase DDX31 (EC 3.6.4.13) (DEAD box protein 31) (Helicain)	0.709404	1|2|2|4|2|1	12	2	6	2|2|4|0|1|1	10	1.66667	6	0.05	1.2	0.49	0.05	PD	e	PSM
1348	3179-3230_AL_MCF7_R3_strict	MAFL-BioID2-HA	Q9H8M2	BRD9	Bromodomain-containing protein 9 (Rhabdomyosarcoma antigen MU-RMS-40.8)	0.719132	7|6|7|0|0|0	20	3.33	6	3|4|4|2|1|1	15	2.5	6	0.24	1.33	0.34	0.24	PD	e	PSM
1349	3179-3230_AL_MCF7_R3_strict	MAFL-BioID2-HA	Q9H910	JPT2	Jupiter microtubule associated homolog 2 (Hematological and neurological expressed 1-like protein) (HN1-like protein)	0	3|5|2|3|3|4	20	3.33	6	8|9|8|15|12|14	66	11	6	0	0.3	0.74	0	PD	e	PSM
1350	3179-3230_AL_MCF7_R3_strict	MAFL-BioID2-HA	Q9H930	SP140L	Nuclear body protein SP140-like protein	0	3|1|0|2|2|1	9	1.5	6	1|1|0|2|2|2	8	1.33333	6	0.05	1.12	0.49	0.05	PD	e	PSM
1351	3179-3230_AL_MCF7_R3_strict	MAFL-BioID2-HA	Q9H944	MED20	Mediator of RNA polymerase II transcription subunit 20 (Mediator complex subunit 20) (TRF-proximal protein homolog) (hTRFP)	0.125442	2|3|1|0|2|2	10	1.67	6	1|1|1|0|0|0	3	0.5	6	0.44	3.33	0.19	0.44	PD	e	PSM
1352	3179-3230_AL_MCF7_R3_strict	MAFL-BioID2-HA	Q9H981	ACTR8	Actin-related protein 8 (hArp8) (INO80 complex subunit N)	0	5|3|4|1|2|0	15	2.5	6	1|0|2|0|0|1	4	0.666667	6	0.81	3.75	0.04	0.81	PD	e	PSM
1353	3179-3230_AL_MCF7_R3_strict	MAFL-BioID2-HA	Q9H9B1	EHMT1	Histone-lysine N-methyltransferase EHMT1 (EC 2.1.1.-) (Euchromatic histone-lysine N-methyltransferase 1) (Eu-HMTase1) (G9a-like protein 1) (GLP) (GLP1) (Histone H3-K9 methyltransferase 5) (H3-K9-HMTase 5) (Lysine N-methyltransferase 1D)	0.77945	10|9|9|9|7|6	50	8.33	6	1|1|1|3|1|2	9	1.5	6	0.99	5.56	0	0.99	PD	e	PSM
1354	3179-3230_AL_MCF7_R3_strict	MAFL-BioID2-HA	Q9H9F9	ACTR5	Actin-related protein 5 (hARP5) (Sarcoma antigen NY-SAR-16)	0.125442	3|1|2|1|0|2	9	1.5	6	0|0|0|0|1|1	2	0.333333	6	0.62	4.5	0.11	0.62	PD	e	PSM
1355	3179-3230_AL_MCF7_R3_strict	MAFL-BioID2-HA	Q9H9L4	KANSL2	KAT8 regulatory NSL complex subunit 2 (NSL complex protein NSL2) (Non-specific lethal 2 homolog)	0.125442	1|0|1|1|1|1	5	0.83	6	0|0|0|0|0|1	1	0.166667	6	0	5	0.74	0	PD	e	PSM
1356	3179-3230_AL_MCF7_R3_strict	MAFL-BioID2-HA	Q9H9Q2	COPS7B	COP9 signalosome complex subunit 7b (SGN7b) (Signalosome subunit 7b) (JAB1-containing signalosome subunit 7b)	0.609362	1|0|0|0|0|1	2	0.33	6	0|0|0|0|0|0	0	0.1	6	0	3.33	0.74	0	PD	e	PSM
1357	3179-3230_AL_MCF7_R3_strict	MAFL-BioID2-HA	Q9H9Y2	RPF1	Ribosome production factor 1 (Brix domain-containing protein 5) (Ribosome biogenesis protein RPF1)	0.628936	1|1|1|2|1|0	6	1	6	1|0|1|0|0|1	3	0.5	6	0.11	2	0.42	0.11	PD	e	PSM
1358	3179-3230_AL_MCF7_R3_strict	MAFL-BioID2-HA	Q9H9Y6	POLR1B	DNA-directed RNA polymerase I subunit RPA2 (RNA polymerase I subunit 2) (EC 2.7.7.6) (DNA-directed RNA polymerase I 135 kDa polypeptide) (RPA135)	0.723855	7|7|6|1|1|0	22	3.67	6	3|3|2|2|2|1	13	2.16667	6	0.46	1.69	0.18	0.46	PD	e	PSM
1359	3179-3230_AL_MCF7_R3_strict	MAFL-BioID2-HA	Q9HAF1	MEAF6	Chromatin modification-related protein MEAF6 (MYST/Esa1-associated factor 6) (Esa1-associated factor 6 homolog) (Protein EAF6 homolog) (hEAF6) (Sarcoma antigen NY-SAR-91)	0.588547	3|3|3|0|0|1	10	1.67	6	2|1|0|0|0|0	3	0.5	6	0.62	3.33	0.11	0.62	PD	e	PSM
1360	3179-3230_AL_MCF7_R3_strict	MAFL-BioID2-HA	Q9HAN9	NMNAT1	Nicotinamide/nicotinic acid mononucleotide adenylyltransferase 1 (NMN/NaMN adenylyltransferase 1) (EC 2.7.7.1) (EC 2.7.7.18) (Nicotinamide-nucleotide adenylyltransferase 1) (NMN adenylyltransferase 1) (Nicotinate-nucleotide adenylyltransferase 1) (NaMN adenylyltransferase 1)	0.125442	6|5|5|0|0|1	17	2.83	6	1|1|1|0|0|0	3	0.5	6	0.98	5.67	0	0.98	PD	e	PSM
1361	3179-3230_AL_MCF7_R3_strict	MAFL-BioID2-HA	Q9HAU5	UPF2	Regulator of nonsense transcripts 2 (Nonsense mRNA reducing factor 2) (Up-frameshift suppressor 2 homolog) (hUpf2)	0	1|0|0|0|0|0	1	0.17	6	4|3|7|3|1|2	20	3.33333	6	0	0.05	0.74	0	PD	e	PSM
1362	3179-3230_AL_MCF7_R3_strict	MAFL-BioID2-HA	Q9HB58	SP110	Sp110 nuclear body protein (Interferon-induced protein 41/75) (Speckled 110 kDa) (Transcriptional coactivator Sp110)	0.308233	3|2|1|0|0|0	6	1	6	0|1|0|0|0|0	1	0.166667	6	0.62	6	0.11	0.62	PD	e	PSM
1363	3179-3230_AL_MCF7_R3_strict	MAFL-BioID2-HA	Q9HB71	CACYBP	Calcyclin-binding protein (CacyBP) (hCacyBP) (S100A6-binding protein) (Siah-interacting protein)	0.894199	1|0|0|2|2|2	7	1.17	6	17|14|15|10|10|11	77	12.8333	6	0	0.09	0.74	0	PD	e	PSM
1364	3179-3230_AL_MCF7_R3_strict	MAFL-BioID2-HA	Q9HBE1	PATZ1	POZ-, AT hook-, and zinc finger-containing protein 1 (BTB/POZ domain zinc finger transcription factor) (Protein kinase A RI subunit alpha-associated protein) (Zinc finger and BTB domain-containing protein 19) (Zinc finger protein 278) (Zinc finger sarcoma gene protein)	0.528816	1|0|3|0|1|1	6	1	6	1|1|1|0|0|0	3	0.5	6	0.22	2	0.35	0.22	PD	e	PSM
1365	3179-3230_AL_MCF7_R3_strict	MAFL-BioID2-HA	Q9HBM6	TAF9B	Transcription initiation factor TFIID subunit 9B (Neuronal cell death-related protein 7) (DN-7) (Transcription initiation factor TFIID subunit 9-like) (Transcription-associated factor TAFII31L)	0.813132	1|2|0|2|2|2	9	1.5	6	2|0|1|0|1|2	6	1	6	0.09	1.5	0.44	0.09	PD	e	PSM
1366	3179-3230_AL_MCF7_R3_strict	MAFL-BioID2-HA	Q9HC52	CBX8	Chromobox protein homolog 8 (Polycomb 3 homolog) (Pc3) (hPc3) (Rectachrome 1)	0.730257	1|3|0|2|2|2	10	1.67	6	0|0|0|1|2|1	4	0.666667	6	0.33	2.5	0.24	0.33	PD	e	PSM
1367	3179-3230_AL_MCF7_R3_strict	MAFL-BioID2-HA	Q9HCC0	MCCC2	Methylcrotonoyl-CoA carboxylase beta chain, mitochondrial (MCCase subunit beta) (EC 6.4.1.4) (3-methylcrotonyl-CoA carboxylase 2) (3-methylcrotonyl-CoA carboxylase non-biotin-containing subunit) (3-methylcrotonyl-CoA:carbon dioxide ligase subunit beta)	0.962467	72|65|76|12|10|11	246	41	6	16|18|15|2|2|2	55	9.16667	6	1	4.47	0	1	PD	e	PSM
1368	3179-3230_AL_MCF7_R3_strict	MAFL-BioID2-HA	Q9HCD5	NCOA5	Nuclear receptor coactivator 5 (NCoA-5) (Coactivator independent of AF-2) (CIA)	0.773679	1|2|0|2|2|2	9	1.5	6	1|1|0|1|1|1	5	0.833333	6	0.14	1.8	0.4	0.14	PD	e	PSM
1369	3179-3230_AL_MCF7_R3_strict	MAFL-BioID2-HA	Q9HCD6	TANC2	Protein TANC2 (Tetratricopeptide repeat, ankyrin repeat and coiled-coil domain-containing protein 2)	0.308233	2|4|2|5|4|4	21	3.5	6	14|15|12|7|11|7	66	11	6	0	0.32	0.74	0	PD	e	PSM
1370	3179-3230_AL_MCF7_R3_strict	MAFL-BioID2-HA	Q9HCE1	MOV10	Helicase MOV-10 (EC 3.6.4.13) (Armitage homolog) (Moloney leukemia virus 10 protein)	0.873451	1|3|0|1|1|1	7	1.17	6	3|2|2|1|1|3	12	2	6	0	0.58	0.61	0	PD	e	PSM
1371	3179-3230_AL_MCF7_R3_strict	MAFL-BioID2-HA	Q9HCG8	CWC22	Pre-mRNA-splicing factor CWC22 homolog (Nucampholin homolog) (fSAPb)	0.758275	4|1|5|4|3|2	19	3.17	6	4|2|3|3|4|5	21	3.5	6	0	0.9	0.64	0	PD	e	PSM
1372	3179-3230_AL_MCF7_R3_strict	MAFL-BioID2-HA	Q9HCH5	SYTL2	Synaptotagmin-like protein 2 (Breast cancer-associated antigen SGA-72M) (Exophilin-4)	0.488858	36|31|35|41|42|44	229	38.17	6	36|39|40|42|49|44	250	41.6667	6	0	0.92	0.73	0	PD	e	PSM
1373	3179-3230_AL_MCF7_R3_strict	MAFL-BioID2-HA	Q9HCK8	CHD8	Chromodomain-helicase-DNA-binding protein 8 (CHD-8) (EC 3.6.4.12) (ATP-dependent helicase CHD8) (Helicase with SNF2 domain 1)	0.843242	12|14|11|7|7|9	60	10	6	2|3|3|3|3|2	16	2.66667	6	0.98	3.75	0	0.98	PD	e	PSM
1374	3179-3230_AL_MCF7_R3_strict	MAFL-BioID2-HA	Q9HCM4	EPB41L5	Band 4.1-like protein 5	0.468186	43|42|41|28|28|26	208	34.67	6	31|32|35|25|24|23	170	28.3333	6	0	1.22	0.72	0	PD	e	PSM
1375	3179-3230_AL_MCF7_R3_strict	MAFL-BioID2-HA	Q9HCM7	FBRSL1	Fibrosin-1-like protein (AUTS2-like protein) (HBV X-transactivated gene 9 protein) (HBV XAg-transactivated protein 9)	0	1|1|0|0|0|0	2	0.33	6	0|0|0|0|0|0	0	0.1	6	0	3.33	0.74	0	PD	e	PSM
1376	3179-3230_AL_MCF7_R3_strict	MAFL-BioID2-HA	Q9HCS7	XAB2	Pre-mRNA-splicing factor SYF1 (Protein HCNP) (XPA-binding protein 2)	0.895833	2|3|2|1|0|0	8	1.33	6	0|0|0|0|0|0	0	0.1	6	0.94	13.33	0.01	0.94	PD	e	PSM
1377	3179-3230_AL_MCF7_R3_strict	MAFL-BioID2-HA	Q9HCY8	S100A14	Protein S100-A14 (S100 calcium-binding protein A14) (S114)	0.675097	2|1|1|2|2|1	9	1.5	6	1|1|0|1|2|1	6	1	6	0.09	1.5	0.44	0.09	PD	e	PSM
1378	3179-3230_AL_MCF7_R3_strict	MAFL-BioID2-HA	Q9HD33	MRPL47	39S ribosomal protein L47, mitochondrial (L47mt) (MRP-L47) (Mitochondrial large ribosomal subunit protein uL29m) (Nasopharyngeal carcinoma metastasis-related protein 1)	0.669688	1|0|0|0|0|0	1	0.17	6	0|0|0|0|0|0	0	0.1	6	0	1.67	0.74	0	PD	e	PSM
1379	3179-3230_AL_MCF7_R3_strict	MAFL-BioID2-HA	Q9NP64	ZCCHC17	Nucleolar protein of 40 kDa (pNO40) (Pnn-interacting nucleolar protein) (Putative S1 RNA-binding domain protein) (PS1D protein) (Zinc finger CCHC domain-containing protein 17)	0.883582	5|4|6|5|4|2	26	4.33	6	4|4|5|3|4|4	24	4	6	0	1.08	0.65	0	PD	e	PSM
1380	3179-3230_AL_MCF7_R3_strict	MAFL-BioID2-HA	Q9NP66	HMG20A	High mobility group protein 20A (HMG box-containing protein 20A) (HMG domain-containing protein 1) (HMG domain-containing protein HMGX1)	0.56433	1|0|3|4|4|4	16	2.67	6	0|0|0|0|0|1	1	0.166667	6	1	16	0	1	PD	e	PSM
1381	3179-3230_AL_MCF7_R3_strict	MAFL-BioID2-HA	Q9NPD3	EXOSC4	Exosome complex component RRP41 (Exosome component 4) (Ribosomal RNA-processing protein 41) (p12A)	0.800309	1|2|1|0|0|0	4	0.67	6	1|1|1|2|1|0	6	1	6	0.03	0.67	0.52	0.03	PD	e	PSM
1382	3179-3230_AL_MCF7_R3_strict	MAFL-BioID2-HA	Q9NPE3	NOP10	H/ACA ribonucleoprotein complex subunit 3 (Nucleolar protein 10) (Nucleolar protein family A member 3) (snoRNP protein NOP10)	0.686831	8|7|8|5|4|3	35	5.83	6	1|1|1|2|3|2	10	1.66667	6	0.91	3.5	0.02	0.91	PD	e	PSM
1383	3179-3230_AL_MCF7_R3_strict	MAFL-BioID2-HA	Q9NPF5	DMAP1	DNA methyltransferase 1-associated protein 1 (DNMAP1) (DNMT1-associated protein 1)	0.633143	3|2|1|2|1|1	10	1.67	6	0|0|0|0|0|0	0	0.1	6	0.94	16.67	0.01	0.94	PD	e	PSM
1384	3179-3230_AL_MCF7_R3_strict	MAFL-BioID2-HA	Q9NPG3	UBN1	Ubinuclein-1 (HIRA-binding protein) (Protein VT4) (Ubiquitously expressed nuclear protein)	0.583809	13|12|11|5|2|3	46	7.67	6	2|2|2|2|1|4	13	2.16667	6	1	3.54	0	1	PD	e	PSM
1385	3179-3230_AL_MCF7_R3_strict	MAFL-BioID2-HA	Q9NPI1	BRD7	Bromodomain-containing protein 7 (75 kDa bromodomain protein) (Protein CELTIX-1)	0.71223	3|2|3|1|1|0	10	1.67	6	1|0|1|0|0|0	2	0.333333	6	0.73	5	0.06	0.73	PD	e	PSM
1386	3179-3230_AL_MCF7_R3_strict	MAFL-BioID2-HA	Q9NPJ6	MED4	Mediator of RNA polymerase II transcription subunit 4 (Activator-recruited cofactor 36 kDa component) (ARC36) (Mediator complex subunit 4) (TRAP/SMCC/PC2 subunit p36 subunit) (Vitamin D3 receptor-interacting protein complex 36 kDa component) (DRIP36)	0.488858	2|3|2|2|1|2	12	2	6	0|1|1|2|2|1	7	1.16667	6	0.09	1.71	0.44	0.09	PD	e	PSM
1387	3179-3230_AL_MCF7_R3_strict	MAFL-BioID2-HA	Q9NQ29	LUC7L	Putative RNA-binding protein Luc7-like 1 (Putative SR protein LUC7B1) (SR+89)	0.94906	5|3|4|2|2|2	18	3	6	4|3|2|2|3|4	18	3	6	0	1	0.62	0	PD	e	PSM
1388	3179-3230_AL_MCF7_R3_strict	MAFL-BioID2-HA	Q9NQ55	PPAN	Suppressor of SWI4 1 homolog (Ssf-1) (Brix domain-containing protein 3) (Peter Pan homolog)	0.838135	3|3|3|3|4|3	19	3.17	6	0|0|1|4|2|2	9	1.5	6	0.11	2.11	0.43	0.11	PD	e	PSM
1389	3179-3230_AL_MCF7_R3_strict	MAFL-BioID2-HA	Q9NQG5	RPRD1B	Regulation of nuclear pre-mRNA domain-containing protein 1B (Cell cycle-related and expression-elevated protein in tumor)	0.825238	2|2|2|2|2|2	12	2	6	0|0|0|0|0|1	1	0.166667	6	0.87	12	0.03	0.87	PD	e	PSM
1390	3179-3230_AL_MCF7_R3_strict	MAFL-BioID2-HA	Q9NQT4	EXOSC5	Exosome complex component RRP46 (Chronic myelogenous leukemia tumor antigen 28) (Exosome component 5) (Ribosomal RNA-processing protein 46) (p12B)	0.680752	1|1|1|1|0|1	5	0.83	6	1|2|0|0|1|1	5	0.833333	6	0	1	0.74	0	PD	e	PSM
1391	3179-3230_AL_MCF7_R3_strict	MAFL-BioID2-HA	Q9NQT5	EXOSC3	Exosome complex component RRP40 (Exosome component 3) (Ribosomal RNA-processing protein 40) (p10)	0.803538	1|3|2|0|1|0	7	1.17	6	1|3|4|2|1|1	12	2	6	0	0.58	0.61	0	PD	e	PSM
1392	3179-3230_AL_MCF7_R3_strict	MAFL-BioID2-HA	Q9NQV6	PRDM10	PR domain zinc finger protein 10 (EC 2.1.1.-) (PR domain-containing protein 10) (Tristanin)	0	5|4|7|0|0|1	17	2.83	6	2|1|2|0|0|1	6	1	6	0.77	2.83	0.06	0.77	PD	e	PSM
1393	3179-3230_AL_MCF7_R3_strict	MAFL-BioID2-HA	Q9NQX4	MYO5C	Unconventional myosin-Vc	0.704119	95|90|106|77|78|74	520	86.67	6	119|113|115|73|76|75	571	95.1667	6	0	0.91	0.73	0	PD	e	PSM
1394	3179-3230_AL_MCF7_R3_strict	MAFL-BioID2-HA	Q9NQZ2	UTP3	Something about silencing protein 10 (Charged amino acid-rich leucine zipper 1) (CRL1) (Disrupter of silencing SAS10) (UTP3 homolog)	0.773809	4|4|6|5|4|2	25	4.17	6	6|4|6|3|6|4	29	4.83333	6	0	0.86	0.67	0	PD	e	PSM
1395	3179-3230_AL_MCF7_R3_strict	MAFL-BioID2-HA	Q9NR12	PDLIM7	PDZ and LIM domain protein 7 (LIM mineralization protein) (LMP) (Protein enigma)	0.740518	2|0|2|9|6|7	26	4.33	6	3|5|4|10|7|8	37	6.16667	6	0	0.7	0.67	0	PD	e	PSM
1396	3179-3230_AL_MCF7_R3_strict	MAFL-BioID2-HA	Q9NR30	DDX21	Nucleolar RNA helicase 2 (EC 3.6.4.13) (DEAD box protein 21) (Gu-alpha) (Nucleolar RNA helicase Gu) (Nucleolar RNA helicase II) (RH II/Gu)	0.977223	40|37|37|44|49|48	255	42.5	6	24|24|25|38|39|35	185	30.8333	6	0	1.38	0.72	0	PD	e	PSM
1397	3179-3230_AL_MCF7_R3_strict	MAFL-BioID2-HA	Q9NR45	NANS	Sialic acid synthase (N-acetylneuraminate synthase) (EC 2.5.1.56) (N-acetylneuraminate-9-phosphate synthase) (EC 2.5.1.57) (N-acetylneuraminic acid phosphate synthase) (N-acetylneuraminic acid synthase)	0.56433	1|1|2|1|1|1	7	1.17	6	4|2|5|2|2|1	16	2.66667	6	0	0.44	0.74	0	PD	e	PSM
1398	3179-3230_AL_MCF7_R3_strict	MAFL-BioID2-HA	Q9NRC8	SIRT7	NAD-dependent protein deacetylase sirtuin-7 (EC 2.3.1.286) (NAD-dependent protein deacylase sirtuin-7) (EC 2.3.1.-) (Regulatory protein SIR2 homolog 7) (SIR2-like protein 7)	0.308233	1|1|2|0|0|1	5	0.83	6	0|0|0|0|0|0	0	0.1	6	0.3	8.33	0.26	0.3	PD	e	PSM
1399	3179-3230_AL_MCF7_R3_strict	MAFL-BioID2-HA	Q9NRL2	BAZ1A	Bromodomain adjacent to zinc finger domain protein 1A (ATP-dependent chromatin-remodeling protein) (ATP-utilizing chromatin assembly and remodeling factor 1) (hACF1) (CHRAC subunit ACF1) (Williams syndrome transcription factor-related chromatin-remodeling factor 180) (WCRF180) (hWALp1)	0.846139	7|3|7|4|2|4	27	4.5	6	2|3|1|5|4|3	18	3	6	0.05	1.5	0.49	0.05	PD	e	PSM
1400	3179-3230_AL_MCF7_R3_strict	MAFL-BioID2-HA	Q9NRW1	RAB6B	Ras-related protein Rab-6B	0.778366	1|0|1|0|0|0	2	0.33	6	0|0|0|0|0|0	0	0.1	6	0	3.33	0.74	0	PD	e	PSM
1401	3179-3230_AL_MCF7_R3_strict	MAFL-BioID2-HA	Q9NRY2	INIP	SOSS complex subunit C (INTS3- and NABP-interacting protein) (Sensor of single-strand DNA complex subunit C) (Sensor of ssDNA subunit C) (SOSS-C) (Single-stranded DNA-binding protein-interacting protein 1) (SSB-interacting protein 1) (hSSBIP1)	0.125442	2|0|0|2|1|2	7	1.17	6	0|0|0|0|0|0	0	0.1	6	0.91	11.67	0.02	0.91	PD	e	PSM
1402	3179-3230_AL_MCF7_R3_strict	MAFL-BioID2-HA	Q9NS69	TOMM22	Mitochondrial import receptor subunit TOM22 homolog (hTom22) (1C9-2) (Translocase of outer membrane 22 kDa subunit homolog)	0.772769	1|0|0|1|1|1	4	0.67	6	1|1|1|1|0|1	5	0.833333	6	0	0.8	0.74	0	PD	e	PSM
1403	3179-3230_AL_MCF7_R3_strict	MAFL-BioID2-HA	Q9NSI6	BRWD1	Bromodomain and WD repeat-containing protein 1 (WD repeat-containing protein 9)	0.684276	1|0|0|0|0|0	1	0.17	6	0|0|0|0|0|0	0	0.1	6	0	1.67	0.74	0	PD	e	PSM
1404	3179-3230_AL_MCF7_R3_strict	MAFL-BioID2-HA	Q9NTI5	PDS5B	Sister chromatid cohesion protein PDS5 homolog B (Androgen-induced proliferation inhibitor) (Androgen-induced prostate proliferative shutoff-associated protein AS3)	0.62389	5|4|4|2|3|1	19	3.17	6	3|5|1|3|2|2	16	2.66667	6	0.01	1.19	0.58	0.01	PD	e	PSM
1405	3179-3230_AL_MCF7_R3_strict	MAFL-BioID2-HA	Q9NUL3	STAU2	Double-stranded RNA-binding protein Staufen homolog 2	0.801967	2|1|0|0|0|1	4	0.67	6	1|0|0|1|2|2	6	1	6	0.03	0.67	0.52	0.03	PD	e	PSM
1406	3179-3230_AL_MCF7_R3_strict	MAFL-BioID2-HA	Q9NUQ6	SPATS2L	SPATS2-like protein (DNA polymerase-transactivated protein 6) (Stress granule and nucleolar protein) (SGNP)	0.752848	12|12|10|7|8|8	57	9.5	6	8|10|11|7|7|9	52	8.66667	6	0	1.1	0.69	0	PD	e	PSM
1407	3179-3230_AL_MCF7_R3_strict	MAFL-BioID2-HA	Q9NV56	MRGBP	MRG/MORF4L-binding protein (MRG-binding protein) (Up-regulated in colon cancer 4) (Urcc4)	0.501883	1|1|2|1|1|0	6	1	6	1|1|1|1|1|1	6	1	6	0.03	1	0.52	0.03	PD	e	PSM
1408	3179-3230_AL_MCF7_R3_strict	MAFL-BioID2-HA	Q9NVF7	FBXO28	F-box only protein 28	0.451197	9|7|7|2|2|2	29	4.83	6	0|1|0|1|1|1	4	0.666667	6	1	7.25	0	1	PD	e	PSM
1409	3179-3230_AL_MCF7_R3_strict	MAFL-BioID2-HA	Q9NVI1	FANCI	Fanconi anemia group I protein (Protein FACI)	0.809101	1|1|1|0|0|0	3	0.5	6	1|1|1|1|0|0	4	0.666667	6	0	0.75	0.74	0	PD	e	PSM
1410	3179-3230_AL_MCF7_R3_strict	MAFL-BioID2-HA	Q9NVP1	DDX18	ATP-dependent RNA helicase DDX18 (EC 3.6.4.13) (DEAD box protein 18) (Myc-regulated DEAD box protein) (MrDb)	0.906993	37|33|42|29|28|30	199	33.17	6	26|28|27|22|27|27	157	26.1667	6	0	1.27	0.72	0	PD	e	PSM
1411	3179-3230_AL_MCF7_R3_strict	MAFL-BioID2-HA	Q9NW13	RBM28	RNA-binding protein 28 (RNA-binding motif protein 28)	0.876454	12|10|12|11|8|8	61	10.17	6	3|4|5|12|6|8	38	6.33333	6	0	1.61	0.64	0	PD	e	PSM
1412	3179-3230_AL_MCF7_R3_strict	MAFL-BioID2-HA	Q9NW64	RBM22	Pre-mRNA-splicing factor RBM22 (RNA-binding motif protein 22) (Zinc finger CCCH domain-containing protein 16)	0.805748	7|3|5|1|2|3	21	3.5	6	3|4|3|1|2|1	14	2.33333	6	0.16	1.5	0.39	0.16	PD	e	PSM
1413	3179-3230_AL_MCF7_R3_strict	MAFL-BioID2-HA	Q9NW82	WDR70	WD repeat-containing protein 70	0.798814	1|3|3|4|3|1	15	2.5	6	2|2|3|1|2|1	11	1.83333	6	0.04	1.36	0.51	0.04	PD	e	PSM
1414	3179-3230_AL_MCF7_R3_strict	MAFL-BioID2-HA	Q9NWA0	MED9	Mediator of RNA polymerase II transcription subunit 9 (Mediator complex subunit 9)	0.308233	2|1|3|0|0|0	6	1	6	0|0|0|0|0|0	0	0.1	6	0.63	10	0.1	0.63	PD	e	PSM
1415	3179-3230_AL_MCF7_R3_strict	MAFL-BioID2-HA	Q9NWB6	ARGLU1	Arginine and glutamate-rich protein 1	0.911279	2|1|0|0|1|1	5	0.83	6	0|0|0|0|1|1	2	0.333333	6	0.17	2.5	0.37	0.17	PD	e	PSM
1416	3179-3230_AL_MCF7_R3_strict	MAFL-BioID2-HA	Q9NWH9	SLTM	SAFB-like transcription modulator (Modulator of estrogen-induced transcription)	0.871769	6|6|7|3|3|4	29	4.83	6	5|5|4|0|2|1	17	2.83333	6	0.06	1.71	0.48	0.06	PD	e	PSM
1417	3179-3230_AL_MCF7_R3_strict	MAFL-BioID2-HA	Q9NWM3	CUEDC1	CUE domain-containing protein 1	0	1|0|0|0|0|0	1	0.17	6	1|1|1|0|0|0	3	0.5	6	0	0.33	0.74	0	PD	e	PSM
1418	3179-3230_AL_MCF7_R3_strict	MAFL-BioID2-HA	Q9NWT1	PAK1IP1	p21-activated protein kinase-interacting protein 1 (PAK/PLC-interacting protein 1) (hPIP1) (PAK1-interacting protein 1) (WD repeat-containing protein 84)	0.767037	4|6|3|2|2|3	20	3.33	6	2|4|3|4|4|4	21	3.5	6	0	0.95	0.63	0	PD	e	PSM
1419	3179-3230_AL_MCF7_R3_strict	MAFL-BioID2-HA	Q9NWT8	AURKAIP1	Aurora kinase A-interacting protein (AURKA-interacting protein) (28S ribosomal protein S38, mitochondrial) (MRP-S38) (Mitochondrial small ribosomal subunit protein mS38)	0.277291	5|5|5|9|8|7	39	6.5	6	6|5|5|6|7|6	35	5.83333	6	0	1.11	0.67	0	PD	e	PSM
1420	3179-3230_AL_MCF7_R3_strict	MAFL-BioID2-HA	Q9NX24	NHP2	H/ACA ribonucleoprotein complex subunit 2 (Nucleolar protein family A member 2) (snoRNP protein NHP2)	0.794205	8|8|7|3|1|2	29	4.83	6	3|2|2|1|2|2	12	2	6	0.8	2.42	0.05	0.8	PD	e	PSM
1421	3179-3230_AL_MCF7_R3_strict	MAFL-BioID2-HA	Q9NX58	LYAR	Cell growth-regulating nucleolar protein	0.835519	117|136|113|75|74|73	588	98	6	73|74|74|61|54|60	396	66	6	0	1.48	0.72	0	PD	e	PSM
1422	3179-3230_AL_MCF7_R3_strict	MAFL-BioID2-HA	Q9NXJ5	PGPEP1	Pyroglutamyl-peptidase 1 (EC 3.4.19.3) (5-oxoprolyl-peptidase) (Pyroglutamyl aminopeptidase I) (PAP-I) (Pyroglutamyl-peptidase I) (PGP-I) (Pyrrolidone-carboxylate peptidase)	0	1|0|1|0|0|0	2	0.33	6	1|1|2|2|0|1	7	1.16667	6	0	0.29	0.74	0	PD	e	PSM
1423	3179-3230_AL_MCF7_R3_strict	MAFL-BioID2-HA	Q9NXR7	BABAM2	BRISC and BRCA1-A complex member 2 (BRCA1-A complex subunit BRE) (BRCA1/BRCA2-containing complex subunit 45) (Brain and reproductive organ-expressed protein)	0	2|1|1|2|0|0	6	1	6	2|2|2|1|1|1	9	1.5	6	0.01	0.67	0.57	0.01	PD	e	PSM
1424	3179-3230_AL_MCF7_R3_strict	MAFL-BioID2-HA	Q9NXR8	ING3	Inhibitor of growth protein 3 (p47ING3)	0.578811	3|6|3|1|2|2	17	2.83	6	2|2|1|0|0|0	5	0.833333	6	0.58	3.4	0.15	0.58	PD	e	PSM
1425	3179-3230_AL_MCF7_R3_strict	MAFL-BioID2-HA	Q9NXV6	CDKN2AIP	CDKN2A-interacting protein (Collaborator of ARF)	0.846207	2|1|0|1|1|1	6	1	6	1|0|0|1|0|1	3	0.5	6	0.11	2	0.42	0.11	PD	e	PSM
1426	3179-3230_AL_MCF7_R3_strict	MAFL-BioID2-HA	Q9NXX6	NSMCE4A	Non-structural maintenance of chromosomes element 4 homolog A (NS4EA) (Non-SMC element 4 homolog A)	0.421712	1|0|1|0|1|1	4	0.67	6	1|1|1|0|0|0	3	0.5	6	0	1.33	0.74	0	PD	e	PSM
1427	3179-3230_AL_MCF7_R3_strict	MAFL-BioID2-HA	Q9NY12	GAR1	H/ACA ribonucleoprotein complex subunit 1 (Nucleolar protein family A member 1) (snoRNP protein GAR1)	0.877127	9|10|8|5|3|5	40	6.67	6	4|4|4|4|3|4	23	3.83333	6	0.1	1.74	0.43	0.1	PD	e	PSM
1428	3179-3230_AL_MCF7_R3_strict	MAFL-BioID2-HA	Q9NY61	AATF	Protein AATF (Apoptosis-antagonizing transcription factor) (Rb-binding protein Che-1)	0.72257	11|10|14|4|4|3	46	7.67	6	2|3|3|5|4|6	23	3.83333	6	0.55	2	0.15	0.55	PD	e	PSM
1429	3179-3230_AL_MCF7_R3_strict	MAFL-BioID2-HA	Q9NY93	DDX56	Probable ATP-dependent RNA helicase DDX56 (EC 3.6.4.13) (ATP-dependent 61 kDa nucleolar RNA helicase) (DEAD box protein 21) (DEAD box protein 56)	0.822898	7|7|7|3|2|3	29	4.83	6	2|2|3|3|3|2	15	2.5	6	0.3	1.93	0.3	0.3	PD	e	PSM
1430	3179-3230_AL_MCF7_R3_strict	MAFL-BioID2-HA	Q9NYF8	BCLAF1	Bcl-2-associated transcription factor 1 (Btf) (BCLAF1 and THRAP3 family member 1)	0.976616	20|14|15|4|4|4	61	10.17	6	12|14|14|7|8|7	62	10.3333	6	0	0.98	0.67	0	PD	e	PSM
1431	3179-3230_AL_MCF7_R3_strict	MAFL-BioID2-HA	Q9NYL9	TMOD3	Tropomodulin-3 (Ubiquitous tropomodulin) (U-Tmod)	0.897885	45|43|43|54|55|50	290	48.33	6	50|48|49|53|47|52	299	49.8333	6	0	0.97	0.73	0	PD	e	PSM
1432	3179-3230_AL_MCF7_R3_strict	MAFL-BioID2-HA	Q9NYV4	CDK12	Cyclin-dependent kinase 12 (EC 2.7.11.22) (EC 2.7.11.23) (Cdc2-related kinase, arginine/serine-rich) (CrkRS) (Cell division cycle 2-related protein kinase 7) (CDC2-related protein kinase 7) (Cell division protein kinase 12) (hCDK12)	0.846782	9|6|10|14|11|13	63	10.5	6	5|5|6|7|5|5	33	5.5	6	0.07	1.91	0.46	0.07	PD	e	PSM
1433	3179-3230_AL_MCF7_R3_strict	MAFL-BioID2-HA	Q9NZB2	FAM120A	Constitutive coactivator of PPAR-gamma-like protein 1 (Oxidative stress-associated Src activator) (Protein FAM120A)	0.854814	1|0|1|2|2|0	6	1	6	3|5|6|2|2|2	20	3.33333	6	0	0.3	0.74	0	PD	e	PSM
1434	3179-3230_AL_MCF7_R3_strict	MAFL-BioID2-HA	Q9NZC9	SMARCAL1	SWI/SNF-related matrix-associated actin-dependent regulator of chromatin subfamily A-like protein 1 (EC 3.6.4.-) (HepA-related protein) (hHARP) (Sucrose nonfermenting protein 2-like 1)	0.412851	2|0|0|0|0|0	2	0.33	6	0|0|0|0|0|0	0	0.1	6	0.3	3.33	0.26	0.3	PD	e	PSM
1435	3179-3230_AL_MCF7_R3_strict	MAFL-BioID2-HA	Q9NZI5	GRHL1	Grainyhead-like protein 1 homolog (Mammalian grainyhead) (NH32) (Transcription factor CP2-like 2) (Transcription factor LBP-32)	0	4|4|9|5|6|7	35	5.83	6	0|0|0|0|0|0	0	0.1	6	1	58.33	0	1	PD	e	PSM
1436	3179-3230_AL_MCF7_R3_strict	MAFL-BioID2-HA	Q9NZM4	BICRA	BRD4-interacting chromatin-remodeling complex-associated protein (Glioma tumor suppressor candidate region gene 1 protein)	0	2|0|0|0|0|0	2	0.33	6	0|0|0|0|0|0	0	0.1	6	0.3	3.33	0.26	0.3	PD	e	PSM
1437	3179-3230_AL_MCF7_R3_strict	MAFL-BioID2-HA	Q9NZM5	NOP53	Ribosome biogenesis protein NOP53 (Glioma tumor suppressor candidate region gene 2 protein) (Protein interacting with carboxyl terminus 1) (PICT-1) (p60)	0	9|10|10|9|8|10	56	9.33	6	2|1|0|6|8|8	25	4.16667	6	0.04	2.24	0.51	0.04	PD	e	PSM
1438	3179-3230_AL_MCF7_R3_strict	MAFL-BioID2-HA	Q9NZR1	TMOD2	Tropomodulin-2 (Neuronal tropomodulin) (N-Tmod)	0.752664	4|3|5|4|5|5	26	4.33	6	7|6|5|7|5|4	34	5.66667	6	0	0.76	0.74	0	PD	e	PSM
1439	3179-3230_AL_MCF7_R3_strict	MAFL-BioID2-HA	Q9P031	CCDC59	Thyroid transcription factor 1-associated protein 26 (TTF-1-associated protein 26) (Coiled-coil domain-containing protein 59) (TTF-1-associated protein BR2)	0.631296	10|8|11|11|10|12	62	10.33	6	13|12|8|9|9|9	60	10	6	0	1.03	0.7	0	PD	e	PSM
1440	3179-3230_AL_MCF7_R3_strict	MAFL-BioID2-HA	Q9P035	HACD3	Very-long-chain (3R)-3-hydroxyacyl-CoA dehydratase 3 (EC 4.2.1.134) (3-hydroxyacyl-CoA dehydratase 3) (HACD3) (Butyrate-induced protein 1) (B-ind1) (hB-ind1) (Protein-tyrosine phosphatase-like A domain-containing protein 1)	0.867786	1|1|2|0|0|0	4	0.67	6	0|3|0|0|0|0	3	0.5	6	0.14	1.33	0.4	0.14	PD	e	PSM
1441	3179-3230_AL_MCF7_R3_strict	MAFL-BioID2-HA	Q9P0K7	RAI14	Ankycorbin (Ankyrin repeat and coiled-coil structure-containing protein) (Novel retinal pigment epithelial cell protein) (Retinoic acid-induced protein 14)	0.890903	12|10|8|8|4|4	46	7.67	6	5|10|7|8|7|8	45	7.5	6	0	1.02	0.68	0	PD	e	PSM
1442	3179-3230_AL_MCF7_R3_strict	MAFL-BioID2-HA	Q9P0M6	MACROH2A2	Core histone macro-H2A.2 (Histone macroH2A2) (mH2A2)	0.828809	10|7|6|3|2|2	30	5	6	3|1|2|2|2|3	13	2.16667	6	0.6	2.31	0.14	0.6	PD	e	PSM
1443	3179-3230_AL_MCF7_R3_strict	MAFL-BioID2-HA	Q9P0W2	HMG20B	SWI/SNF-related matrix-associated actin-dependent regulator of chromatin subfamily E member 1-related (SMARCE1-related protein) (BRCA2-associated factor 35) (HMG box-containing protein 20B) (HMG domain-containing protein 2) (HMG domain-containing protein HMGX2) (Sox-like transcriptional factor) (Structural DNA-binding protein BRAF35)	0.222923	1|0|0|0|0|0	1	0.17	6	0|0|0|0|0|0	0	0.1	6	0	1.67	0.74	0	PD	e	PSM
1444	3179-3230_AL_MCF7_R3_strict	MAFL-BioID2-HA	Q9P1Z0	ZBTB4	Zinc finger and BTB domain-containing protein 4 (KAISO-like zinc finger protein 1) (KAISO-L1)	0.349576	2|1|1|1|1|1	7	1.17	6	0|0|0|0|0|0	0	0.1	6	0.3	11.67	0.26	0.3	PD	e	PSM
1445	3179-3230_AL_MCF7_R3_strict	MAFL-BioID2-HA	Q9P258	RCC2	Protein RCC2 (RCC1-like protein TD-60) (Telophase disk protein of 60 kDa)	0.940582	6|5|8|9|8|8	44	7.33	6	9|9|8|6|8|7	47	7.83333	6	0	0.94	0.69	0	PD	e	PSM
1446	3179-3230_AL_MCF7_R3_strict	MAFL-BioID2-HA	Q9P275	USP36	Ubiquitin carboxyl-terminal hydrolase 36 (EC 3.4.19.12) (Deubiquitinating enzyme 36) (Ubiquitin thioesterase 36) (Ubiquitin-specific-processing protease 36)	0.784084	5|5|1|4|5|4	24	4	6	1|3|2|2|0|2	10	1.66667	6	0.34	2.4	0.23	0.34	PD	e	PSM
1447	3179-3230_AL_MCF7_R3_strict	MAFL-BioID2-HA	Q9P287	BCCIP	BRCA2 and CDKN1A-interacting protein (P21- and CDK-associated protein 1) (Protein TOK-1)	0.731535	1|1|2|2|2|2	10	1.67	6	5|4|5|2|3|4	23	3.83333	6	0	0.43	0.74	0	PD	e	PSM
1448	3179-3230_AL_MCF7_R3_strict	MAFL-BioID2-HA	Q9P2D1	CHD7	Chromodomain-helicase-DNA-binding protein 7 (CHD-7) (EC 3.6.4.12) (ATP-dependent helicase CHD7)	0.821554	4|3|5|1|2|2	17	2.83	6	2|1|0|0|0|0	3	0.5	6	0.8	5.67	0.05	0.8	PD	e	PSM
1449	3179-3230_AL_MCF7_R3_strict	MAFL-BioID2-HA	Q9P2E9	RRBP1	Ribosome-binding protein 1 (180 kDa ribosome receptor homolog) (RRp) (ES/130-related protein) (Ribosome receptor protein)	0.897139	51|40|52|52|42|43	280	46.67	6	46|41|44|55|60|55	301	50.1667	6	0	0.93	0.73	0	PD	e	PSM
1450	3179-3230_AL_MCF7_R3_strict	MAFL-BioID2-HA	Q9P2I0	CPSF2	Cleavage and polyadenylation specificity factor subunit 2 (Cleavage and polyadenylation specificity factor 100 kDa subunit) (CPSF 100 kDa subunit)	0.891971	8|6|6|4|2|4	30	5	6	7|7|8|2|4|3	31	5.16667	6	0	0.97	0.66	0	PD	e	PSM
1451	3179-3230_AL_MCF7_R3_strict	MAFL-BioID2-HA	Q9P2K3	RCOR3	REST corepressor 3	0.656394	1|1|0|1|1|1	5	0.83	6	0|0|0|0|0|0	0	0.1	6	0	8.33	0.74	0	PD	e	PSM
1452	3179-3230_AL_MCF7_R3_strict	MAFL-BioID2-HA	Q9P2M7	CGN	Cingulin	0.680438	40|39|41|64|57|62	303	50.5	6	59|51|56|43|48|53	310	51.6667	6	0	0.98	0.73	0	PD	e	PSM
1453	3179-3230_AL_MCF7_R3_strict	MAFL-BioID2-HA	Q9P2N5	RBM27	RNA-binding protein 27 (RNA-binding motif protein 27)	0.903545	14|17|15|21|20|19	106	17.67	6	12|11|12|7|9|9	60	10	6	0	1.77	0.65	0	PD	e	PSM
1454	3179-3230_AL_MCF7_R3_strict	MAFL-BioID2-HA	Q9P2R6	RERE	Arginine-glutamic acid dipeptide repeats protein (Atrophin-1-like protein) (Atrophin-1-related protein)	0.125442	2|1|1|0|0|0	4	0.67	6	0|0|0|0|0|0	0	0.1	6	0.3	6.67	0.26	0.3	PD	e	PSM
1455	3179-3230_AL_MCF7_R3_strict	MAFL-BioID2-HA	Q9UBB4	ATXN10	Ataxin-10 (Brain protein E46 homolog) (Spinocerebellar ataxia type 10 protein)	0.760451	1|0|1|0|0|0	2	0.33	6	0|0|0|0|0|0	0	0.1	6	0	3.33	0.74	0	PD	e	PSM
1456	3179-3230_AL_MCF7_R3_strict	MAFL-BioID2-HA	Q9UBB5	MBD2	Methyl-CpG-binding domain protein 2 (Demethylase) (DMTase) (Methyl-CpG-binding protein MBD2)	0.614131	4|3|4|6|6|4	27	4.5	6	0|0|0|0|1|0	1	0.166667	6	1	27	0	1	PD	e	PSM
1457	3179-3230_AL_MCF7_R3_strict	MAFL-BioID2-HA	Q9UBB9	TFIP11	Tuftelin-interacting protein 11 (Septin and tuftelin-interacting protein 1) (STIP-1)	0.89004	1|1|0|1|1|0	4	0.67	6	0|0|0|0|0|0	0	0.1	6	0	6.67	0.74	0	PD	e	PSM
1458	3179-3230_AL_MCF7_R3_strict	MAFL-BioID2-HA	Q9UBC5	MYO1A	Unconventional myosin-Ia (Brush border myosin I) (BBM-I) (BBMI) (Myosin I heavy chain) (MIHC)	0.819342	1|1|0|0|0|0	2	0.33	6	0|1|0|0|0|0	1	0.166667	6	0	2	0.74	0	PD	e	PSM
1459	3179-3230_AL_MCF7_R3_strict	MAFL-BioID2-HA	Q9UBL3	ASH2L	Set1/Ash2 histone methyltransferase complex subunit ASH2 (ASH2-like protein)	0.66311	7|5|6|3|3|3	27	4.5	6	2|2|2|2|2|1	11	1.83333	6	0.5	2.45	0.17	0.5	PD	e	PSM
1460	3179-3230_AL_MCF7_R3_strict	MAFL-BioID2-HA	Q9UBU8	MORF4L1	Mortality factor 4-like protein 1 (MORF-related gene 15 protein) (Protein MSL3-1) (Transcription factor-like protein MRG15)	0.349576	2|2|1|0|0|0	5	0.83	6	0|0|0|0|0|0	0	0.1	6	0.61	8.33	0.12	0.61	PD	e	PSM
1461	3179-3230_AL_MCF7_R3_strict	MAFL-BioID2-HA	Q9UBU9	NXF1	Nuclear RNA export factor 1 (Tip-associated protein) (Tip-associating protein) (mRNA export factor TAP)	0.820054	4|3|4|2|1|2	16	2.67	6	3|2|4|3|1|2	15	2.5	6	0.01	1.07	0.59	0.01	PD	e	PSM
1462	3179-3230_AL_MCF7_R3_strict	MAFL-BioID2-HA	Q9UBW7	ZMYM2	Zinc finger MYM-type protein 2 (Fused in myeloproliferative disorders protein) (Rearranged in atypical myeloproliferative disorder protein) (Zinc finger protein 198)	0.736547	14|11|11|4|4|5	49	8.17	6	3|3|2|0|1|0	9	1.5	6	1	5.44	0	1	PD	e	PSM
1463	3179-3230_AL_MCF7_R3_strict	MAFL-BioID2-HA	Q9UBX3	SLC25A10	Mitochondrial dicarboxylate carrier (Solute carrier family 25 member 10)	0.82075	2|1|1|1|1|1	7	1.17	6	2|2|1|2|2|2	11	1.83333	6	0	0.64	0.63	0	PD	e	PSM
1464	3179-3230_AL_MCF7_R3_strict	MAFL-BioID2-HA	Q9UDY2	TJP2	Tight junction protein ZO-2 (Tight junction protein 2) (Zona occludens protein 2) (Zonula occludens protein 2)	0.833481	25|20|23|28|32|26	154	25.67	6	76|68|67|65|66|68	410	68.3333	6	0	0.38	0.74	0	PD	e	PSM
1465	3179-3230_AL_MCF7_R3_strict	MAFL-BioID2-HA	Q9UEE9	CFDP1	Craniofacial development protein 1 (Bucentaur)	0.642263	3|2|2|1|1|1	10	1.67	6	2|4|5|1|2|1	15	2.5	6	0	0.67	0.64	0	PD	e	PSM
1466	3179-3230_AL_MCF7_R3_strict	MAFL-BioID2-HA	Q9UER7	DAXX	Death domain-associated protein 6 (Daxx) (hDaxx) (ETS1-associated protein 1) (EAP1) (Fas death domain-associated protein)	0.683584	9|5|7|0|0|1	22	3.67	6	3|3|3|1|0|1	11	1.83333	6	0.66	2	0.09	0.66	PD	e	PSM
1467	3179-3230_AL_MCF7_R3_strict	MAFL-BioID2-HA	Q9UFC0	LRWD1	Leucine-rich repeat and WD repeat-containing protein 1 (Centromere protein 33) (CENP-33) (Origin recognition complex-associated protein) (ORC-associated protein) (ORCA)	0.864283	2|4|2|3|3|4	18	3	6	1|0|2|1|2|2	8	1.33333	6	0.23	2.25	0.34	0.23	PD	e	PSM
1468	3179-3230_AL_MCF7_R3_strict	MAFL-BioID2-HA	Q9UG63	ABCF2	ATP-binding cassette sub-family F member 2 (Iron-inhibited ABC transporter 2)	0.779535	2|0|2|0|0|0	4	0.67	6	3|3|3|5|4|5	23	3.83333	6	0	0.17	0.74	0	PD	e	PSM
1469	3179-3230_AL_MCF7_R3_strict	MAFL-BioID2-HA	Q9UGU0	TCF20	Transcription factor 20 (TCF-20) (Nuclear factor SPBP) (Protein AR1) (Stromelysin-1 PDGF-responsive element-binding protein) (SPRE-binding protein)	0.83264	18|12|17|15|13|17	92	15.33	6	3|2|3|1|1|1	11	1.83333	6	1	8.36	0	1	PD	e	PSM
1470	3179-3230_AL_MCF7_R3_strict	MAFL-BioID2-HA	Q9UGU5	HMGXB4	HMG domain-containing protein 4 (HMG box-containing protein 4) (High mobility group protein 2-like 1) (Protein HMGBCG)	0.76899	9|10|11|4|3|3	40	6.67	6	1|2|1|4|3|3	14	2.33333	6	0.94	2.86	0.01	0.94	PD	e	PSM
1471	3179-3230_AL_MCF7_R3_strict	MAFL-BioID2-HA	Q9UHB6	LIMA1	LIM domain and actin-binding protein 1 (Epithelial protein lost in neoplasm)	0.942133	61|57|59|65|76|72	390	65	6	72|74|77|51|63|63	400	66.6667	6	0	0.97	0.73	0	PD	e	PSM
1472	3179-3230_AL_MCF7_R3_strict	MAFL-BioID2-HA	Q9UHB7	AFF4	AF4/FMR2 family member 4 (ALL1-fused gene from chromosome 5q31 protein) (Protein AF-5q31) (Major CDK9 elongation factor-associated protein)	0.808557	3|5|4|3|7|2	24	4	6	5|4|2|2|2|1	16	2.66667	6	0.08	1.5	0.46	0.08	PD	e	PSM
1473	3179-3230_AL_MCF7_R3_strict	MAFL-BioID2-HA	Q9UHD8	SEPTIN9	Septin-9 (MLL septin-like fusion protein MSF-A) (MLL septin-like fusion protein) (Ovarian/Breast septin) (Ov/Br septin) (Septin D1)	0.916428	4|4|5|8|10|11	42	7	6	26|24|26|27|29|28	160	26.6667	6	0	0.26	0.74	0	PD	e	PSM
1474	3179-3230_AL_MCF7_R3_strict	MAFL-BioID2-HA	Q9UHF7	TRPS1	Zinc finger transcription factor Trps1 (Tricho-rhino-phalangeal syndrome type I protein) (Zinc finger protein GC79)	0.617084	13|9|17|14|14|14	81	13.5	6	2|2|2|2|1|1	10	1.66667	6	1	8.1	0	1	PD	e	PSM
1475	3179-3230_AL_MCF7_R3_strict	MAFL-BioID2-HA	Q9UHG0	DCDC2	Doublecortin domain-containing protein 2 (Protein RU2S)	0	1|2|0|0|0|0	3	0.5	6	0|0|0|0|0|0	0	0.1	6	0.3	5	0.26	0.3	PD	e	PSM
1476	3179-3230_AL_MCF7_R3_strict	MAFL-BioID2-HA	Q9UHK0	NUFIP1	Nuclear fragile X mental retardation-interacting protein 1 (Nuclear FMRP-interacting protein 1)	0.397646	2|1|2|1|2|1	9	1.5	6	1|1|1|1|1|3	8	1.33333	6	0.03	1.12	0.53	0.03	PD	e	PSM
1477	3179-3230_AL_MCF7_R3_strict	MAFL-BioID2-HA	Q9UHR4	BAIAP2L1	Brain-specific angiogenesis inhibitor 1-associated protein 2-like protein 1 (BAI1-associated protein 2-like protein 1) (Insulin receptor tyrosine kinase substrate)	0.617084	1|0|0|1|1|2	5	0.83	6	6|4|4|8|8|8	38	6.33333	6	0	0.13	0.74	0	PD	e	PSM
1478	3179-3230_AL_MCF7_R3_strict	MAFL-BioID2-HA	Q9UHR5	SAP30BP	SAP30-binding protein (Transcriptional regulator protein HCNGP)	0.833012	2|1|1|2|2|2	10	1.67	6	3|1|2|1|2|2	11	1.83333	6	0	0.91	0.6	0	PD	e	PSM
1479	3179-3230_AL_MCF7_R3_strict	MAFL-BioID2-HA	Q9UHV7	MED13	Mediator of RNA polymerase II transcription subunit 13 (Activator-recruited cofactor 250 kDa component) (ARC250) (Mediator complex subunit 13) (Thyroid hormone receptor-associated protein 1) (Thyroid hormone receptor-associated protein complex 240 kDa component) (Trap240) (Vitamin D3 receptor-interacting protein complex component DRIP250) (DRIP250)	0	1|2|2|1|0|0	6	1	6	0|0|0|0|0|0	0	0.1	6	0.61	10	0.12	0.61	PD	e	PSM
1480	3179-3230_AL_MCF7_R3_strict	MAFL-BioID2-HA	Q9UHW5	GPN3	GPN-loop GTPase 3 (ATP-binding domain 1 family member C)	0.308233	1|1|0|0|0|0	2	0.33	6	0|0|0|0|0|0	0	0.1	6	0	3.33	0.74	0	PD	e	PSM
1481	3179-3230_AL_MCF7_R3_strict	MAFL-BioID2-HA	Q9UHX1	PUF60	Poly(U)-binding-splicing factor PUF60 (60 kDa poly(U)-binding-splicing factor) (FUSE-binding protein-interacting repressor) (FBP-interacting repressor) (Ro-binding protein 1) (RoBP1) (Siah-binding protein 1) (Siah-BP1)	0.968612	11|8|8|1|2|3	33	5.5	6	14|16|14|9|12|11	76	12.6667	6	0	0.43	0.74	0	PD	e	PSM
1482	3179-3230_AL_MCF7_R3_strict	MAFL-BioID2-HA	Q9UIF8	BAZ2B	Bromodomain adjacent to zinc finger domain protein 2B (hWALp4)	0.125442	4|4|3|2|1|3	17	2.83	6	0|0|0|0|0|0	0	0.1	6	0.99	28.33	0	0.99	PD	e	PSM
1483	3179-3230_AL_MCF7_R3_strict	MAFL-BioID2-HA	Q9UIG0	BAZ1B	Tyrosine-protein kinase BAZ1B (EC 2.7.10.2) (Bromodomain adjacent to zinc finger domain protein 1B) (Williams syndrome transcription factor) (Williams-Beuren syndrome chromosomal region 10 protein) (Williams-Beuren syndrome chromosomal region 9 protein) (hWALp2)	0.92271	6|9|11|6|6|6	44	7.33	6	8|10|10|8|6|5	47	7.83333	6	0	0.94	0.69	0	PD	e	PSM
1484	3179-3230_AL_MCF7_R3_strict	MAFL-BioID2-HA	Q9UJC5	SH3BGRL2	SH3 domain-binding glutamic acid-rich-like protein 2 (Fovea-associated SH3 domain-binding protein)	0.421712	4|5|6|2|2|2	21	3.5	6	6|5|6|4|2|2	25	4.16667	6	0	0.84	0.65	0	PD	e	PSM
1485	3179-3230_AL_MCF7_R3_strict	MAFL-BioID2-HA	Q9UJV9	DDX41	Probable ATP-dependent RNA helicase DDX41 (EC 3.6.4.13) (DEAD box protein 41) (DEAD box protein abstrakt homolog)	0.912738	23|12|15|13|11|14	88	14.67	6	12|11|10|14|17|12	76	12.6667	6	0	1.16	0.69	0	PD	e	PSM
1486	3179-3230_AL_MCF7_R3_strict	MAFL-BioID2-HA	Q9UJX4	ANAPC5	Anaphase-promoting complex subunit 5 (APC5) (Cyclosome subunit 5)	0.620982	1|0|0|0|0|0	1	0.17	6	1|0|1|0|0|0	2	0.333333	6	0	0.5	0.74	0	PD	e	PSM
1487	3179-3230_AL_MCF7_R3_strict	MAFL-BioID2-HA	Q9UK61	TASOR	Protein TASOR (CTCL tumor antigen se89-1) (Retinoblastoma-associated protein RAP140) (Transgene activation suppressor protein)	0	1|2|1|0|0|0	4	0.67	6	0|0|0|0|0|0	0	0.1	6	0.3	6.67	0.26	0.3	PD	e	PSM
1488	3179-3230_AL_MCF7_R3_strict	MAFL-BioID2-HA	Q9UK76	JPT1	Jupiter microtubule associated homolog 1 (Androgen-regulated protein 2) (Hematological and neurological expressed 1 protein) [Cleaved into: Jupiter microtubule associated homolog 1, N-terminally processed]	0	3|1|2|5|5|4	20	3.33	6	10|10|12|10|14|12	68	11.3333	6	0	0.29	0.74	0	PD	e	PSM
1489	3179-3230_AL_MCF7_R3_strict	MAFL-BioID2-HA	Q9UKD1	GMEB2	Glucocorticoid modulatory element-binding protein 2 (GMEB-2) (DNA-binding protein p79PIF) (Parvovirus initiation factor p79) (PIF p79)	0.349576	3|1|4|2|2|1	13	2.17	6	1|0|1|1|0|0	3	0.5	6	0.62	4.33	0.11	0.62	PD	e	PSM
1490	3179-3230_AL_MCF7_R3_strict	MAFL-BioID2-HA	Q9UKD2	MRTO4	mRNA turnover protein 4 homolog (Ribosome assembly factor MRTO4)	0.855421	15|10|12|12|9|9	67	11.17	6	7|6|5|7|7|8	40	6.66667	6	0.01	1.67	0.59	0.01	PD	e	PSM
1491	3179-3230_AL_MCF7_R3_strict	MAFL-BioID2-HA	Q9UKF6	CPSF3	Cleavage and polyadenylation specificity factor subunit 3 (EC 3.1.27.-) (Cleavage and polyadenylation specificity factor 73 kDa subunit) (CPSF 73 kDa subunit) (mRNA 3'-end-processing endonuclease CPSF-73)	0.873333	4|3|3|4|5|4	23	3.83	6	2|4|3|3|1|1	14	2.33333	6	0.03	1.64	0.53	0.03	PD	e	PSM
1492	3179-3230_AL_MCF7_R3_strict	MAFL-BioID2-HA	Q9UKJ3	GPATCH8	G patch domain-containing protein 8	0.769865	4|3|3|0|0|0	10	1.67	6	4|4|3|2|2|1	16	2.66667	6	0	0.63	0.62	0	PD	e	PSM
1493	3179-3230_AL_MCF7_R3_strict	MAFL-BioID2-HA	Q9UKL0	RCOR1	REST corepressor 1 (Protein CoREST)	0.750776	9|13|10|10|8|7	57	9.5	6	2|1|2|1|1|1	8	1.33333	6	1	7.12	0	1	PD	e	PSM
1494	3179-3230_AL_MCF7_R3_strict	MAFL-BioID2-HA	Q9UKM9	RALY	RNA-binding protein Raly (Autoantigen p542) (Heterogeneous nuclear ribonucleoprotein C-like 2) (hnRNP core protein C-like 2) (hnRNP associated with lethal yellow protein homolog)	0.865467	1|3|1|0|0|0	5	0.83	6	1|0|1|0|0|0	2	0.333333	6	0.28	2.5	0.33	0.28	PD	e	PSM
1495	3179-3230_AL_MCF7_R3_strict	MAFL-BioID2-HA	Q9UKN8	GTF3C4	General transcription factor 3C polypeptide 4 (EC 2.3.1.48) (TF3C-delta) (Transcription factor IIIC 90 kDa subunit) (TFIIIC 90 kDa subunit) (TFIIIC90) (Transcription factor IIIC subunit delta)	0.84255	14|9|13|8|7|6	57	9.5	6	4|4|5|5|4|2	24	4	6	0.62	2.38	0.12	0.62	PD	e	PSM
1496	3179-3230_AL_MCF7_R3_strict	MAFL-BioID2-HA	Q9UKV3	ACIN1	Apoptotic chromatin condensation inducer in the nucleus (Acinus)	0.942265	5|8|8|2|1|1	25	4.17	6	7|6|8|3|2|2	28	4.66667	6	0	0.89	0.64	0	PD	e	PSM
1497	3179-3230_AL_MCF7_R3_strict	MAFL-BioID2-HA	Q9UKX7	NUP50	Nuclear pore complex protein Nup50 (50 kDa nucleoporin) (Nuclear pore-associated protein 60 kDa-like) (Nucleoporin Nup50)	0.867518	1|1|0|6|5|5	18	3	6	1|3|1|3|3|3	14	2.33333	6	0.09	1.29	0.44	0.09	PD	e	PSM
1498	3179-3230_AL_MCF7_R3_strict	MAFL-BioID2-HA	Q9UKY1	ZHX1	Zinc fingers and homeoboxes protein 1	0.308233	1|0|1|0|0|0	2	0.33	6	0|0|0|0|0|0	0	0.1	6	0	3.33	0.74	0	PD	e	PSM
1499	3179-3230_AL_MCF7_R3_strict	MAFL-BioID2-HA	Q9UL54	TAOK2	Serine/threonine-protein kinase TAO2 (EC 2.7.11.1) (Kinase from chicken homolog C) (hKFC-C) (Prostate-derived sterile 20-like kinase 1) (PSK-1) (PSK1) (Prostate-derived STE20-like kinase 1) (Thousand and one amino acid protein kinase 2)	0.125442	4|3|2|0|1|0	10	1.67	6	1|1|0|0|0|0	2	0.333333	6	0.77	5	0.05	0.77	PD	e	PSM
1500	3179-3230_AL_MCF7_R3_strict	MAFL-BioID2-HA	Q9ULC4	MCTS1	Malignant T-cell-amplified sequence 1 (MCT-1) (Multiple copies T-cell malignancies)	0.617084	1|1|1|2|2|2	9	1.5	6	1|1|1|1|1|3	8	1.33333	6	0.03	1.12	0.53	0.03	PD	e	PSM
1501	3179-3230_AL_MCF7_R3_strict	MAFL-BioID2-HA	Q9ULG1	INO80	Chromatin-remodeling ATPase INO80 (hINO80) (EC 3.6.4.-) (DNA helicase-related INO80 complex homolog 1) (DNA helicase-related protein INO80) (INO80 complex subunit A)	0.308233	4|3|4|1|1|0	13	2.17	6	0|0|0|0|0|0	0	0.1	6	0.99	21.67	0	0.99	PD	e	PSM
1502	3179-3230_AL_MCF7_R3_strict	MAFL-BioID2-HA	Q9ULJ6	ZMIZ1	Zinc finger MIZ domain-containing protein 1 (PIAS-like protein Zimp10) (Retinoic acid-induced protein 17)	0	1|2|0|1|0|0	4	0.67	6	0|0|0|0|0|0	0	0.1	6	0.3	6.67	0.26	0.3	PD	e	PSM
1503	3179-3230_AL_MCF7_R3_strict	MAFL-BioID2-HA	Q9ULJ8	PPP1R9A	Neurabin-1 (Neurabin-I) (Neural tissue-specific F-actin-binding protein I) (Protein phosphatase 1 regulatory subunit 9A)	0.647592	1|1|3|3|2|1	11	1.83	6	1|1|1|2|2|1	8	1.33333	6	0.08	1.38	0.45	0.08	PD	e	PSM
1504	3179-3230_AL_MCF7_R3_strict	MAFL-BioID2-HA	Q9ULL5	PRR12	Proline-rich protein 12	0.397646	5|1|3|1|2|3	15	2.5	6	0|0|0|0|0|0	0	0.1	6	0.99	25	0	0.99	PD	e	PSM
1505	3179-3230_AL_MCF7_R3_strict	MAFL-BioID2-HA	Q9ULM3	YEATS2	YEATS domain-containing protein 2	0.802572	2|3|1|0|0|0	6	1	6	0|0|0|0|0|0	0	0.1	6	0.63	10	0.1	0.63	PD	e	PSM
1506	3179-3230_AL_MCF7_R3_strict	MAFL-BioID2-HA	Q9ULU4	ZMYND8	Protein kinase C-binding protein 1 (Cutaneous T-cell lymphoma-associated antigen se14-3) (CTCL-associated antigen se14-3) (Rack7) (Zinc finger MYND domain-containing protein 8)	0.810208	16|10|12|6|9|5	58	9.67	6	6|4|3|2|1|3	19	3.16667	6	0.88	3.05	0.03	0.88	PD	e	PSM
1507	3179-3230_AL_MCF7_R3_strict	MAFL-BioID2-HA	Q9ULV0	MYO5B	Unconventional myosin-Vb	0.814203	58|54|64|56|57|57	346	57.67	6	79|75|77|57|64|60	412	68.6667	6	0	0.84	0.74	0	PD	e	PSM
1508	3179-3230_AL_MCF7_R3_strict	MAFL-BioID2-HA	Q9ULV4	CORO1C	Coronin-1C (Coronin-3) (hCRNN4)	0.935408	12|10|13|32|34|29	130	21.67	6	16|16|16|22|24|29	123	20.5	6	0	1.06	0.71	0	PD	e	PSM
1509	3179-3230_AL_MCF7_R3_strict	MAFL-BioID2-HA	Q9ULW0	TPX2	Targeting protein for Xklp2 (Differentially expressed in cancerous and non-cancerous lung cells 2) (DIL-2) (Hepatocellular carcinoma-associated antigen 519) (Hepatocellular carcinoma-associated antigen 90) (Protein fls353) (Restricted expression proliferation-associated protein 100) (p100)	0.907203	1|2|1|9|8|9	30	5	6	1|2|1|8|8|9	29	4.83333	6	0	1.03	0.62	0	PD	e	PSM
1510	3179-3230_AL_MCF7_R3_strict	MAFL-BioID2-HA	Q9UM00	TMCO1	Calcium load-activated calcium channel (CLAC channel) (Transmembrane and coiled-coil domain-containing protein 1) (Transmembrane and coiled-coil domains protein 4) (Xenogeneic cross-immune protein PCIA3)	0.631296	1|1|1|1|1|1	6	1	6	0|0|0|1|1|1	3	0.5	6	0	2	0.74	0	PD	e	PSM
1511	3179-3230_AL_MCF7_R3_strict	MAFL-BioID2-HA	Q9UM54	MYO6	Unconventional myosin-VI (Unconventional myosin-6)	0.873864	107|106|114|92|97|104	620	103.33	6	127|123|126|97|93|91	657	109.5	6	0	0.94	0.73	0	PD	e	PSM
1512	3179-3230_AL_MCF7_R3_strict	MAFL-BioID2-HA	Q9UMS4	PRPF19	Pre-mRNA-processing factor 19 (EC 2.3.2.27) (Nuclear matrix protein 200) (PRP19/PSO4 homolog) (hPso4) (RING-type E3 ubiquitin transferase PRP19) (Senescence evasion factor)	0.952866	17|12|16|14|14|13	86	14.33	6	18|14|14|15|16|14	91	15.1667	6	0	0.95	0.72	0	PD	e	PSM
1513	3179-3230_AL_MCF7_R3_strict	MAFL-BioID2-HA	Q9UN81	L1RE1	LINE-1 retrotransposable element ORF1 protein (L1ORF1p) (LINE retrotransposable element 1) (LINE1 retrotransposable element 1)	0	13|8|15|15|16|11	78	13	6	9|7|6|18|13|15	68	11.3333	6	0	1.15	0.7	0	PD	e	PSM
1514	3179-3230_AL_MCF7_R3_strict	MAFL-BioID2-HA	Q9UN86	G3BP2	Ras GTPase-activating protein-binding protein 2 (G3BP-2) (GAP SH3 domain-binding protein 2)	0.878444	3|2|4|4|4|5	22	3.67	6	9|10|12|11|6|10	58	9.66667	6	0	0.38	0.74	0	PD	e	PSM
1515	3179-3230_AL_MCF7_R3_strict	MAFL-BioID2-HA	Q9UNS2	COPS3	COP9 signalosome complex subunit 3 (SGN3) (Signalosome subunit 3) (JAB1-containing signalosome subunit 3)	0.801918	1|0|1|1|0|0	3	0.5	6	2|1|3|1|1|0	8	1.33333	6	0	0.38	0.74	0	PD	e	PSM
1516	3179-3230_AL_MCF7_R3_strict	MAFL-BioID2-HA	Q9UNX4	WDR3	WD repeat-containing protein 3	0.774788	10|9|9|4|6|8	46	7.67	6	3|2|3|5|4|3	20	3.33333	6	0.37	2.3	0.21	0.37	PD	e	PSM
1517	3179-3230_AL_MCF7_R3_strict	MAFL-BioID2-HA	Q9UPN3	MACF1	Microtubule-actin cross-linking factor 1, isoforms 1/2/3/5 (620 kDa actin-binding protein) (ABP620) (Actin cross-linking family protein 7) (Macrophin-1) (Trabeculin-alpha)	0.85814	4|1|2|3|4|3	17	2.83	6	10|12|10|16|19|19	86	14.3333	6	0	0.2	0.74	0	PD	e	PSM
1518	3179-3230_AL_MCF7_R3_strict	MAFL-BioID2-HA	Q9UPN4	CEP131	Centrosomal protein of 131 kDa (5-azacytidine-induced protein 1) (Pre-acrosome localization protein 1)	0	1|0|1|2|0|0	4	0.67	6	4|3|3|2|3|4	19	3.16667	6	0	0.21	0.74	0	PD	e	PSM
1519	3179-3230_AL_MCF7_R3_strict	MAFL-BioID2-HA	Q9UPN9	TRIM33	E3 ubiquitin-protein ligase TRIM33 (EC 2.3.2.27) (Ectodermin homolog) (RET-fused gene 7 protein) (Protein Rfg7) (RING-type E3 ubiquitin transferase TRIM33) (Transcription intermediary factor 1-gamma) (TIF1-gamma) (Tripartite motif-containing protein 33)	0.622066	6|7|6|2|2|3	26	4.33	6	0|0|0|0|0|0	0	0.1	6	1	43.33	0	1	PD	e	PSM
1520	3179-3230_AL_MCF7_R3_strict	MAFL-BioID2-HA	Q9UPT8	ZC3H4	Zinc finger CCCH domain-containing protein 4	0.878015	5|4|6|7|8|8	38	6.33	6	13|12|13|7|11|10	66	11	6	0	0.58	0.74	0	PD	e	PSM
1521	3179-3230_AL_MCF7_R3_strict	MAFL-BioID2-HA	Q9UPT9	USP22	Ubiquitin carboxyl-terminal hydrolase 22 (EC 3.4.19.12) (Deubiquitinating enzyme 22) (Ubiquitin thioesterase 22) (Ubiquitin-specific-processing protease 22)	0.518371	3|1|2|1|0|0	7	1.17	6	1|1|2|0|0|0	4	0.666667	6	0.26	1.75	0.33	0.26	PD	e	PSM
1522	3179-3230_AL_MCF7_R3_strict	MAFL-BioID2-HA	Q9UQ35	SRRM2	Serine/arginine repetitive matrix protein 2 (300 kDa nuclear matrix antigen) (Serine/arginine-rich splicing factor-related nuclear matrix protein of 300 kDa) (SR-related nuclear matrix protein of 300 kDa) (Ser/Arg-related nuclear matrix protein of 300 kDa) (Splicing coactivator subunit SRm300) (Tax-responsive enhancer element-binding protein 803) (TaxREB803)	0.974009	86|71|100|9|8|7	281	46.83	6	61|62|62|14|16|15	230	38.3333	6	0	1.22	0.7	0	PD	e	PSM
1523	3179-3230_AL_MCF7_R3_strict	MAFL-BioID2-HA	Q9UQ80	PA2G4	Proliferation-associated protein 2G4 (Cell cycle protein p38-2G4 homolog) (hG4-1) (ErbB3-binding protein 1)	0.933925	3|6|4|6|11|10	40	6.67	6	2|2|3|10|9|8	34	5.66667	6	0	1.18	0.64	0	PD	e	PSM
1524	3179-3230_AL_MCF7_R3_strict	MAFL-BioID2-HA	Q9UQ88	CDK11A	Cyclin-dependent kinase 11A (EC 2.7.11.22) (Cell division cycle 2-like protein kinase 2) (Cell division protein kinase 11A) (Galactosyltransferase-associated protein kinase p58/GTA) (PITSLRE serine/threonine-protein kinase CDC2L2)	0.841957	2|3|3|0|3|0	11	1.83	6	5|4|4|2|5|3	23	3.83333	6	0	0.48	0.74	0	PD	e	PSM
1525	3179-3230_AL_MCF7_R3_strict	MAFL-BioID2-HA	Q9UQB8	BAIAP2	Brain-specific angiogenesis inhibitor 1-associated protein 2 (BAI-associated protein 2) (BAI1-associated protein 2) (Protein BAP2) (Fas ligand-associated factor 3) (FLAF3) (Insulin receptor substrate p53/p58) (IRS-58) (IRSp53/58) (Insulin receptor substrate protein of 53 kDa) (IRSp53) (Insulin receptor substrate p53)	0.468186	1|0|1|0|1|0	3	0.5	6	7|7|8|10|11|8	51	8.5	6	0	0.06	0.74	0	PD	e	PSM
1526	3179-3230_AL_MCF7_R3_strict	MAFL-BioID2-HA	Q9UQR0	SCML2	Sex comb on midleg-like protein 2	0.835447	2|2|1|0|0|0	5	0.83	6	1|1|1|0|0|0	3	0.5	6	0.22	1.67	0.35	0.22	PD	e	PSM
1527	3179-3230_AL_MCF7_R3_strict	MAFL-BioID2-HA	Q9UQR1	ZNF148	Zinc finger protein 148 (Transcription factor ZBP-89) (Zinc finger DNA-binding protein 89)	0.843766	4|6|4|10|8|9	41	6.83	6	1|0|1|5|3|4	14	2.33333	6	0.72	2.93	0.07	0.72	PD	e	PSM
1528	3179-3230_AL_MCF7_R3_strict	MAFL-BioID2-HA	Q9Y221	NIP7	60S ribosome subunit biogenesis protein NIP7 homolog (KD93)	0.704216	2|3|2|3|4|4	18	3	6	4|3|2|5|4|4	22	3.66667	6	0	0.82	0.66	0	PD	e	PSM
1529	3179-3230_AL_MCF7_R3_strict	MAFL-BioID2-HA	Q9Y224	RTRAF	RNA transcription, translation and transport factor protein (CLE7 homolog) (CLE) (hCLE)	0	2|1|1|2|2|2	10	1.67	6	4|4|5|4|4|4	25	4.16667	6	0	0.4	0.74	0	PD	e	PSM
1530	3179-3230_AL_MCF7_R3_strict	MAFL-BioID2-HA	Q9Y230	RUVBL2	RuvB-like 2 (EC 3.6.4.12) (48 kDa TATA box-binding protein-interacting protein) (48 kDa TBP-interacting protein) (51 kDa erythrocyte cytosolic protein) (ECP-51) (INO80 complex subunit J) (Repressing pontin 52) (Reptin 52) (TIP49b) (TIP60-associated protein 54-beta) (TAP54-beta)	0.965063	27|26|28|20|19|22	142	23.67	6	16|19|22|11|11|13	92	15.3333	6	0	1.54	0.69	0	PD	e	PSM
[truncated: 45,573 more rows]

## Sheet: MDA-MB-231
	Experiment	Bait	Prey	Gene	Description	CRAP score	T count	T sum	T mean	T replicates	C count	C sum	C mean	C replicates	p mean	FC	BFDR	SAINTe score	Soft	SAINT	Variable
[truncated: 39,267 more rows]
