# Supplementary material for: MAF amplification licenses ERα through epigenetic remodelling to drive breast cancer metastasis
Source: Nat Cell Biol. 2023 Nov 9;25(12):1833–47. doi: 10.1038/s41556-023-01281-y (PMC10709142; doi:10.1038/s41556-023-01281-y)
Supplement: Supplementary file 8 — TaqMan probes. [file 41556_2023_1281_MOESM8_ESM.xlsx]

## Sheet: Supplementary Table 7
Gene Symbol	ID	Supplier
GAPDH	Hs02786624_g1	Applied Biosystems
B2M	Hs99999907_m1	Applied Biosystems
MAF	Hs00193519_m1	Applied Biosystems
FGF18	Hs00818572_m1	Applied Biosystems
JAG1	Hs00164982_m1	Applied Biosystems
PTHLH	Hs00174969_m1	Applied Biosystems
SOX9	Hs00165814_m1	Applied Biosystems
GREB1	Hs00536409_m1	Applied Biosystems
TMEM2	Hs00910521_m1	Applied Biosystems
TGFA	Hs00608187_m1	Applied Biosystems
JAK1	Hs01026983_m1	Applied Biosystems
SHH	Hs00179843_m1	Applied Biosystems
PGR	Hs01556702_m1	Applied Biosystems
CCDN1	Hs00277039_m1	Applied Biosystems
FGF18	Mm00433286_m1	Applied Biosystems
SOX9	Mm00448840_m1	Applied Biosystems
GAPDH	Mm99999915_g1	Applied Biosystems
