# Supplementary material for: MAF amplification licenses ERα through epigenetic remodelling to drive breast cancer metastasis
Source: Nat Cell Biol. 2023 Nov 9;25(12):1833–47. doi: 10.1038/s41556-023-01281-y (PMC10709142; doi:10.1038/s41556-023-01281-y)
Supplement: Supplementary file 9 — Statistical source data. [file 41556_2023_1281_MOESM9_ESM.xlsx]

## Sheet: Hoja1
FIGURE 1
1b																														1c
DAYS	MCF7 Mock														MCF7 MAF															MCF7 Mock	MCF7 MAF
0	1000	1000	1000	1000	1000	1000	1000	1000	1000	1000	1000	1000	1000	1000	1000	1000	1000	1000	1000	1000	1000	1000	1000	1000	1000	1000	1000	1000		-47	-170
1	436	1180	1140	1430	3340	2600	1060	560	1360	1420	1540	463	694	1270	3350	675	3080	3990	945	1440	751	1660	568	714	2580	2320	1840	966		-55.5	4490
8	-114	-160	-211	131	-98.7	-35.9	8.28	110	11000	6240	41.8	21.5	338	12600	654	2950	6630	38200	530	24100	4310	209	14400	4240	86000	50400	30700	15100		-239	6510
15	278	308	489	541	545	265	151	114	5990	16000	157	284	892	46000	269	4970	2680	91100	3980	84500	37500	375	91100	10400	568000	587000	158000	83100		-438	92200
24	3370	1400	5400	2630	259	2380	2380	771	8650	46400	804	1090	3090	363000	10	8390	6660	297000	9260	161000	249000	663	175000	5610	796000	2330000	509000	657000		-57.4	-16600
29	-1030	-1170	-1840	-1980	-1550	-821	-467	-182	18100	121000	-123	-256	1010	710000	-870	22400	-5300	259000	1350	496000	511000	1000	812000	4620	1750000	3080000	885000	1690000		-98.1	611000
35	106	181	320	367	383	164	101	78.2	49000	415000	712	901	3680	1070000	274	65800	9710	780000	12800	738000	2420000	5710	1790000	19500	2070000	7680000	3610000	4280000		119	2880000
42	-467	-848	-1090	-1720	-1340	-788	1390	-93.8	98500	1060000	1900	871	2430	1000000	-364	171000	12000	881000	25800	559000	4660000	54400	2420000	35700	6430000	7850000	5210000	6290000		84.5	4530
49	-117	-85.9	-189	-232	-94.4	-68.8	-1360	-519	235000	3200000	448	-1570	61.9	1570000	-576	387000	9490	1380000	10000	1260000	7470000	9280	2020000	23900	10600000	25000000	7900000	9150000		-1990	1140000
56	173	156	290	201	572	242	67	382	578000	2480000	1150	706	3730	1720000	630	1920000	12200	1330000	16200	1950000	17600000	30600	8380000	68700	13400000	9480000	13600000	12200000		97400	5120
																														20.3	691000
																														96	3460000
1j																		1k												1950	2990000
																														72600	780000
DAYS	mTB Ad-ctrl						mTB Ad-cre											mTB Ad-ctrl	mTB Ad-cre											Mann-Whitney unpaired two-tailed test
0	1000	1000	1000	1000	1000	1000	1000	1000	1000	1000	1000	1000	1000	1000	1000	1000		1.25	565											p=0.0025
1	175	72.3	17.2	18.4	26	57.8	132	181	76.1	109	192	219	69.5	53.2	116	66.6		0.853	684
7	18.2	24.7	6.34	9.57	9.83	20	61.3	64.7	78.1	75.5	187	190	94.4	66.4	92.6	79.9		0.0589	12.8
13	3.94	3.2	1.38	1.03	5.66	9.32	-4.67	2.16	1.37	97.8	4.97	82.3	146	44.8	24	36.9		0.111	11
20	0.988	-0.0284	0.53	0.247	2.48	6.78	2.21	-11.6	13.1	54.9	-17.8	18.6	19.9	7.58	28.6	20.8		0.044	44.7
27	1.94	0.8	0.555	0.52	1.97	4.29	-5.45	-14.9	10	152	66.2	46.6	4.62	7.59	40.1	21.4		0.522	27.6
34	0.958	0.619	0.529	0.453	0.843	2.14	8.28	24.2	59.7	259	645	1040	101	62.2	84.5	95.8		Mann-Whitney unpaired two-tailed test
																		p=0.0022
1l				1m
	Metastasis	No metastasis					MAF PBS	MAF ZOL
MAF PBS	5	4		Number of extraeskeletal metastasis			14	26
MAF ZOL	8	1
Chi-square Fisher's exact two-sided test
p=0.2941
