# Supplementary material for: MAF amplification licenses ERα through epigenetic remodelling to drive breast cancer metastasis
Source: Nat Cell Biol. 2023 Nov 9;25(12):1833–47. doi: 10.1038/s41556-023-01281-y (PMC10709142; doi:10.1038/s41556-023-01281-y)
Supplement: Supplementary file 11 — Statistical source data. [file 41556_2023_1281_MOESM11_ESM.xlsx]

## Sheet: Hoja1
FIGURE 2
2d
Replicate 1	ER	ER Normalized to input	Replicate 2	ER	ER Normalized to input	Replicate 3	ER	ER Normalized to input
HA-MAFS input	81702.2	0.603105	HA-MAFS input	47008.3	0.393178	HA-MAFS input	80361.1	0.725149
HA-MAFS IP	49275		HA-MAFS IP	18482.7		HA-MAFS IP	58273.7
HA-MAFL input	62695	0.912334	HA-MAFL input	58475.8	0.21202	HA-MAFL input	62011.2	1.02392
HA-MAFL IP	57198.8		HA-MAFL IP	12398.1		HA-MAFL IP	63494.4
								Two-tailed Wilcoxon signed-rank test
								p=0.7
2f
	HA-MAF										ER										HA-MAF/ER												HA-MAF/ER + PROTAC
Replicate 1	0	0.166667	0	0	0	0.047619	0.0416667	0	1.25	0.294118	0	0	0.0833333	0	0	0	0	0	0	0	5	38.25	25.7273	18.9615	41.8571	25.7895	5.125	7.32143	20.9167	5.63158			0	0	0.416667	0.333333	1.73333	0.0714286	0	0	4.5	0.0769231
Replicate 2	0	0.0714286	0	0	0	0	0	0	0.0909091	0	0	0	0.1	0	0	0	0	0	0.0434783	0	42.3684	35	28.2857	39.6667	85.5556	84.2727	30.6923	37.0625	28.4762	30.4118			9.88889	1.33333	0	0	0.333333	15.2	20.7143	2.30769	0.142857	0
Replicate 3	0.0714286	0.05	0	0.0434783	0	0	0	0.0714286	0		0.0666667	0.0454545	0.0909091	0.0555556	0	0	0	0.0625	0	0	32.7778	12.0909	4.80952	8.71429	5.29412	9.09091	12.8947	19.5714	8.47826	6.78947	14.3846	26.0667	0.0714286	0.125	0.133333	0.05	0.111111	0.529412	0	0	0	0	0	0
	Two-tailed Wilcoxon signed-rank test
	p<2.2e-16
