# Supplementary material for: MAF amplification licenses ERα through epigenetic remodelling to drive breast cancer metastasis
Source: Nat Cell Biol. 2023 Nov 9;25(12):1833–47. doi: 10.1038/s41556-023-01281-y (PMC10709142; doi:10.1038/s41556-023-01281-y)
Supplement: Supplementary file 13 — Statistical source data. [file 41556_2023_1281_MOESM13_ESM.xlsx]

## Sheet: Hoja1
FIGURE 3
3c
	Mock HD						MAF HD						Mock E2						MAF E2								Unpaired two-tailed t-test
MUCL	1	1	1				4.0702	3.3646	5.3939				0.958	0.7404	1.1261				4.77	4.3846	5.5378					MUCL	Mock vs MAF	p=0.0314	Mock E2 vs MAF E2		p=0.0039
SPANXA1	1	1	1				0.3042	0.2978	0.34				0.9496	1.0243	1.0096				0.2751	0.3237	0.3355					SPANXA1	Mock vs MAF	p=0.0004	Mock E2 vs MAF E2		p<0.0001
PGR	1	1	1	1	1		0.841	0.789	0.967	0.95	0.699		2.327	2.225	3.185	3.325	2.781		2.189	2.015	2.495	3.019	2.145			PGR	Mock vs Mock E2	p<0.0001	MAF vs MAF E2		p<0.0001
CCND1	1	1	1	1	1		0.899	0.976	1.073	0.995	0.691		1.469	1.559	2.014	1.557	1.131		1.407	1.605	1.688	1.665	1.084			CCND1	Mock vs Mock E2	p=0.0047	MAF vs MAF E2		p=0.0025
GREB1	1	1	1	1	1	1	0.8476	1.1166	0.8053	1.1181	0.9349	1.0289	1.9701	2.3512	1.9983	2.2808	2.1891	2.3479	2.3016	3.0619	2.2009	2.4727	2.2294	2.1313		GREB1	Mock vs Mock E2	p<0.0001	MAF vs MAF E2		p<0.0001
BMF	1	1	1				0.9652	0.7043	0.9181				0.4975	0.4059	0.4561				0.549	0.6267	0.5598					BMF	Mock vs Mock E2	p=0.0023	MAF vs MAF E2		p=0.0610
NFATC4	1	1	1				0.5543	0.6789	0.8989				0.6672	0.6958	0.7057				0.5811	0.6398	0.7832					NFATC4	Mock vs MAF	p=0.1029	Mock vs Mock E2		p=0.0014	Mock vs MAF E2		p=0.0312
3e
	Mock HD									MAF HD									Mock E2									MAF E2											Unpaired two-tailed t-test
FGF18	1	1	1	1	1	1	1	1	1	1.2318	1.3945	1.2816	1.1083	1.0742	1.3751	1.1968	1.1275	1.1782	1.4326	1.5622	1.4752	1.7476	1.774	1.5985	2.0122	2.0892	2.1291	1.8606	2.5816	1.9037	1.7687	2.0246	1.9176	2.3409	2.1816	2.1926		FGF18	MAF vs MAF E2	p=0.0001	Mock E2 vs MAF E2		p=0.0178
PTHLH	1	1	1	1	1	1	1	1		1.7648	1.8157	1.815	2.2454	1.8499	2.1233	2.1799	2.135		1.6526	1.4774	1.4025	1.38	1.4337	1.7744	1.7267	1.6088		2.1939	2.9856	1.8951	2.719	2.5328	3.3776	3.2439	2.5676			PTHLH	MAF vs MAF E2	p=0.0053	Mock E2 vs MAF E2		p=0.0003
JAG1	1	1	1	1	1	1	1	1		1.2972	1.2703	1.2666	1.2914	1.0673	1.2064	1.0675	0.9163		0.8939	0.9603	0.9754	1.0182	0.9223	1.0822	1.0611	0.9913		1.4707	1.3375	1.2804	1.2708	1.4926	1.425	1.6022	1.2159			JAG1	MAF vs MAF E2	p=0.0072	Mock E2 vs MAF E2		p=0.0001
TMEM2	1	1	1	1	1	1	1	1		0.914949	1.15132	1.35306	0.610946	1.00365	0.467993	1.12499	1.40317		0.613091	1.37097	1.7237	1.16049	1.72899	1.45112	1.40499	1.46252		1.28297	2.7313	2.51178	1.56586	1.45956	1.39237	1.95188				TMEM2	MAF vs MAF E2	p=0.0038	Mock E2 vs MAF E2		p=0.0714
TGFA	1	1	1	1	1	1	1			1.23205	1.12434	1.71947	1.48162	0.878095	1.26526	1.32096			1.33996	2.03224	1.60864	1.6465	1.72899	1.31957				1.77955	2.10991	2.12813	1.6268	1.62715	2.54639	2.64556				TGFA	MAF vs MAF E2	p=0.0013	Mock E2 vs MAF E2		p=0.0426
JAK1	1	1	1	1	1	1				0.975707	0.949257	0.923894	0.944118	0.646844	0.932899				1.06741	1.11605	1.19146	1.28857	1.08662	1.21896				1.19237	1.68575	1.36412	1.25519	1.38221	1.36611					JAK1	MAF vs MAF E2	p=0.0002	Mock E2 vs MAF E2		p=0.0210
SHH	1	1	1	1	1	1	1			1.15184	0.943376	0.720511	0.356278	0.500663	1.22932	0.797551	0.943607		1.31235	1.75566	0.77717	1.15146	1.13967	1.17504	1.18965	0.93406		1.6083	1.68575	1.1115	1.11459	2.22552	1.61339	1.73922				SHH	MAF vs MAF E2	p=0.0009	Mock E2 vs MAF E2		p=0.0361
