# Supplementary material for: MAF amplification licenses ERα through epigenetic remodelling to drive breast cancer metastasis
Source: Nat Cell Biol. 2023 Nov 9;25(12):1833–47. doi: 10.1038/s41556-023-01281-y (PMC10709142; doi:10.1038/s41556-023-01281-y)
Supplement: Supplementary file 14 — Statistical source data. [file 41556_2023_1281_MOESM14_ESM.xlsx]

## Sheet: Hoja1
FIGURE 4
4e
	Mock sgScramble HD						Mock sgRNA HD						MAF sgScramble HD						MAF sgRNA HD						Mock sgScramble E2						Mock sgRNA E2						MAF sgScramble E2						MAF sgRNA E2
PTHLH	1	1	1	1	1		1.04	0.68	0.83	1.14	1.16		1.78	2.88	3.07	2.44	1.64		1.48	1.37	1.8	1.75	1.38		1.33	2.73	3.2	2.22	1.52		1.34	2.74	2.17	2.66	1.9		2.64	7.39	5.41	5.23	4.59		2.41	3.37	3.41	4.33	3.61
JAG1	1	1	1	1	1	1	0.64	1	1.07	0.9	0.94	0.81	1.34	2.85	2.35	1.74	1.07	2.01	1.06	1.55	1.51	1.17	0.76	0.81	1.26	1.56	1.53	1.17	1.1	1.3	0.96	1.74	1.5	1.51	1.43	1.27	2.01	3.19	2.85	2.37	1.92	1.7	1.4	2.48	2.35	1.29	1.07	1.16
	Unpaired one-tailed t-test
PTHLH	MAF sgScramble HD vs MAF sgRNA HD				p=0.0139	MAF sgScramble E2 vs MAF sgRNA E2				p=0.0418
JAG1	MAF sgScramble HD vs MAF sgRNA HD				p=0.0317	MAF sgScramble E2 vs MAF sgRNA E2				p=0.0333
