# Supplementary material for: MAF amplification licenses ERα through epigenetic remodelling to drive breast cancer metastasis
Source: Nat Cell Biol. 2023 Nov 9;25(12):1833–47. doi: 10.1038/s41556-023-01281-y (PMC10709142; doi:10.1038/s41556-023-01281-y)
Supplement: Supplementary file 15 — Statistical source data. [file 41556_2023_1281_MOESM15_ESM.xlsx]

## Sheet: Hoja1
FIGURE 7
7c
	HA-MAF										KDM1A										HA-MAF/KDM1A + shSc														HA-MAF/KDM1A + shKDM1A-1														HA-MAF/KDM1A + shKDM1A-2
Replicate 1	1.05263	0.48	0.133333	0.111111	0	0.238095	0.25	0.454545	0.363636	0.551724	4.45	4.09091	0	6.2	7.85714	3.2	3.21739	4.48	1.78261	1.57143	38.5882	23.5667	22.8235	24	33	31.5263	52.9048	60.9545	55.1765	26.44					9.66667	4.66667	6.85714	7.875	10.8235	8.94444	6.55556	7.38889	11.2941	3.95454					12.9375
Replicate 2	0.684211	0.545454	0.388889	1.05	0.826087	0.666667	0.4	0.363636	0.481482	0.833333	3.44	0.105263	4.42105	1.81818	2.90909	2.6875	2.07692	1.54167	1.81818	2.86957	28.8667	23.8889	36.8125	36.96	32.1579	34.7143	28.1429	31.4	35.087	31.2632					7.32353	13.5455	7.2	5.11538	6.10526	8.89474	7.29167	6.76923	7.95652	9.04348					9.96
Replicate 3	0	0	0	0	0.047619	0	0	0	0	0	0.047619	0.0909091	0.333333	0.0454545	0.0588235	0	0	0	0.0588235	0	39.7778	41.0588	58.76	74.6154	38.75	62.4286	37.3913	34.9565	66.7273	80.6316	81.95	105.923	11.1053	28.9	40.5385	14.125	32.4167	41.6	57.8889	2.8	4.5	14.0909	26.2857	89.1667	7.57143	25.6667	21.875	51.5	17.4615
	Two-tailed Wilcoxon signed-rank test
shSc vs shKDM1A-1	p=0,01424
shSc vs shKDM1A-2	p=0,01372
7e
	MAF shScr E2									MAF shKDM1A E2									p-value	Two-tailed unpaired t-test
FGF18	1	1	1	1	1					0.0199539	0.00104572	0.00174071	0.0604588	0.00132461					<0,0001
JAG1	1	1	1	1						0.809413	1.10294	0.876601	0.906782						0.2119
PTHLH	1	1	1	1	1					0.302067	0.215679	0.167418	0.427041	0.147516					<0,0001
SOX9	1	1	1	1						0.529428	0.571006	0.469768	0.40076						<0,0001
TMEM2	1	1	1							0.625304	0.55484	0.352135							0.0039
TGFA	1	1	1							1.23648	1.0362	1.34251							0.08
JAK1	1	1	1							0.530563	0.568625	0.577603							<0,0001
SHH	1	1	1	1						0.110492	0.0385393	0.155999	0.0650712						<0,0001
7h
Treatment	Cell line	ROI	DAY1	DAY6	DAY9	DAY15	DAY22	DAY29	DAY36	DAY43		Treatment	Cell line	ROI	DAY1	DAY6	DAY9	DAY15	DAY22	DAY29	DAY36	DAY43
DMSO	MCF7_MAFL	ROI 1	1	5.00437	4.70704	19.2392	48.5243	368.605	462.178	600.896		ORY-1001	MCF7_MAFL	ROI 5	1	2.5209	0.484188	4.59833	3.62777	20.9996	8.33515	71.4286
DMSO	MCF7_MAFL	ROI 2	1	4.99903	4.33462	24.6132	100.29	402.128	420.89	496.712		ORY-1001	MCF7_MAFL	ROI 6	1	2.875	1.15609	5.26015	6.39594	38.4835	29.8223	58.2868
DMSO	MCF7_MAFL	ROI 7	1	0.7859	0.905709	4.11289	6.99827	43.9446	47.3183	83.5208		ORY-1001	MCF7_MAFL	ROI 11	1	0.0921232	0.281469	1.12156	4.76283	21.5235	23.6629	18.9843
DMSO	MCF7_MAFL	ROI 8	1	4.2113	7.24635	56.3973	290.847	913.34	1123.66	1211.3		ORY-1001	MCF7_MAFL	ROI 12	1	4.15867	0.401845	3.85517	3.85701	5.88192	15.5351	13.1919
DMSO	MCF7_MAFL	ROI 13	1	1.87928	8.48859	104.582	89.7338	615.589	613.498	157.243		ORY-1001	MCF7_MAFL	ROI 17	1	4.45857	5.29094	26.3314	54.2582	93.9114	119.615	119.268
DMSO	MCF7_MAFL	ROI 14	1	0.372897	0.297063	0.84259	2.55007	13.725	20.7744	29.8531		ORY-1001	MCF7_MAFL	ROI 18	1	19.5299	8.75388	34.235	24.6563	171.729	125.41	89.0244
DMSO	MCF7_MAFL	ROI 19	1	1.87176	5.2994	32.3703	78.3433	520.958	633.733	1089.32		ORY-1001	MCF7_MAFL	ROI 23	1	1.08946	1.50475	3.58371	5.44728	13.6132	21.8341	19.5852
DMSO	MCF7_MAFL	ROI 20	1	0.264199	0.309125	1.19949	5.54236	28.6546	72.0205	86.2663		ORY-1001	MCF7_MAFL	ROI 24	1	10.6066	6.8779	12.527	4.03787	3.86399	11.9668	14.6716
DMSO	MCF7_MAFL	ROI 25	1	0.315981	0.232268	0.722417	2.20228	23.0254	28.2531	20.5692		ORY-1001	MCF7_MAFL	ROI 5	1	0.69095	5.1499	54.8193	113.225	246.988	278.369	417.064
DMSO	MCF7_MAFL	ROI 26	1	1.16283	1.31746	6.18536	22.5704	131.183	199.846	240.604		ORY-1001	MCF7_MAFL	ROI 6	1	2.3309	4.85112	110.618	107.612	214.185	129.775	713.764
DMSO	MCF7_MAFL	ROI 1	1	13.52	22.71	79.27	130.2	517.8	868.6	1351		ORY-1001	MCF7_MAFL	ROI 11	1	2.10902	6.81579	66.8421	113.835	368.947	734.211	1481.95
DMSO	MCF7_MAFL	ROI 2	1	3.66132	4.27094	75.1961	162.567	1077.54	3378.79	10035.7		ORY-1001	MCF7_MAFL	ROI 12	1	7.85664	16.4372	157.346	804.826	1405.96	1887.86	1122.78
DMSO	MCF7_MAFL	ROI 7	1	0.689385	1.28683	42.8654	82.2506	357.309	882.541	1586.43		ORY-1001	MCF7_MAFL	ROI 17	1	2.68043	6.35581	71.2207	212.533	353.133	347.193	881.497
DMSO	MCF7_MAFL	ROI 8	1	8.53875	13.4604	103.431	503.6	1467.17	3201.19	11113.9		ORY-1001	MCF7_MAFL	ROI 18	1	3.45263	9.61842	144.605	288.158	485.395	614.211	860.658
DMSO	MCF7_MAFL	ROI 13	1	0.647103	0.448457	2.60835	9.28141	40.7073	106.245	76.6366		ORY-1001	MCF7_MAFL	ROI 23	1	1.53006	4.07665	44.3353	327.904	379.88	466.826	627.784
DMSO	MCF7_MAFL	ROI 14	1	1.5973	3.03233	45.5744	180.446	353.735	612.68	1120.84		ORY-1001	MCF7_MAFL	ROI 24	1	19.0039	43.9872	2061.53	5822.35	25089.9	26847.8	16500.2
DMSO	MCF7_MAFL	ROI 19	1	0.489328	0.80078	17.7691	94.4916	436.309	675.924	1000.23		ORY-1001	MCF7_MAFL	ROI 5	1	0.389044	0.774141	0.948468	1.92247	6.4299	15.6151	45.961
DMSO	MCF7_MAFL	ROI 20	1	0.672932	0.696429	3.51645	20.1645	43.6513	150.517	221.288		ORY-1001	MCF7_MAFL	ROI 6	1	0.910813	0.841303	16.9065	146.318	281.739	380.449	1611.3
DMSO	MCF7_MAFL	ROI 25	1	11.7471	40.1715	31.8933	107.116	153.05	271.22	509.657		ORY-1001	MCF7_MAFL	ROI 11	1	0.331745	0.357769	2.53956	3.88942	10.0763	26.1582	31.306
DMSO	MCF7_MAFL	ROI 26	1	1.26828	1.47279	7.03134	27.812	36.4651	73.337	81.5283		ORY-1001	MCF7_MAFL	ROI 12	1	1.25794	0.980751	1.10996	5.5077	8.54668	25.0241	45.1636
DMSO	MCF7_MAFL	ROI 1	1	2.95481	2.42735	9.27768	219.385	898.539	1085.34	3233.66		ORY-1001	MCF7_MAFL	ROI 17	1	0.503338	0.38555	3.47201	6.63243	20.1849	49.8202	108.252
DMSO	MCF7_MAFL	ROI 2	1	2.43807	6.32941	124.479	403.606	817.881	2023.55	2538.63		ORY-1001	MCF7_MAFL	ROI 18	1	0.625631	0.869914	5.60291	10.4589	18.3843	54.1729	79.8337
DMSO	MCF7_MAFL	ROI 7	1	2.1681	2.24286	7.38095	109.762	398.048	790	741.905		ORY-1001	MCF7_MAFL	ROI 23	1	1.88934	1.80664	16.1677	24.0419	23.7507	82.6907	135.236
DMSO	MCF7_MAFL	ROI 8	1	1.26614	0.678051	7.61349	40.7289	183.632	273.761	313.12		ORY-1001	MCF7_MAFL	ROI 24	1	0.829208	0.310495	0.343119	0.84802	1.98861	5.29208	8.4802
DMSO	MCF7_MAFL	ROI 13	1	0.344391	0.336799	0.511605	9.0764	92.0213	554.642	749.516										pval=0.0022123	pval=0.0028815	pval=0.0099267
DMSO	MCF7_MAFL	ROI 14	1	0.776326	0.469213	2.71676	25.5341	103.72	184.594	247.223										Data were processed as follows
DMSO	MCF7_MAFL	ROI 19	1	5.7349	2.06229	9.31257	88.929	428.409	973.794	2687.05										1. Values were calibrated within mouse by substracting the the minimum value
DMSO	MCF7_MAFL	ROI 20	1	0.978982	0.174945	0.68031	2.49558	9.87832	23.5951	39.5907										2. Transformation to log2(x + alpha), where alpha is the minimum of the positive values within mouse
DMSO	MCF7_MAFL	ROI 25	1	0.510673	0.447059	1.03335	1.92116	11.8678	31.698	60.8247										3. Substraction of the mean value in day 1 within mouse (makes values comparables across mice)
DMSO	MCF7_MAFL	ROI 26	1	48.7862	0.393744	1.52894	8.09057	40.4388	92.0635	138.235										Technical replicates were aggregated for analysis within biological replicates
																				Linear mixed model fit by REML with z-tests (multcomp R package, glht function) for individual comparisions, two-tailed.
																				Significance was defined by the adjusted p-value using the Benjamini and Hochberg (BH) multilpe testing correction.
7i
AdmCherry Control + DMSO	AdmCherry Control + ORY	AdCreGFP MAF + DMSO	AdCreGFP MAF + ORY			Admcherry Control DMSO vs ORY	p=0.1850
7.19	227	-20.5	611			AdCreGFP DMSO vs ORY	p=0.0054
9.92	62.5	105	83.8			Admcherry Control DMSO vs AdCreGFP DMSO	p=0.006
25.6	6.63	225	927			Admcherry Control ORY vs AdCreGFP ORY	p=0.0660
19.1	2.29	255	-43.8			Two-tailed Mann Whitney test
-0.952	46.6	69.9	-765
40.2	19.8	519	-121
296	35.8	1130	-111
18.5	2.59	539	14.7
-8.54	19.8	190	-1020
-0.532	2.87	467	-867
-1.45	11	138	-143
511	15	-19.4	-28.6
3.59		569
6.38		213
-2.05
-7.56
[truncated: 13 more columns]
