# Supplementary material for: MAF amplification licenses ERα through epigenetic remodelling to drive breast cancer metastasis
Source: Nat Cell Biol. 2023 Nov 9;25(12):1833–47. doi: 10.1038/s41556-023-01281-y (PMC10709142; doi:10.1038/s41556-023-01281-y)
Supplement: Supplementary file 17 — Statistical source data. [file 41556_2023_1281_MOESM17_ESM.xlsx]

## Sheet: Hoja1
EXTENDED FIGURE 1
1a
	Adrenal glands		Ovaries		Brains		Livers
	METS	NO METS	METS	NO METS	METS	NO METS	METS	NO METS
Mock	7	7	5	9	2	5	0	7
MAF	6	10	7	9	0	8	0	8
	Chi-square Fisher's exact two-sided test
	p=0.4906		p=0.6540		p=0.1044		p=n.s.
1b
	MFP ex-vivo photon flux
Mock	6290000000	722000000	1600000000	958000000	1770000000	759000000	1830000000	1080000000	1860000000	1660000000
MAF	784000000	222000000	2250000000	990000000	1190000000	587000000	1430000000	1570000000	903000000	916000000	1480000000	780000000
	Mann-Whitney unpaired two-tailed test
	p=0.1229
	hGAPDH/mB2M
Mock	0.0197275	0.160732	0.0580733	0.518202	0.191051	0.000110754	0.0781471	0.0513931	0.0529474
MAF	0.0276419	0.0188467	0.222472	0.0271689	0.228027	0.704189	0.0287701	0.0154445	0.05305
	Mann-Whitney unpaired two-tailed test
	p=0.7962
1d														1f
DAYS	Mock			MAF			Mock + 10 nM E2			MAF + 10 nM E2					Relative BrdU+ cells
0	1	1	1	1	1	1	1	1	1	1	1	1		Mock HD	1	1	1	1	1	1	1	1	1	1	1	1
1	1.01	1.101	0.947	0.658	0.685	0.788	1.03	1.203	1.082	0.86	0.958	1.003		Mock E2	1.32583	1.19949	1.18962	1.7501	1.6812	1.41941	1.6661	1.53385	1.35964	1.45882	1.90914	1.5503
4	1.257	1.698	1.723	2.138	1.718	2.557	1.747	2.194	4.044	3.613	2.61	4.727		MAF HD	1	1	1	1	1	1	1	1	1	1	1	1
6	1.27	1.884	3.136	2.218	2.653	4.044	3.039	5.665	5.538	9.314	8.433	8.106		MAF E2	1.73328	1.91379	2.14777	1.65705	1.89342	1.8131	2.37984	2.31252	1.998	1.89977	2.25286	2.20191
	Unpaired two-tailed t-test														Two-tailed Wilcoxon signed-rank test
Mock vs MAF	p=0.3234													Mock HD vs Mock E2	p=0.0005
Mock E2 vs MAF E2	p=0.0140													MAF HD vs MAF E2	p=0.0005
