# Supplementary material for: MAF amplification licenses ERα through epigenetic remodelling to drive breast cancer metastasis
Source: Nat Cell Biol. 2023 Nov 9;25(12):1833–47. doi: 10.1038/s41556-023-01281-y (PMC10709142; doi:10.1038/s41556-023-01281-y)
Supplement: Supplementary file 19 — Statistical source data. [file 41556_2023_1281_MOESM19_ESM.xlsx]

## Sheet: Hoja1
EXTENDED FIGURE 2
2b														2c
DAYS	mTB + vehicle						mTB + E2							[4-OHT] µM	mTB cells
0	1	1	1	1	1	1	1	1	1	1	1	1		0.01	100	100	100	100	100	100	100	100	100
3	1.88771	2.05374	1.77315	1.92686	1.83614	1.77567	2.48184	2.36163	2.08206	1.8803	2.03389	2.69962		0.05	112.913	110.542	108.832	114.296	114.428	112.093	100.019	97.4013	95.5855
5	3.31616	3.98109	3.96848	4.98429	4.56048	4.8667	5.41908	6.64854	5.40878	6.61141	5.67618	5.39803		0.5	110.443	97.365	101.373	107.874	101.486	103.254	100.452	86.9175	93.5309
7	13.7339	16.924	13.9309	13.381	16.5728	13.5763	21.2312	17.9344	19.2369	20.8381	17.6981	18.9597		5	58.5359	54.4563	58.0668	55.4351	54.0295	57.2232	56.0442	51.9103	54.3002
	Mann-Whitney unpaired two-tailed test													50	17.177	16.0225	17.8134	18.5916	16.7538	17.4969	7.542	8.17118	7.15067
	p=0.0022													100	5.73112	5.44869	6.30962	7.33306	6.31616	6.18062	3.6813	6.52383	4.26115
															IC50=5.191
2f
	MFP injection: legs ex-vivo photon flux
Ad-ctrl	21500	14900	1000	1000
Ad-cre	61900	77900	35800	454000	176000	62400	33800	32000	28900	47800	27100	69400	86700	44500
	Mann-Whitney unpaired two-tailed test
	p=0.0007
2g
	IC injection: % of hindlimb homing
Ad-ctrl	37.5
Ad-cre	66.67
	Chi-square Fisher's exact two-sided test
	p=0.0410
2h						2i
100% mCherry	90% mCherry 10% GFP	50% mCherry 50% GFP	10% mCherry 90% GFP	100% MAF-GFP			% mCherry+	% GFP+
15.5	20.6	364	7140	2110000		100% mCherry	99.4	0.6
26.6	352	62.5	3770	1680000		90% mCherry 10% GFP	94.9	5.1
14	123	911	1180	766000		50% mCherry 50% GFP	6.62	93.38
50.2	22.8	370	65600	1160000		10% mCherry 90% GFP	2.24	97.76
16.9	426	269	4140	11400000		100% MAF-GFP	0.52	99.48
9.84	20.2	3310	287	621000
39.6	364	53.2	13100	293000
131	20.4	85.2	136000	172000
202	2070	1640	233	418000
25	560	535	13200	3150000
268	115	42.9	2140	1400000
280	209	11.9	11900	943000
144	180	54	3590	852000
452	13.2	68.9	9900
26.1	654	21900	2440
15.8	431		826
