# Supplementary material for: MAF amplification licenses ERα through epigenetic remodelling to drive breast cancer metastasis
Source: Nat Cell Biol. 2023 Nov 9;25(12):1833–47. doi: 10.1038/s41556-023-01281-y (PMC10709142; doi:10.1038/s41556-023-01281-y)
Supplement: Supplementary file 21 — Statistical source data. [file 41556_2023_1281_MOESM21_ESM.xlsx]

## Sheet: Hoja1
EXTENDED FIGURE 3
3d
	AREAS
Replicate 1	ARID1A	Normalized to input
HA-MAFS input	48154.9	0.853314
HA-MAFL input	32315.1
HA-MAFS input	41091.2	0.349825
HA-MAFL IP	11304.6
Replicate 1	NCOR1	Normalized to input
HA-MAFS input	36143.9	1.17564
HA-MAFL input	26977.8
HA-MAFS input	42492.2	1.16988
HA-MAFL IP	31560.7
Replicate 1	NCOR3	Normalized to input	Replicate 2	NCOR3	Normalized to input
HA-MAFS input	35150.5	2.00682	HA-MAFS input	12945.8	6.81671
HA-MAFL input	39235.8		HA-MAFL input	2434.34
HA-MAFS input	70540.6	0.943908	HA-MAFS input	88247.4	3.95272
HA-MAFL IP	37034.9		HA-MAFL IP	9622.26
Replicate 1	MTA1	Normalized to input	Replicate 2	MTA1	Normalized to input
HA-MAFS input	71630.6	0.429798	HA-MAFS input	74873.2	0.162477
HA-MAFL input	53492.5		HA-MAFL input	74391.1
HA-MAFS input	30786.7	0.393154	HA-MAFS input	12165.1	0.1922
HA-MAFL IP	21030.8		HA-MAFL IP	14297.9
Replicate 1	KDM1A	Normalized to input	Replicate 2	KDM1A	Normalized to input	Replicate 3	KDM1A	Normalized to input
HA-MAFS input	88373	0.369696	HA-MAFS input	79399	0.154499	HA-MAFS input	71282.9	0.353552
HA-MAFL input	85193.1		HA-MAFL input	87416.4		HA-MAFL input	70533.3
HA-MAFS input	32671.1	0.341924	HA-MAFS input	12267.1	0.0677252	HA-MAFS input	25202.2	0.21425
HA-MAFL IP	29129.6		HA-MAFL IP	5920.3		HA-MAFL IP	15111.8
3j
	HA-MAF	ER	HA-MAF/ER + MAF-L	HA-MAF/ER + MAF-L T1	HA-MAF/ER + MAF-L T2			Average PLA signal per replicate
Replicate 1	0.2	0	18	6.58333	0			HA-MAF	ER	HA-MAF/ER + MAF-L	HA-MAF/ER + MAF-L T1	HA-MAF/ER + MAF-L T2
	0.125	0	18.2	4.55556	0.5		Replicate 1	0.0962698	0.0434127	21.0724	13.3977	9.51151
	0	0.125	16.2308	10.9	125.5		Replicate 2	0.509444	0.0988624	23.2035	7.14262	19.0613
	0	0	14.1429	12.3333	0.2		Replicate 3	0.0166667	0.0133333	92.3363	71.608	54.0717
	0	0	21.8333	2.5	0
	0	0.142857	20.6667	2.5	0
	0	0.2	19.375	10.1	0.111111			Average PLA signal per replicate normalized to MAF-L
	0	0	54.6667	61.3333	0.333333			HA-MAF	ER	HA-MAF/ER + MAF-L	HA-MAF/ER + MAF-L T1	HA-MAF/ER + MAF-L T2
	0.25	0	25.4286	8	0.5		Replicate 1	0.456852	0.206016	100	63.5791	45.1372
	0.142857	0	18.8571	19.3333	3.66667		Replicate 2	2.19555	0.426068	100	30.7826	82.1484
	0.25	0	20.2857	24.75	1.5		Replicate 3	0.01805	0.01444	100	77.5513	58.5596
	0.333333	0	15	9.54545	0.4			Two-tailed Wilcoxon signed-rank test
	0	0	12.2	7.8	0.25		MAF-L vs MAF-L T2	p=0.0391
	0.142857	0.1	21.6	8.23077	0.2
	0	0.0833333	19.6	12.5	0
Replicate 2	0.75	0	20.8333	4.42857	7.6
	0	0	24.1111	14.5	18.75
	0.125	0	25.3333	13	32.6667
	0	0.125	23.5556	5.25	10.8571
	0	0.166667	15.75	6.8	9.57143
	0	0.0833333	29.8	10.6667	9.85714
	0	0.142857	40.8	11	21.5
	1	0	13.3333	9.22222	14
	0	0.5	26.8889	4.11111	51.8333
	0.6	0.111111	32	4.83333	45.8
	4.83333	0.1	15.9	7.28571	0
	0	0.111111	15.6154	3.625	0.4
	0	0	14.7143	3.08333	0
	0	0	28.6667	8	36.75
	0.333333	0.142857	20.75	1.33333	26.3333
Replicate 3	0	0	95	93.5455	82.4286
	0	0	62.7	84.7778	71.25
	0.25	0	76.4	62.6429	68.25
	0	0	115.333	163	57.1667
	0	0	148.8	98.2857	20
	0	0	66	82	116
	0	0	107.6	97.625	45.3333
	0	0	47.2	51.6364	31.625
	0	0	150.5	74.1429	43.5714
	0	0	117.5	38.2222	41.8571
	0	0	43.1818	28.3571	35.875
	0	0	108.125	52.7778	30.375
	0	0	49.4545	53.5	5.41667
	0	0	101	61.8571	31.7273
	0	0.2	96.25	31.75	130.2
