# Supplementary material for: MAF amplification licenses ERα through epigenetic remodelling to drive breast cancer metastasis
Source: Nat Cell Biol. 2023 Nov 9;25(12):1833–47. doi: 10.1038/s41556-023-01281-y (PMC10709142; doi:10.1038/s41556-023-01281-y)
Supplement: Supplementary file 23 — Statistical source data. [file 41556_2023_1281_MOESM23_ESM.xlsx]

## Sheet: Hoja1
EXTENDED FIGURE 4
4c
	HA-MAF			6X His-tag						HA-MAF/6x His + AF1 MAF-L							HA-MAF/6x His + AF2 MAF-L
Replicate 1	6	3.75	3	0	0	0	0	0	0	40.67	78.6	36.83	56.8	36.29			39	53	20.33	71	40	47.75
Replicate 2	5.67	6.75	7.33	0	0	0	0	0	0	25.75	41.5	15	74.4	49.67	59.75		38	39.6	28.5	54.25	33	23.8
Replicate 3	14	3.67		0	0	0	0	0	0	12.75	36	35.33	83.5	26	52.5	57	35	41	38.4	35	24.67
	Two-tailed Wilcoxon signed-rank test
AF1 MAF-L vs AF2 MAF-L	p=0.3215
