# Supplementary material for: MAF amplification licenses ERα through epigenetic remodelling to drive breast cancer metastasis
Source: Nat Cell Biol. 2023 Nov 9;25(12):1833–47. doi: 10.1038/s41556-023-01281-y (PMC10709142; doi:10.1038/s41556-023-01281-y)
Supplement: Supplementary file 24 — Statistical source data. [file 41556_2023_1281_MOESM24_ESM.xlsx]

## Sheet: Hoja1
EXTENDED FIGURE 5
5b														5c
	Mock HD			MAF HD			Mock E2			MAF E2					Mock HD				MAF HD				Mock E2				MAF E2
MUCL1	1	1	1	5.20134	4.35264	17.54	0.834911	0.863963	1.13584	4.60969	5.25283	17.3576		MAF MCF7	1	1	1		54.3263	22.8342	56.0937		1.3956	0.575	1.429		49.5889	21.4644	43.3472
SPANXA1	1	1	1	0.576687	0.290764	0.287612	0.810389	1.06574	0.777419	0.479167	0.442683	0.384849		MAF T47D	1	1	1	1	2454.03	4707.63	606.448	218.944	0.7626	32.4786	3.9418	0.6936	2299.94	3908.7	574.355	267.507
GREB1	1	1	1	0.803851	0.855393	0.589638	2.40941	1.68502	2.14259	2.27188	1.40192	1.79081
BMF	1	1	1	0.93855	0.933771	1.17977	0.371857	0.52544	0.473186	0.397042	0.501148	0.621541
FGF18	1	1	1	1.61406	0.744683	3.73372	2.48077	1.2736	2.65332	3.52962	1.81521	6.02464
NFATC4	1	1	1	0.857329	0.784181	1.08559	0.707581	0.724706	0.80355	0.460167	0.519007	0.633869
5d
	Mock HD							MAF HD							Mock E2							MAF E2									Unpaired two-tailed t-test
MUCL	1	1	1					20.2804	16.9117	34.9191					1.1611	1.2652	0.8307					25.5155	22.2119	25.9601						MUCL	Mock vs MAF	p=0.0141	Mock E2 vs MAF E2		p<0.0001
SPANXA1	1	1	1					0.051	0.1173	0.465					1.0896	0.8021	0.7877					0.175	0.285	0.6164						SPANXA1	Mock vs MAF	p=0.0036	Mock E2 vs MAF E2		p=0.0318
GREB1	1	1	1	1	1			0.5398	0.8028	0.4592	0.8346	0.623			2.1987	2.3204	2.1042	1.5915	2.048			0.8672	1.1115	0.9338	1.0284	0.866				GREB1	Mock vs Mock E2	p<0.0001	MAF vs MAF E2		p=0.0076
BMF	1	1	1	1				1.3519	0.8609	0.9743	0.836				0.6564	0.5623	0.5094	0.77				0.9552	0.8071	0.5725	0.74					BMF	Mock vs Mock E2	p=0.0006	MAF vs MAF E2		p=0.1490
NFATC4	1	1	1	1				1.0587	0.6127	0.7862	0.644				0.8234	0.7057	0.9022	1.288				0.7918	0.6229	0.6423	0.778					NFATC4	Mock vs MAF	p=0.0693	Mock vs Mock E2		p=0.5978	Mock vs MAF E2		p=0.0006
FGF18	1	1	1	1	1	1	1	119.11	109.756	106.25	61.5693	61.3268	61.0647	63.4401	1.1127	1.8245	1.2764	0.9275	0.8481	0.8377	0.9203	133.212	109.576	119.463	75.4462	57.0786	66.9074	71.4728		FGF18	MAF vs MAF E2	p=0.6416	Mock E2 vs MAF E2		p<0.0001
PTHLH	1	1	1	1	1	1	1	1.3496	1.3276	1.5498	1.3694	0.9888	1.3282	1.3468	0.7705	0.7647	0.5797	0.548	0.4896	0.572	0.5936	1.2678	1.0045	1.2494	1.4555	1.0527	1.1474	1.1631		PTHLH	MAF vs MAF E2	p=0.1475	Mock E2 vs MAF E2		p<0.0001
JAG1	1	1	1	1	1	1	1	9.1364	8.4959	6.9352	4.7653	7.6293	7.3639	5.9324	1.0595	1.0479	1.048	0.7317	1.4708	1.1983	1.2332	8.5196	7.9662	7.1238	6.1922	7.8651	8.9421	5.4255		JAG1	MAF vs MAF E2	p=0.7367	Mock E2 vs MAF E2		p<0.0001
TMEM2	1	1	1					1.56434	3.33089	15.6423					0.865612	1.28629	0.512612					1.34248	3.04578	13.1859						TMEM2	MAF vs MAF E2	p=0.8723	Mock E2 vs MAF E2		p=0.2507
TGFA	1	1	1					1.05613	2.21108	1.46495					1.40258	1.73999	1.94168					1.34064	3.12388	2.09048						TGFA	MAF vs MAF E2	p=0.3810	Mock E2 vs MAF E2		p=0.4156
JAK1	1	1	1					1.13229	2.31155	1.20244					1.35953	0.0014436	1.35549					1.19485	2.30511	1.22943						JAK1	MAF vs MAF E2	p=0.9607	Mock E2 vs MAF E2		p=0.3122
5e
	Mock shAR HD							MAF shAR HD							Mock shAR E2							MAF shAR E2									Unpaired two-tailed t-test
FGF18	1	1	1	1				1.83	1.94	2.39	3.07				1.83	0.72	1.25	1.33				3.49	3.45	2.76	4.15					FGF18	Mock shAR vs MAF shAR E2	p<0.0001	MAF shAR vs MAF shAR E2		p=0.0139	Mock shAR E2 vs MAF shAR E2		p=0.0005
SOX9	1	1	1	1	1			0.28	0.93	0.85	0.98	1.66			1.35	0.62	1.05	1.07	1.07			2.49	1.93	0.96	1.22	0.54				SOX9	Mock shAR vs MAF shAR E2	p=0.1272	MAF shAR vs MAF shAR E2		p=0.1351	Mock shAR E2 vs MAF shAR E2		p=0.1565
TMEM2	1	1	1					1.44112	2.01303	1.90032					0.810098	0.915285	0.900893					1.45273	2.43134	1.77385						TMEM2	Mock shAR vs MAF shAR E2	p=0.0371	MAF shAR vs MAF shAR E2		p=0.7790	Mock shAR E2 vs MAF shAR E2		p=0.0252
TGFA	1	1	1					1.53152	0.936576	0.79195					1.30188	1.04885	1.06371					1.60387	1.18052	1.15648						TGFA	Mock shAR vs MAF shAR E2	p=0.0970	MAF shAR vs MAF shAR E2		p=0.4463	Mock shAR E2 vs MAF shAR E2		p=0.3522
5f
	mTB Ad-ctrl shAR E2					mTB Ad-cre shAR E2						Unpaired two-tailed t-test
FGF18	0.736719	1.09	1.03556	0.946808		1.23892	1.5647	1.16053	1.13377			FGF18	Ad-ctrl shAR E2 vs Ad-cre shAR E2		p=0.0431
SOX9	0.748169	0.94	0.85	1.00741	0.821868	1.42223	1.3463	1.1765	1.32496	1.42538		SOX9	Ad-ctrl shAR E2 vs Ad-cre shAR E2		p<0.0001
5j
	MCF7 MAF shScramble		MCF7 MAF shPTHLH + shJAG1
PTHLH	1		0.0868655
JAG1	1		0.327993
5k
DAYS	MCF7 MAF shScramble															MCF7 MAF shPTHLH + shJAG1
0	1000	1000	1000	1000	1000	1000	1000	1000	1000	1000	1000	1000	1000	1000	1000	1000	1000	1000	1000	1000	1000	1000	1000	1000	1000	1000	1000	1000	1000
1	64.9	47.3	39.3	50	28.9	31.5	27.3	47.9	66.3	61.2	35.6	39.1	52.7	174	99.9	92.1	90.2	33.2	36.2	76.8	59.6	62.4	58.6	50.4	34	57.2	26.9	118	130
7	237	56.9	83.7	30.3	158	280	174	87.3	405	39.1	145	66.1	65.6	1140	380	32.2	29.5	24.6	27.6	87.9	50.9	41.3	71.3	39.7	23	12.4	17.8	224	72.2
14	1500	174	1610	216	1350	2830	930	3300	484	326	935	725	1190	7860	5410	15.9	41.1	46.2	26.3	120	64.7	18	51.2	55	21.9	14.4	17.2	352	71.6
21	3350	928	4260	650	12400	20000	8160	27100	6110	459	1990	2480	10000	39800	31600	41.4	23.1	100	15.6	37.5	36.1	23.6	183	42.1	16.8	16.2	14.3	238	94.2
28	84100	3580	24400	2340	112000	71500	60400	179000	38500	2040	1360	3450	26800	119000	156000	18.9	17.1	158	20.6	29.9	51.8	38.7	241	29.8	22.1	18.2	17.6	57.2	173
MAF shScramble	MAF shPTHLH + shJAG1
1090	7.08
98.5	16.7
4900	11.2
433	7.29
4740	19
49500	14.1
8660	9.76
11900	11.8
898	41.8
39.2	32.6
2990	28.7
41800	42.4
22200	41.8
20000	82.2
Mann-Whitney unpaired two-tailed test
p<0.0001
