# Supplementary material for: MAF amplification licenses ERα through epigenetic remodelling to drive breast cancer metastasis
Source: Nat Cell Biol. 2023 Nov 9;25(12):1833–47. doi: 10.1038/s41556-023-01281-y (PMC10709142; doi:10.1038/s41556-023-01281-y)
Supplement: Supplementary file 26 — Statistical source data. [file 41556_2023_1281_MOESM26_ESM.xlsx]

## Sheet: Hoja1
EXTENDED FIGURE 9
9b
	HA-MAF			KDM1A			HA-MAF/KDM1A + MAF-S DMSO						HA-MAF/KDM1A + MAF-S Protac						HA-MAF/KDM1A + MAF-L DMSO						HA-MAF/KDM1A + MAF-L Protac
Replicate 1	19	30.8	6.4	0.48	3.43	1.67	102.64	161.43	169.73	190	86.3	63.6	83.56	22.57	37.6	63.75	60.13	132.6	129.22	156.67	168	208.2	126.25	104.43	100.67	132.17	132	163.2	143.6	157.75
Replicate 2	0.63	45	39.6	0	0	0	121.17	48.33	44.5	214.5	99.86	158	51.89	82.14	113.89	124.43	164	137.3	136.14	151.33	99.8	89.75	126.13	120	106.43	59	101.27	86	112.6	100
Replicate 3	0	0.4	1.2	4.29	0	0	87.14	65.67	142.33	105.71	59.75	91.75	176.57	114.29	118.75	95.63	48	44.25	123.11	224.67	94.2	101.8	182.25	72.71	92.25	276.4	135.17	100.67	69.17	146.71	119.86
	Two-tailed Wilcoxon signed-rank test
MAF-S DMSO vs MAF-S Protac	p=0.338
MAF-L DMSO vs MAF-L Protac	p=0.4742
9e
	HA-MAF				ER			HA-MAF/ER + MAF-S shScramble						HA-MAF/ER + MAF-S shKDM1A-2						HA-MAF/ER + MAF-L shScramble						HA-MAF/ER + MAF-L shKDM1A-2
Replicate 1	30.13	17.33	23.5		1	4	0	88.5	151.57	175.8	80.17	71	123.38	126.2	106.25	132.71	133.8	79.33	25	73.88	97.33	85.4	74.14	89.6	76.5	41	23.5	29.5	27.75	36	34
Replicate 2	19.67	19.14	14		0	0	0	176	129.2	168.29	124.4	124.2	191.57	140.4	115.2	120	86.75	45.67	79	87.83	131.5	44.83	88.5	105.67	81	70.5	53.75	75	94.75	68.29	114
Replicate 3	5.63	6	7.2	8	0	0	0	123.5	199	143	90	145.33	63.5	145.4	122.67	86.33	84.67	98.33	113	124.75	99	72.33	119.75	165	134.67	45.25	41	49.33	42.25	76	59.33
	Two-tailed Wilcoxon signed-rank test
MAF-S shSc vs MAF-S shKDM1A-2	p=0.07035
MAF-L shSc vs MAF-L shKDM1A-2	p=0.08802
MAF-S shSc vs MAF-L shSc	p=0.1366
