# Supplementary material for: MAF amplification licenses ERα through epigenetic remodelling to drive breast cancer metastasis
Source: Nat Cell Biol. 2023 Nov 9;25(12):1833–47. doi: 10.1038/s41556-023-01281-y (PMC10709142; doi:10.1038/s41556-023-01281-y)
Supplement: Supplementary file 28 — Statistical source data. [file 41556_2023_1281_MOESM28_ESM.xlsx]

## Sheet: Hoja1
EXTENDED FIGURE 10
10c
Cell line	ROI	DAY1	DAY5	DAY9	DAY15	DAY21	DAY28	DAY35	DAY42		Cell line	ROI	DAY1	DAY5	DAY9	DAY15	DAY21	DAY28	DAY35	DAY42		Cell line	ROI	DAY1	DAY5	DAY9	DAY15	DAY21	DAY28	DAY35	DAY42
		Total Flux [p/s]											Total Flux [p/s]											Total Flux [p/s]
MCF7_MAFL_SHC	ROI 1	36380	27.84	228.9	1341	5566	61850	184900	184500		MCF7_MAFL_KDM1A_SH68	ROI 1	1587	516.1	1897	929.8	221.1	543.6	1853	1389		MCF7_MAFL_KDM1A_SH71	ROI 1	4642	45.39	1304	430.2	222.7	1075	1634	802.1
MCF7_MAFL_SHC	ROI 2	39260	2667	4692	4518	17060	183000	496500	537300		MCF7_MAFL_KDM1A_SH68	ROI 2	12530	2032	1585	2271	912	802.8	2680	2580		MCF7_MAFL_KDM1A_SH71	ROI 2	2669	1000	1026	1000	1576	1000	756.4	1971
MCF7_MAFL_SHC	ROI 3	1339	1334	2400	16690	58050	439100	571000	452100		MCF7_MAFL_KDM1A_SH68	ROI 3	1024	664.1	656.1	1456	671.7	147.6	2271	3096		MCF7_MAFL_KDM1A_SH71	ROI 3	4085	1000	370.2	1000	880.3	177.1	1239	1283
MCF7_MAFL_SHC	ROI 4	44600	2858	1974	19350	62550	376200	542000	418300		MCF7_MAFL_KDM1A_SH68	ROI 4	1000	1000	795.6	379.2	1000	287	1822	2346		MCF7_MAFL_KDM1A_SH71	ROI 4	1642	1000	369.5	261.1	1105	1000	2123	2340
MCF7_MAFL_SHC	ROI 5	4866	497.4	74.61	4665	16260	121500	243400	301700		MCF7_MAFL_KDM1A_SH68	ROI 5	170.1	493	278.6	2417	1000	208.7	2066	885.6		MCF7_MAFL_KDM1A_SH71	ROI 5	3117	1000	793.6	540.1	286.6	1065	1524	4152
MCF7_MAFL_SHC	ROI 6	36980	463.8	586	3859	14410	116200	267300	461100		MCF7_MAFL_KDM1A_SH68	ROI 6	2033	3059	3449	6440	1799	1112	1918	5959		MCF7_MAFL_KDM1A_SH71	ROI 6	2054	1000	1072	109.1	1749	147.6	1383	2835
MCF7_MAFL_SHC	ROI 7	2015	8112	3762	6582	64150	637400	1146000	1528000		MCF7_MAFL_KDM1A_SH68	ROI 7	58900	6639	5620	2381	1047	10460	23280	44860		MCF7_MAFL_KDM1A_SH71	ROI 7	4232	1000	991.6	366.7	1851	391.9	646.5	463.3
MCF7_MAFL_SHC	ROI 8	7462	1420	1966	9123	28810	243300	552700	721300		MCF7_MAFL_KDM1A_SH68	ROI 8	10730	5806	23120	5378	18570	31260	35950	83070		MCF7_MAFL_KDM1A_SH71	ROI 8	6224	239.6	1831	829.7	787.9	3362	1741	2141
MCF7_MAFL_SHC	ROI 9	46540	59430	60510	603600	1666000	14930000	23070000	15470000		MCF7_MAFL_KDM1A_SH68	ROI 9	1395	1164	301	1583	998	613.8	1433	1234		MCF7_MAFL_KDM1A_SH71	ROI 9	3545	1000	1135	282.7	64.94	768.7	936.9	2537
MCF7_MAFL_SHC	ROI 10	14330	10180	18520	32680	88000	269900	523800	421000		MCF7_MAFL_KDM1A_SH68	ROI 10	1048	1078	774	2116	1000	1026	831.5	1199		MCF7_MAFL_KDM1A_SH71	ROI 10	2332	1000	463.8	361.7	1156	334.4	435.1	8908
MCF7_MAFL_SHC	ROI 11	39620	11190	13740	23520	119500	2865000	7147000	14800000		MCF7_MAFL_KDM1A_SH68	ROI 11	8474	7943	1180	2364	284	1000	1138	713.6		MCF7_MAFL_KDM1A_SH71	ROI 11	5356	554.2	1246	758	581.6	1452	1420	5675
MCF7_MAFL_SHC	ROI 12	274400	36690	18840	132600	376500	2404000	6066000	8072000		MCF7_MAFL_KDM1A_SH68	ROI 12	1690	1859	1000	1799	1578	287.1	1262	958.9		MCF7_MAFL_KDM1A_SH71	ROI 12	3400	572.8	10080	1000	667.7	1171	939.8	2891
MCF7_MAFL_SHC	ROI 13	681.9	1658	757.6	1734	8196	36290	322800	455000		MCF7_MAFL_KDM1A_SH68	ROI 13	1941	2088	1077	1585	228.8	147.5	2210	3747		MCF7_MAFL_KDM1A_SH71	ROI 13	3911	139.8	1275	399.5	229.1	1000	752.4	1156
MCF7_MAFL_SHC	ROI 14	114600	99080	109000	92090	270900	8340000	24360000	35070000		MCF7_MAFL_KDM1A_SH68	ROI 14	3207	2541	11190	1573	210.3	1686	3382	3899		MCF7_MAFL_KDM1A_SH71	ROI 14	1909	1000	44.54	301.6	17.75	681.2	392.9	1101
MCF7_MAFL_SHC	ROI 15	6395	26360	4159	20490	49250	359300	687800	694500		MCF7_MAFL_KDM1A_SH68	ROI 15	3518	1942	1903	1612	1111	932.7	2564	3174		MCF7_MAFL_KDM1A_SH71	ROI 15	2351	106.1	1280	678.9	878.6	277.8	668.6	1581
MCF7_MAFL_SHC	ROI 16	26040	91020	68100	123500	207700	1134000	2484000	4407000		MCF7_MAFL_KDM1A_SH68	ROI 16	4403	6966	3494	2086	750.4	677.7	1698	2188		MCF7_MAFL_KDM1A_SH71	ROI 16	2380	149.1	309	961	1451	1686	1255	5943
MCF7_MAFL_SHC	ROI 17	86320	14280	7857	6606	30600	154900	414800	372700		MCF7_MAFL_KDM1A_SH68	ROI 17	377.9	731.3	2229	2708	1000	1000	2171	324.8		MCF7_MAFL_KDM1A_SH71	ROI 17	5752	2136	4113	882.9	8187	47390	63560	198100
MCF7_MAFL_SHC	ROI 18	58370	12720	9994	5157	19080	168000	501300	575400		MCF7_MAFL_KDM1A_SH68	ROI 18	4340	694.9	210.5	1844	1000	1000	1358	174.4
MCF7_MAFL_SHC	ROI 19	36150	44450	22860	24150	44970	355600	1284000	1725000		MCF7_MAFL_KDM1A_SH68	ROI 19	48690	12590	14300	9424	7082	8638	16510	6921
MCF7_MAFL_SHC	ROI 20	26560	18540	19580	26290	41570	392300	882300	782600
MCF7_MAFL_SHC	ROI 21	31610	4319	2461	17990	45170	192000	509500	405600
Data were processed as follows
1. Values were calibrated within mouse by substracting the the minimum value
2. Transformation to log2(x + alpha), where alpha is the minimum of the positive values within mouse
3. Substraction of the mean value in day 1 within mouse (makes values comparables across mice)
Technical replicates were aggregated for analysis within biological replicates
10f
Ad-ctrl DMSO	Ad-ctrl ORY	Ad-cre DMSO	Ad-cre ORY
60.7	211	1620	57.8
3050	24.5	7030	28.2
62.5	17.4	184	16.3
62.6	40.3	166	17.7
35.3	886	4230	25.4
28.6	2960	4330	22
1740	62.7	263	80
859	109	197	59
91.6	26.2	106	726
52.4	48.3	81.1	879
145	15.6	587	36.4
230	30.7	154	73.5
			1070
			137
Two-tailed Mann Whitney test		Two-tailed Mann Whitney test
p=0.1782		p=0.002
